# Supplementary material for: An Estimation of Erinaceidae Phylogeny: A Combined Analysis Approach
Source: PLoS One. 2012 Jun 20;7(6):e39304. doi: 10.1371/journal.pone.0039304 (PMC3380021; doi:10.1371/journal.pone.0039304)
Supplement: ZIP S1 — NEXUS files used for morphological (PAUP), genetic (MrBayes) and morphology-genes combined (MrBayes) analyses. (ZIP) [file pone.0039304.s006.zip]

Archive with 15 entries (15 files):
- C2-gene-morphology combined-tree-1(MrBayes).nex
- C3-gene-morphology combined-tree-2(MrBayes).nex
- G1-genetree 12s(MrBayes).nex
- G2-genetree CYTB-2 (MrBayes).nex
- G3-genetree-ND2-2 (MrBayes) new.nex
- M1-22taxa-equal-weight (PAUP).nex
- M2-22taxa-weighted(PAUP).nex
- M3-22taxa-exclude-dental (PAUP).nex
- M4-22taxa-dental-only (PAUP).nex
- M5-14taxa-equal-weight(PAUP).nex
- M6-14taxa-weighted (PAUP).nex
- M7-14taxa-exclude-dental(PAUP).nex
- M8-14taxa-dental-only (PAUP).nex
- A1 Additional-hylomys_cytb(MrBayes).nex
- C1-3gene-combined (MrBayes).nex
