# Supplementary material for: An Estimation of Erinaceidae Phylogeny: A Combined Analysis Approach
Source: PLoS One. 2012 Jun 20;7(6):e39304. doi: 10.1371/journal.pone.0039304 (PMC3380021; doi:10.1371/journal.pone.0039304)
Supplement: ZIP S1 — NEXUS files used for morphological (PAUP), genetic (MrBayes) and morphology-genes combined (MrBayes) analyses. (ZIP) [file pone.0039304.s006.zip › C2-gene-morphology combined-tree-1(MrBayes).nex]

#NEXUS 

begin data;
	dimensions ntax=34 nchar=3194;

	[Note the specification of the mixed data type. This is a MrBayes-specific extension to the Nexus standard.]
	format datatype=mixed(Standard:1-135,DNA:136-3194) interleave=yes gap=- missing=?;

matrix
[morphology]
Atelalb_0 110201102211101011011111101111011012?001000011110010110001010120?120?11102??????{0 1}11011{0 1}{0 1}110{0 3}121{0 1}{0 2}111002{2 3}??100{0 1}0?111?????000000021001010
Crocrus_0 000000003030001000001000000000?0000??{0 1}{0 1}000?0000{0 1}000?100000000?11{0 1 2}0{0 1}0010{1 2}00{0 1}11{0 2}11010011{0 1}{0 1}00{0 1 2}??001{0 1 2}1{0 1}2{0 1 2}12?2?00000010111111000000000?00?00
Echigym_0 000010100221101000010000010000?00000000010?010010010110000001{1 2}00200010{0 1}{1 2}00001{0 1 2}?1000{0 1}101011021200{0 1}{0 1}{0 1}120{1 2}211{0 1}0010100001?11111111000?00?01
Episfum_0 000000003030001000001000000000?0000??{0 1}{0 1}000?0000{0 1}000?100000000?11{0 1 2}0{0 1}0010{1 2}00{0 1}11{0 2}11010011{0 1}{0 1}00{0 1 2}??001{0 1 2}1{0 1}2{0 1 2}12?2?00000010111111000000000?00?00
Erinamu_1 1102011022111010110121?1001101011012?0010000111100101100010101201{1 2}21?{0 1}1102??????00101110111302100111211302100001011?????000000001011010
Erinamu_2 1102011022111010110121?1001101011012?0010000111100101100010101201{1 2}21?{0 1}1102??????00101110111302100111211302100001011?????000000001011010
Erincon_0 110201102211101011012111001101011012?001000011110010110001010?20?1???11102??????00101?1?11???21????????????0??0??11?????000000001001010
Erineup_0 11020110221110101100?111001101011012?0010000111100101100010101201120?111{0 1}2??????{0 1}0101111111312100111202002100100{0 1}11?????0000000010?1010
Hemiaur_0 111201102211101011012101001102001112?0010000111100101100010101202120?11102??????00{0 1}01110111302100111001002100100011?????000000111201200
Hemiaur_1 111201102211101011012101001102001112?0010000111100101100010101202120?11102??????00{0 1}01110111302100111001002100100011?????000000111201200
Hylopa_0a 00010001?121101000110??01000000000??00001100100?0????????0100?0??00??00?10???????11???1?1?????0????????????0?1???0??????????????0?0????
Hylopa_0b 00010001?121101000110??01000000000??00001100100?0????????0100?0??00??00?10???????11???1?1?????0????????????0?1???0??????????????0?0????
Hylsui_0a 000101011121110100111000000000?00010?00011?010010010110000100111?{0 1}{0 1}01{0 1}010{0 1}{0 1 2}1{0 1}21{0 1}0110101111001{1 2}0001111010???01?0?00001?01111111000?00?00
Hylsui_0b 000101011121110100111000000000?00010?00011?010010010110000100111?{0 1}{0 1}01{0 1}010{0 1}{0 1 2}1{0 1}21{0 1}0110101111001{1 2}0001111010???01?0?00001?01111111000?00?00
Hylsui_1a 000101011121110100111000000000?00010?00011?010010010110000100111?{0 1}{0 1}01{0 1}010{0 1}{0 1 2}1{0 1}21{0 1}0110101111001{1 2}0001111010???01?0?00001?01111111000?00?00
Hylsui_1b 000101011121110100111000000000?00010?00011?010010010110000100111?{0 1}{0 1}01{0 1}010{0 1}{0 1 2}1{0 1}21{0 1}0110101111001{1 2}0001111010???01?0?00001?01111111000?00?00
Mesdauu_1 110201102211001011012111001101101012?001100011110010110001010?20?1???11102??????00101?1?11???21????????????0??0??11?????000000011101210
Mesdauu_2 110201102211001011012111001101101012?001100011110010110001010?20?1???11102??????00101?1?11???21????????????0??0??11?????000000011101210
Mesdauu_3 110201102211001011012111001101101012?001100011110010110001010?20?1???11102??????00101?1?11???21????????????0??0??11?????000000011101210
Mesdauu_4 110201102211001011012111001101101012?001100011110010110001010?20?1???11102??????00101?1?11???21????????????0??0??11?????000000011101210
Mesdauu_5 110201102211001011012111001101101012?001100011110010110001010?20?1???11102??????00101?1?11???21????????????0??0??11?????000000011101210
Meshugh_1 1102011022010010110121010011011110120001100011110010110001010020?????11112??????0110111?110402?02210???????0010001?????????????????????
Meshugh_2 1102011022010010110121010011011110120001100011110010110001010020?????11112??????0110111?110402?02210???????0010001?????????????????????
Neotetr_1 100101011121110100111000100000?00010?00011?010010010110000100001{0 1}00{0 2}?111010112{0 1}101101110111012000210102011100?00001?????111111000?00?00
Neotetr_2 100101011121110100111000100000?00010?00011?010010010110000100001{0 1}00{0 2}?111010112{0 1}101101110111012000210102011100?00001?????111111000?00?00
Nhhaina_1 000101011121110100111000000000?00010?00011?010010010110000100?11?0???01101??????01101?1?11???20????????????0??0??01???????1111000?00?00
Nhhaina_2 000101011121110100111000000000?00010?00011?010010010110000100?11?0???01101??????01101?1?11???20????????????0??0??01???????1111000?00?00
Nhhaina_3 000101011121110100111000000000?00010?00011?010010010110000100?11?0???01101??????01101?1?11???20????????????0??0??01???????1111000?00?00
Paraaet_3 111201102213101011012101001104001112?0010011111100101100010101201{1 2}20?1{0 1}102??????{0 1}1101{0 1}101100121{0 1}01{0 1}0101101{0 1}0110?011?????000000111201100
Paraaet_4 111201102213101011012101001104001112?0010011111100101100010101201{1 2}20?1{0 1}102??????{0 1}1101{0 1}101100121{0 1}01{0 1}0101101{0 1}0110?011?????000000111201100
Podotru_0 000010010021101000011100100000?00010?00011?010010010110000101?11?1???11100??????01001?1?11???20??????????{1 2}10??0??0001?11??1111000?00?01
Solepar_0 000000003030001000001000000000?0000??{0 1}{0 1}000?0000{0 1}000?100000000?11{0 1 2}0{0 1}0010{1 2}00{0 1}11{0 2}11010011{0 1}{0 1}00{0 1 2}??001{0 1 2}1{0 1}2{0 1 2}12?2?00000010111111000000000?00?00
Soreung_0 000000003030001000001000000000?0000??{0 1}{0 1}000?0000{0 1}000?100000000?11{0 1 2}0{0 1}0010{1 2}00{0 1}11{0 2}11010011{0 1}{0 1}00{0 1 2}??001{0 1 2}1{0 1}2{0 1 2}12?2?00000010111111000000000?00?00
Talpeur_0 000000003030001000001000000000?0000??{0 1}{0 1}000?0000{0 1}000?100000000?11{0 1 2}0{0 1}0010{1 2}00{0 1}11{0 2}11010011{0 1}{0 1}00{0 1 2}??001{0 1 2}1{0 1}2{0 1 2}12?2?00000010111111000000000?00?00


Atelalb_0   ??????????????????????????????????????????????????
Crocrus_0   ATGACTAACATCCGAAAAACCCACCCACTAATAAAAATTATTAATAGTTC
Echigym_0   ATGACTAACATACGAAAAACCCACCCGTTAATTAAAATCATCAACAACAC
Episfum_0   ATGACCAACCTTCGAAAAACTCATCCCCTAATAAAAATTATTAATAGCTC
Erinamu_1   ATGACGAATATACGAAAAACTCACCCTCTAATAAAAATTATAAATAATTC
Erinamu_2   ATGACGAATATACGAAAAACTCACCCTCTAATAAAAATTATCAATAATTC
Erincon_0   ??????????????????????????????????????????????????
Erineup_0   ATGATAAATATACGAAAAACTCATCCCCTAATAAAAATTATTAATAATTC
Hemiaur_0   ATGCTTAATATTCGAAAAAACCACTCATTAATAAAGATCATTAATAATTC
Hemiaur_1   ATGCTTAACATTCGAAAAAAACATCCATTAATAAAGATTATTAATAATTC
Hylopa_0a   ??????????TACGAAAATCACACCCACTTCTGAAGATAGTTAATAGTTC
Hylopa_0b   ????????????CGAAAATCACACCCACTTCTGAAGATAGTTAATAGTTC
Hylsui_0a   ATGACAAATTTACGAAAATCACACCCACTTCTAAAAATAATTAATAATAC
Hylsui_0b   ATGACAAATCTACGGAAATCACATCCACTTCTGAAGATAGTTAACAGTAC
Hylsui_1a   ATGACAAACTTACGTAAATCTCACCCACTTTTAAAATTAGTTAATAACAC
Hylsui_1b   ATGACAAACTTACGTAAATCTCACCCACTTTTAAAATTAGTTAATAACAC
Mesdauu_1   ATGGTGAATATTCGAAAAAATCATCCATTAATAAAAATTATTAATAATTC
Mesdauu_2   ATGCTGAATATTCGAAAAAATCATCCATTAATAAAAATTATTAATAATTC
Mesdauu_3   ATGCTTAATATTCGAAAAAATCACCCATTAATAAAAATTATTAATAACTC
Mesdauu_4   ATGCTTAATATTCGAAAAAATCACCCATTAATAAAAATTATTAATAACTC
Mesdauu_5   ATGCTTAATATTCGAAAAAATCACCCATTAATAAAAATTATTAATAACTC
Meshugh_1   ATGCTTAATATTCGAAAAACCCATCCATTAATAAAAATTATTAATAATTC
Meshugh_2   ATGCTTAATATTCGAAAAACCCATCCATTAATAAAAATTATTAATAATTC
Neotetr_1   ATGACAAATTTACGAAAATCCCACACTCTCCTAAAAATTGTAAACAATAC
Neotetr_2   ATGACAAATTTACGAAAATCCCACACTCTCCTAAAAATTGTAAACAATAC
Nhhaina_1   ATGACAAATACACGAAAATCTCACCCATTACTCAAAATTATTAACAATAC
Nhhaina_2   ATGACAAATACACGAAAATCTCACCCATTACTCAAAATTATTAACAATAC
Nhhaina_3   ATGACAAATACACGAAAATCTCACCCATTACTCAAAATTATTAACAATAC
Paraaet_3   ATGCTAAATATTCGAAAAATACATCCACTATTAAAAATTGTTAATAATTC
Paraaet_4   ATGCTAAATATTCGAAAAATACATCCACTATTAAAAATTGTTAATAATTC
Podotru_0   ??????????????????????????????????????????????????
Solepar_0   ??????????????????????????????????????????????????
Soreung_0   ATGACAAACCTACGAAAAACCCACCCATTAATAAAAATTGTCAACAGTTC
Talpeur_0   ATGACAAACATCCGAAAAACACACCCACTAATAAAAATTGTCAACAGCTC

Atelalb_0   ??????????????????????????????????????????????????
Crocrus_0   TTTCATTGACCTCCCAGCACCCTCAAACATTTCATCATGATGAAACTTTG
Echigym_0   TTTTATTGACCTACCAACCCCATCAAATATCTCATCATGATGAAATTTCG
Episfum_0   CTTCATTGATCTCCCCGCTCCATCAAACATTTCTTCATGATGAAACTTCG
Erinamu_1   TTTTATTGACTTACCAACCCCATCCAATATCTCTTCTTGATGGAATTTTG
Erinamu_2   TTTTATTGACTTACCAACCCCATCCAATATCTCTTCTTGATGGAATTTTG
Erincon_0   ??????????????????????????????????????????????????
Erineup_0   TTTCATTGATTTACCGACTCCATCTAATATTTCTTCTTGATGAAATTTTG
Hemiaur_0   TTTCATTGACCTCCCTACCCCATCAAATATTTCTTCTTGATGAAATTTTG
Hemiaur_1   TTTCATTGATCTCCCTACTCCATCAAATATTTCTTCTTGATGAAATTTTG
Hylopa_0a   TTTTATTGATCTTCCAGCCCCATCAAACATCTCTTCATGGTGGAATTTTG
Hylopa_0b   TTTTATTGATCTTCCAGCCCCATCAAACATCTCTTCATGGTGGAATTTTG
Hylsui_0a   TTTCATTGATCTCCCAACCCCATCAAACATCTCTTCATGGTGGAATTTTG
Hylsui_0b   TTTTATTGATCTCCCAGCCCCATCAAACATCTCTTCATGGTGGAATTTCG
Hylsui_1a   TTTCATTGACCTTCCAGCCCCATCAAACATCTCTTCATGGTGAAATTTTG
Hylsui_1b   TTTCATTGACCTTCCAGCTCCATCAAACATCTCTTCATGGTGAAATTTTG
Mesdauu_1   TTTCATCGATCTTCCTATTCCATCAAATATTTCTTCTTGATGAAATTTTG
Mesdauu_2   TTTCATCGATCTTCCTATTCCATCAAATATTTCTTCTTGATGAAATTTTG
Mesdauu_3   TTTCATCGATCTTCCTACCCCATCAAATATTTCTTCTTGATGAAATTTTG
Mesdauu_4   TTTCATCGATCTTCCTACCCCATCAAATATTTCTTCTTGATGAAATTTTG
Mesdauu_5   TTTCATCGATCTTCCTACCCCATCAAATATTTCTTCTTGATGAAATTTTG
Meshugh_1   TTTCATTGACCTTCCTACCCCATCAAACATCTCTTCTTGATGAAATTTTG
Meshugh_2   TTTTATTGACCTTCCTACCCCATCAAACATCTCTTCTTGATGAAATTTTG
Neotetr_1   ATTTATTGACTTACCCGCCCCATCAAATATCTCATCATGATGGAACTTTG
Neotetr_2   CTTTATTGATCTACCTGCCCCATCAAATATCTCATCATGATGAAACTTCG
Nhhaina_1   CTTCATTGATCTACCTACCCCATCAAATATTTCATCATGATGAAACTTTG
Nhhaina_2   CTTCATTGATCTACCTACCCCATCAAATATTTCATCATGATGAAACTTTG
Nhhaina_3   CTTCATTGATCTACCTACCCCATCAAATATTTCATCATGATGAAACTTTG
Paraaet_3   TCTCATTGACTTACCCACCCCTTCAAACATTTCTTCTTGATGAAACTTTG
Paraaet_4   TCTCATTGACTTACCCACCCCTTCAAACATTTCTTCTTGATGAAACTTTG
Podotru_0   ??????????????????????????????????????????????????
Solepar_0   ??????????????????????????????????????????????????
Soreung_0   ATTCATCGACTTACCTGCCCCATCTAACATCTCATCATGATGAAATTTTG
Talpeur_0   ATTCATTGACCTACCAGCACCATCAAACATCTCATCATGATGGAATTTCG

Atelalb_0   ??????????????????????????????????????????????????
Crocrus_0   GCTCACTACTCGGAATCTGCTTAATCGCACAAATCTTAACCGGGCTATTC
Echigym_0   GCTCACTACTAGGCCTATGCCTTGTAATTCAAATCATTACAGGATTATTC
Episfum_0   GTTCTCTACTAGGTATTTGCCTAATCATTCAAATTCTAACAGGCCTCTTC
Erinamu_1   GTTCTTTACTAGGCCTATGTCTAATTATTCAAATTATTACAGGTTTATTT
Erinamu_2   GTTCTTTACTAGGCCTATGTTTAATTATTCAAATTATTACAGGTTTATTT
Erincon_0   ??????????????????????????????????????????????????
Erineup_0   GTTCATTACTAGGCCTATGCCTAATTACCCAGATTATTACAGGTTTATTT
Hemiaur_0   GTTCATTATTAGGTCTATGTTTAATTACTCAAATCATTACAGGTTTATTT
Hemiaur_1   GTTCATTATTAGGTCTATGTTTAATTACTCAAATCATTACAGGTCTATTT
Hylopa_0a   GATCTCTCCTAGGCTTATGCCTAATTATTCAAATTCTTACAGGATTATTC
Hylopa_0b   GATCTCTCCTAGGCTTATGCCTAATTATTCAAATTCTTACAGGATTATTC
Hylsui_0a   GATCCCTCTTAGGCTTATGCCTAATCATTCAAATTCTTACAGGACTATTC
Hylsui_0b   GATCTCTCCTAGGCTTATGCCTGATTATTCAAATTCTCACAGGACTATTT
Hylsui_1a   GGTCTCTCCTAGGTCTATGCTTGATTATTCAAATCCTCACAGGACTATTT
Hylsui_1b   GGTCTCTCCTAGGTCTATGCTTGATTATTCAAATCCTCACAGGACTGTTT
Mesdauu_1   GGTCATTATTAGGCCTATGTTTAATTATTCAAATCATTACAGGTTTATTT
Mesdauu_2   GGTCATTATTAGGCCTATGTTTAATTATTCAAATCATTACAGGTTTATTT
Mesdauu_3   GGTCATTATTAGGCCTATGTTTAATTATTCAAATCATTACAGGTTTATTT
Mesdauu_4   GGTCATTATTAGGCCTATGTTTAATTATTCAAATCATTACAGGTTTATTT
Mesdauu_5   GGTCATTATTAGGCCTATGTTTAATTATTCAAATCATTACAGGTTTATTT
Meshugh_1   GATCATTACTAGGTCTATGTTTAATTATTCAAATCATTACAGGTCTATTT
Meshugh_2   GATCATTACTAGGTCTATGTTTAATTATTCAAATCATTACAGGTCTATTT
Neotetr_1   GATCACTTCTAGCTCTATGCCTAACTATCCAAATCATCACAGGCCTTTTC
Neotetr_2   GGTCACTTCTAGCCCTATGCCTAACAATCCAAATCTTAACAGGCCTCTTC
Nhhaina_1   GATCTCTATTAGGAATATGCTTAATTATCCAAATTATTACAGGTTTATTC
Nhhaina_2   GATCTCTATTAGGAATATGCTTAATTATCCAAATTATTACAGGTTTATTC
Nhhaina_3   GATCTCTATTAGGAATATGCTTAATTATCCAAATTATTACAGGTTTATTC
Paraaet_3   GTTCATTACTAGGCCTGTGCTTAATTATTCAAATCACTACAGGCTTATTT
Paraaet_4   GTTCATTACTAGGCCTGTGCTTAATTATTCAAATCACTACAGGCTTATTT
Podotru_0   ??????????????????????????????????????????????????
Solepar_0   ??????????????????????????????????????????????????
Soreung_0   GCTCTCTCCTAGGTGTCTGCTTAATTATCCAAATCCTAACAGGACTCTTT
Talpeur_0   GCTCACTCTTAGGGATCTGCCTAATCCTCCAAATTCTTACAGGACTATTT

Atelalb_0   ??????????????????????????????????????????????????
Crocrus_0   CTAGCTATACACTATACATCAGACACTATAACAGCCTTCTCCTCCGTCAC
Echigym_0   CTAGCTATACACTATTCATCTGATACAATAATAGCATTTTCATCAGTAAC
Episfum_0   CTAGCAATACATTACACATCCGACACCTTAACCGCATTCTCATCAGTTAC
Erinamu_1   TTAGCCATACACTATACATCAGACACACTTACAGCATTTTCATCCATTAC
Erinamu_2   TTAGCCATACACTATACATCAGACACACTTACAGCATTTTCATCCATTAC
Erincon_0   ??????????????????????????????????????????????????
Erineup_0   TTAGCTATACACTATACGTCAGATACACTTACAGCATTTTCATCCATTAC
Hemiaur_0   CTAGCTATACACTATACATCAGACACACTTACAGCATTCTCTTCAGTTAC
Hemiaur_1   CTAGCTATACACTATACATCAGATACACTTACAGCATTCTCTTCAGTTAC
Hylopa_0a   TTAGCCATACACTACACTTCAGACACAACTACAGCTTTCTCATCAGTTAC
Hylopa_0b   TTAGCCATACACTACACTTCAGACACAACTACAGCTTTCTCATCAGTTAC
Hylsui_0a   TTGGCCATACATTACACTTCAGATACAACCACAGCCTTTTCATCAGTAAC
Hylsui_0b   TTAGCCATACACTATACTTCAGACACAACTACAGCCTTTTCATCAGTAAC
Hylsui_1a   CTAGCCATACACTATACTTCTGACACAACTACAGCCTTCTCATCAGTTAC
Hylsui_1b   CTAGCCATACACTATACTTCTGACACAACTACAGCCTTCTCATCAGTTAC
Mesdauu_1   CTAGCTATACATTATACATCAGACACACTCACAGCATTTTCTTCAGTTAC
Mesdauu_2   CTAGCTATACATTATACATCAGACACACTCACAGCATTTTCTTCAGTTAC
Mesdauu_3   CTAGCTATACATTATACATCAGACACACTCACAGCATTTTCTTCAGTTAC
Mesdauu_4   CTAGCTATACATTATACATCAGACACACTCACAGCATTTTCTTCAGTTAC
Mesdauu_5   CTAGCTATACATTATACATCAGACACACTCACAGCATTTTCTTCAGTTAC
Meshugh_1   CTAGCTATACATTATACATCAGATACACTCACAGCATTCTCTTCAGTTAC
Meshugh_2   CTAGCTATACATTATACATCAGATACACTCACAGCATTCTCTTCAGTTAC
Neotetr_1   TTAGCAATACACTATACCTCCGATACTTTAACAGCTTTTTCATCAGTTAC
Neotetr_2   TTAGCAATACATTACACCTCTGATACCTTAACAGCTTTTTCATCAGTTAC
Nhhaina_1   CTAGCAATACACTACACCTCTGATACACTAACAGCCTTCTCATCAGTTAC
Nhhaina_2   CTAGCAATACACTACACCTCTGATACACTAACAGCCTTCTCATCAGTTAC
Nhhaina_3   CTAGCAATACACTACACCTCTGATACACTAACAGCCTTCTCATCAGTTAC
Paraaet_3   CTAGCCATACATTACACTGCAGATACACTCTCAGCATTTTCATCAGTATC
Paraaet_4   CTAGCCATACATTACACTGCAGATACACTCTCAGCATTTTCATCAGTATC
Podotru_0   ??????????????????????????????????????????????????
Solepar_0   ??????????????????????????????????????????????????
Soreung_0   TTAGCAATACACTACACATCAGACACAATAACTGCATTCTCATCAGTTAC
Talpeur_0   CTAGCCATACACTACACATCAGACACGATAACAGCCTTCTCGTCAGTCAC

Atelalb_0   ??????????????????????????????????????????????????
Crocrus_0   CCATATTTGCCGTGACGTAAATTACGGCTGATTAATCCGATACCTCCATG
Echigym_0   ACATATTTGCCGAGACGTGAACTACGGCTGACTAATCCGTAGCTTACACG
Episfum_0   TCACATCTGCCGAGACGTAAACTACGGCTGATTAATTCGATATATACATG
Erinamu_1   CCATATTTGCCGAGATGTAAACTACGGTTGACTAATCCGTTATATACACG
Erinamu_2   CCATATTTGCCGAGATGTAAACTATGGTTGACTAATCCGTTATATACACG
Erincon_0   ??????????????????????????????????????????????????
Erineup_0   TCACATTTGCCGAGATGTAAACTACGGTTGGCTAATTCGTTATACACATG
Hemiaur_0   ACACATCTGCCGAGACGTAAATTATGGTTGATTAATCCGATATTTACACG
Hemiaur_1   ACACATCTGCCGAGACGTAAACTATGGTTGATTAATCCGATATTTACACG
Hylopa_0a   CCATATCTGTCGAGATGTTAACTATGGCTGACTAATCCGTTACCTTCATG
Hylopa_0b   CCATATCTGTCGAGATGTTAACTATGGCTGACTAATCCGTTACCTTCATG
Hylsui_0a   ACATATTTGCCGAGATGTTAATTATGGCTGACTAATTCGTTATCTCCATG
Hylsui_0b   CCATATCTGCCGAGATGTTAATTACGGCTGACTAATTCGTTATCTTCATG
Hylsui_1a   ACACATCTGTCGAGACGTTAATTATGGCTGACTTATCCGCTACCTTCACG
Hylsui_1b   ACACATCTGTCGAGACGTTAATTACGGCTGACTTATCCGCTACCTTCACG
Mesdauu_1   ACATATCTGCCGAGACGTAAATTATGGATGATTAATCCGATATTTACACG
Mesdauu_2   ACATATCTGCCGAGACGTAAATTATGGATGATTAATCCGATATTTACACG
Mesdauu_3   ACATATTTGCCGAGACGTAAATTATGGTTGATTAATCCGATATTTACACG
Mesdauu_4   ACATATTTGCCGAGACGTAAATTATGGTTGATTAATCCGATATTTACACG
Mesdauu_5   ACATATTTGCCGAGACGTAAATTATGGTTGATTAATCCGATATTTACACG
Meshugh_1   ACATATCTGCCGAGACGTAAACTATGGATGATTAATCCGATATTTACACG
Meshugh_2   ACATATCTGCCGAGACGTAAACTATGGATGATTAATCCGATATTTACACG
Neotetr_1   TCACATTTGCCGAGACGTAAATTATGGTTGACTAATTCGATATCTCCATG
Neotetr_2   TCACATTTGCCGAGATGTAAATTATGGCTGACTAATTCGATACCTTCATG
Nhhaina_1   CCATATTTGCCGAGACGTAAATTATGGGTGACTAATTCGTTACCTCCATG
Nhhaina_2   CCATATTTGCCGAGACGTAAATTATGGGTGACTAATTCGTTACCTCCATG
Nhhaina_3   CCATATTTGCCGAGACGTAAATTATGGGTGACTAATTCGTTACCTCCATG
Paraaet_3   CCATATTTGCCGAGACGTAAATTACGGCTGACTAATCCGCTACTTACACG
Paraaet_4   CCATATTTGCCGAGACGTAAATTACGGCTGACTAATCCGCTACTTACACG
Podotru_0   ??????????????????????????????????????????????????
Solepar_0   ??????????????????????????????????????????????????
Soreung_0   ACACATCTGCCGAGACGTTAATTATGGATGACTAATCCGCTACCTTCACG
Talpeur_0   ACACATTTGTCGAGACGTAAACTATGGCTGACTTATTCGATACCTACACG

Atelalb_0   ??????????????????????????????????????????????????
Crocrus_0   CTAACGGCGCCTCAATATTTTTCATTTGCTTATTCCTCCATGTGGGACGA
Echigym_0   CAAACGGAGCCTCCATATTCTTTATCTGTTTATTTATTCATGTAGGTCGA
Episfum_0   CAAACGGAGCATCAATATTTTTTATCTGCCTATTCCTTCACGTAGGACGA
Erinamu_1   CTAACGGCGCCTCAATATTTTTTACATGCATATTTCTACATATCGGCCGA
Erinamu_2   CTAACGGCGCCTCAATATTTTTTACATGCATATTTCTACATATCGGCCGA
Erincon_0   ??????????????????????????????????????????????????
Erineup_0   CCAATGGCGCCTCAATATTTTTTATGTGCCTATTTTTACATATCGGCCGA
Hemiaur_0   CTAACGGTGCCTCAATATTTTTTATATGCCTTTTTCTACACATCGGCCGA
Hemiaur_1   CTAATGGTGCCTCAATATTTTTTATATGCCTTTTTCTACACATCGGCCGA
Hylopa_0a   CAAATGGAGCATCAATATTTTTTATCTGCTTATTTATTCATGTAGGTCGA
Hylopa_0b   CAAATGGAGCATCAATATTTTTTATCTGCTTATTTATTCATGTAGGTCGA
Hylsui_0a   CCAACGGTGCATCAATATTTTTTATTTGTCTATTTATTCACATCGGTCGA
Hylsui_0b   CAAACGGAGCATCCATATTCTTTATCTGCTTATTCATTCATGTAGGTCGA
Hylsui_1a   CCAACGGAGCATCAATATTTTTCATTTGCTTATTCATCCATGTAGGTCGA
Hylsui_1b   CCAACGGAGCATCAATATTTTTCATTTGCTTATTCATCCATGTAGGTCGA
Mesdauu_1   CCAATGGTGCTTCAATATTTTTTATATGCCTTTTTTTACATATTGGCCGA
Mesdauu_2   CCAATGGTGCTTCAATATTTTTTATATGCCTTTTTTTACATATTGGCCGA
Mesdauu_3   CTAATGGTGCTTCAATATTTTTTATATGCCTTTTTTTACATATTGGCCGA
Mesdauu_4   CTAATGGTGCTTCAATATTTTTTATATGCCTTTTTTTACATATTGGCCGA
Mesdauu_5   CTAATGGTGCTTCAATATTTTTTATATGCCTTTTTTTACATATTGGCCGA
Meshugh_1   CTAACGGTGCTTCAATATTTTTTATATGCCTTTTTCTACATATTGGCCGG
Meshugh_2   CTAACGGTGCTTCAATATTTTTTATATGCCTTTTTCTACATATTGGCCGG
Neotetr_1   CCAATGGAGCATCAATATTCTTTATTTGTCTCTTCATTCATGTAGGCCGA
Neotetr_2   CCAATGGAGCATCAATATTCTTTATCTGTCTCTTTATTCATGTAGGCCGA
Nhhaina_1   CAAATGGAGCTTCTATATTTTTCATCTGCTTATTTATTCATGTAGGTCGA
Nhhaina_2   CAAATGGAGCTTCTATATTTTTCATCTGCTTATTTATTCATGTAGGTCGA
Nhhaina_3   CAAATGGAGCTTCTATATTTTTCATCTGCTTATTTATTCATGTAGGTCGA
Paraaet_3   CTAATGGTGCCTCAATATTTTTTATCTGCCTATTTATACACATTGGACGA
Paraaet_4   CTAATGGTGCCTCAATATTTTTTATCTGCTTATTTATACACATTGGACGA
Podotru_0   ??????????????????????????????????????????????????
Solepar_0   ??????????????????????????????????????????????????
Soreung_0   CAAACGGAGCATCAATATTCTTCATCTGCCTATTCCTCCACGTCGGACGA
Talpeur_0   CAAATGGAGCATCTATATTTTTTATTTGCTTATTTCTACATGTGGGACGA

Atelalb_0   ??????????????????????????????????????????????????
Crocrus_0   GGCCTTTACTACGGTTCTTATATATTCCTTGAAACATGAAACATCGGCGT
Echigym_0   GGGCTATACTATGGATCTTATATGATGGTTGAAACATGAAACATTGGAAT
Episfum_0   GGCCTTTATTACGGCTCTTATATATTCCTAGAAACATGAAATATTGGAGT
Erinamu_1   GGTCTTTATTATGGATCATACTTATTTAACGAGACATGAAATATTGGAGT
Erinamu_2   GGTCTTTATTATGGATCATACTTATTTAACGAGACATGAAATATTGGAGT
Erincon_0   ??????????????????????????????????????????????????
Erineup_0   GGCCTTTATTACGGATCATACTTATTTTATGAAACATGAAATATTGGAAT
Hemiaur_0   GGCATTTATTACGGATCCTACTTATTTAAAGAAACATGAAATATAGGGAT
Hemiaur_1   GGCATTTATTACGGATCCTACTTATTTAAAGAAACATGAAATATAGGGAT
Hylopa_0a   GGAATGTATTACGGATCATTCCTCATACTAGAAACATGAAACATTGGAGT
Hylopa_0b   GGAATGTATTACGGATCATTCCTCATACTAGAAACATGAAACATTGGAGT
Hylsui_0a   GGAATATACTATGGATCATTCCTCATACTAGAAACATGAAATATTGGTGT
Hylsui_0b   GGAATATATTATGGATCTTTCCTCATACTCGAAACATGAAACATTGGGGT
Hylsui_1a   GGGATATATTATGGATCTTTTCTTATACTAGAAACATGAAACATTGGAGT
Hylsui_1b   GGGATATATTATGGATCTTTTCTTATACTAGAAACATGAAACATTGGAGT
Mesdauu_1   GGTATCTATTATGGATCCTATTTATTTAAAGAAACATGAAATATAGGAGT
Mesdauu_2   GGTATCTATTATGGATCCTATTTATTTAAAGAAACATGAAATATAGGAGT
Mesdauu_3   GGAATCTATTATGGGTCCTATTTATTTAAAGAAACATGAAATATAGGAGT
Mesdauu_4   GGAATCTATTATGGGTCCTATTTATTTAAAGAAACATGAAATATAGGAGT
Mesdauu_5   GGAATCTATTATGGGTCCTATTTATTTAAAGAAACATGAAATATAGGAGT
Meshugh_1   GGTATTTATTATGGATCCTATTTGTTTAAAGAAACATGAAATATAGGGAT
Meshugh_2   GGTATTTATTATGGATCCTATTTGTTTAAAGAAACATGAAATATAGGGAT
Neotetr_1   GGAATTTATTATGGGTCTTATATGATGGTTGAAACATGGAATATCGGCGT
Neotetr_2   GGGATTTACTATGGGTCTTATATGATGGTTGAAACATGGAATATTGGCGT
Nhhaina_1   GGGATTTACTATGGATCATACATAATACTTGAAACGTGAAATATTGGAGT
Nhhaina_2   GGGATTTACTATGGATCATACATAATACTTGAAACGTGAAATATTGGAGT
Nhhaina_3   GGGATTTACTATGGATCATACATAATACTTGAAACGTGAAATATTGGAGT
Paraaet_3   GGCATTTATTATGGATCTTACTTATTTAAAGAAACATGAAATATTGGAAT
Paraaet_4   GGCATTTATTATGGATCTTACTTATTTAAAGAAACATGAAATATTGGAAT
Podotru_0   ??????????????????????????????????????????????????
Solepar_0   ??????????????????????????????????????????????????
Soreung_0   GGCCTCTATTACGGATCATACATATATTTAGAAACATGAAACATCGGCGT
Talpeur_0   GGCCTATACTATGGATCTTACATATTCATGGAGACCTGAAACATCGGAGT

Atelalb_0   ??????????????????????????????????????????????????
Crocrus_0   CCTACTGTTATTTGCAGTTATAGCTACCGCCTTTATAGGCTATGTCCTTC
Echigym_0   CATCCTTCTATTTACAGTAATAGCGACAGCATTCATAGGTTATGTTCTTC
Episfum_0   GCTATTACTATTTGCAGTCATGGCTACTGCCTTTATAGGGTACGTATTAC
Erinamu_1   CATCCTATTAATCATCACTATAGCTACAGCTTTTATGGGTTACGTTCTAC
Erinamu_2   CATCCTATTAATCATCACTATAGCTACAGCTTTTATAGGTTACGTTCTAC
Erincon_0   ??????????????????????????????????????????????????
Erineup_0   TATTTTACTAATTATTACTATGGCTACAGCTTTTATGGGTTACGTCCTAC
Hemiaur_0   TATCTTACTAATTACCACTATAGCCACCGCCTTTATAGGTTATGTTCTAC
Hemiaur_1   TATCTTACTAATTACCACTATAGCCACCGCCTTTATGGGTTATGTTCTAC
Hylopa_0a   AATTCTCTTATTTTTAGTCATAGCCACAGCTTTTATAGGATACGTACTAC
Hylopa_0b   AATTCTCTTATTTTTAGTCATAGCCACAGCTTTTATAGGATACGTACTAC
Hylsui_0a   AATTCTTCTACTTTCAGTTATAGCTACAGCCTTTATAGGATATGTACTCC
Hylsui_0b   AATTCTTCTACTCTCAGTCATAGCCACAGCCTTCATAGGATATGTACTCC
Hylsui_1a   AATTCTTTTATTCTCAGTTATAGCCACAGCTTTCATAGGATATGTCCTCC
Hylsui_1b   AATTCTTTTATTCTCAGTTATAGCCACAGCTTTCATAGGATATGTCCTCC
Mesdauu_1   TATCTTATTAGTTATCATAATAGCCACCGCCTTTATAGGCTATGTTCTAC
Mesdauu_2   TATCTTATTAGTTATCATAATAGCCACCGCCTTTATAGGCTATGTTCTAC
Mesdauu_3   CATCTTATTAATTATCATAATAGCCACCGCCTTTATAGGTTATGTTCTAC
Mesdauu_4   CATCTTATTAGTTATCATAATAGCCACCGCCTTTATAGGTTATGTTCTAC
Mesdauu_5   CATCTTATTAGTTATCATAATAGCCACCGCCTTTATAGGTTATGTTCTAC
Meshugh_1   CATATTATTAATTATCACAATAGCCACTGCCTTTATAGGTTATGTCCTAC
Meshugh_2   CATATTATTAATTATCACAATAGCCACTGCCTTTATAGGTTATGTCCTAC
Neotetr_1   AGTACTTCTATTCTCTGTTATAGCAACAGCCTTTATAGGGTATGTTCTTC
Neotetr_2   AGTACTTCTATTTTCTGTTATAGCAACAGCCTTTATAGGATATGTTCTTC
Nhhaina_1   AATTCTTCTATTCTCAGTAATAGCTACAGCCTTTATAGGGTATGTCTTAC
Nhhaina_2   AATTCTTCTATTCTCAGTAATAGCTACAGCCTTTATAGGGTATGTCTTAC
Nhhaina_3   AATTCTTCTATTCTCAGTAATAGCTACAGCCTTTATAGGGTATGTCTTAC
Paraaet_3   TATTCTATTAATTACCACAATAGCTACAGCATTTATAGGATATGTACTAC
Paraaet_4   TATTCTATTAATTACCACAATAGCTACAGCATTTATAGGATATGTACTAC
Podotru_0   ??????????????????????????????????????????????????
Solepar_0   ??????????????????????????????????????????????????
Soreung_0   ACTACTACTATTTGCAGTAATAGCCACTGCCTTTATAGGGTACGTCCTCC
Talpeur_0   GTTACTATTATTTGCCGTGATAGCCACTGCATTCATAGGGTACGTTTTAC

Atelalb_0   ??????????????????????????????????????????????????
Crocrus_0   CTTGAGGCCAAATATCATTTTGAGGAGCAACAGTTATTACTAACCTACTA
Echigym_0   CTTGAGGACAAATATCATTCTGAGGTGCCACAGTCATTACAAACCTTCTA
Episfum_0   CATGAGGACAAATATCATTCTGAGGAGCAACCGTCATCACAAACTTACTA
Erinamu_1   CATGAGGTCAAATATCCTTTTGAGGCGCTACAGTCATTACTAACTTATTA
Erinamu_2   CATGAGGTCAAATATCCTTTTGAGGCGCTACAGTCATTACTAACTTATTA
Erincon_0   ??????????????????????????????????????????????????
Erineup_0   CATGAGGTCAAATATCATTCTGAGGCGCTACAGTCATTACTAATCTATTA
Hemiaur_0   CATGAGGCCAAATATCTTTCTGAGGTGCTACCGTAATCACAAACCTATTA
Hemiaur_1   CATGAGGCCAAATATCTTTCTGAGGTGCTACCGTAATTACAAATTTATTA
Hylopa_0a   CCTGAGGGCAAATATCTTTCTGAGGAGCTACAGTAATTACAAATCTCTTA
Hylopa_0b   CCTGAGGGCAAATATCTTTCTGAGGAGCTACAGTAATTACAAATCTCTTA
Hylsui_0a   CTTGAGGACAAATATCATTTTGAGGAGCAACAGTAATTACAAATCTTTTA
Hylsui_0b   CCTGAGGACAAATATCTTTCTGAGGGGCTACAGTAATTACCAACCTTTTA
Hylsui_1a   CCTGAGGACAAATATCATTTTGAGGGGCTACAGTCATTACTAATCTTCTA
Hylsui_1b   CCTGAGGACAAATATCATTTTGAGGGGCTACAGTCATTACTAATCTTCTA
Mesdauu_1   CATGAGGTCAAATATCTTTCTGAGGCGCTACCGTAATTACAAATTTACTA
Mesdauu_2   CATGAGGTCAAATATCTTTCTGAGGCGCTACCGTAATTACAAATTTACTA
Mesdauu_3   CATGAGGTCAAATATCTTTTTGAGGCGCTACCGTAATTACAAATTTATTA
Mesdauu_4   CATGAGGTCAAATATCTTTTTGAGGCGCTACCGTAATTACAAATTTATTA
Mesdauu_5   CATGAGGTCAAATATCTTTTTGAGGCGCTACCGTAATTACAAATTTATTA
Meshugh_1   CATGAGGTCAAATATCCTTCTGAGGTGCTACCGTAATTACAAATTTATTA
Meshugh_2   CATGAGGTCAAATATCCTTCTGAGGTGCTACCGTAATTACAAATTTATTA
Neotetr_1   CATGAGGACAAATATCCTTCTGAGGCGCTACAGTCATCACCAACCTTCTA
Neotetr_2   CATGAGGACAAATATCCTTCTGGGGCGCTACAGTCATCACTAACCTTCTA
Nhhaina_1   CCTGAGGCCAAATATCATTTTGAGGCGCTACAGTAATTACTAACCTACTA
Nhhaina_2   CCTGAGGCCAAATATCATTTTGAGGCGCTACAGTAATTACTAACCTACTA
Nhhaina_3   CCTGAGGCCAAATATCATTTTGAGGCGCTACAGTAATTACTAACCTACTA
Paraaet_3   CATGAGGGCAGATATCTTTCTGAGGTGCTACAGTTATCACAAACTTATTA
Paraaet_4   CATGAGGGCAGATATCTTTCTGAGGTGCTACAGTTATCACAAACTTATTA
Podotru_0   ??????????????????????????????????????????????????
Solepar_0   ??????????????????????????????????????????????????
Soreung_0   CATGAGGACAAATATCATTCTGAGGGGCAACAGTCATTACTAATCTACTC
Talpeur_0   CATGGGGTCAAATATCCTTTTGAGGTGCAACGGTAATTACAAATTTACTG

Atelalb_0   ??????????????????????????????????????????????????
Crocrus_0   TCAGCTATCCCTTACATTGGTACTAACCTCGTAGAATGAATCTGAGGAGG
Echigym_0   TCAGCTATCCCCTATATCGGAACCGACCTAGTTCAATGAATCTGAGGGGG
Episfum_0   TCAGCTATCCCATACATTGGCTCAGACTTAGTCGAATGAATCTGAGGGGG
Erinamu_1   TCTGCTATCCCCTATATTGGCACAGACTTAGTACAATGAATCTGAGGGTC
Erinamu_2   TCTGCTATCCCCTACATTGGCACAGACTTGGTACAATGAATCTGAGGGTC
Erincon_0   ??????????????????????????????????????????????????
Erineup_0   TCTGCTATCCCCTATATTGGTACAGATTTAGTACAATGAATCTGAGGGTC
Hemiaur_0   TCCGCTATTCCTTACATCGGAACAGATTTAGTACAATGAATTTGAGGGTC
Hemiaur_1   TCCGCTATTCCTTATATCGGAACAGATTTAGTACAATGAATTTGAGGATC
Hylopa_0a   TCAGCTATCCCTTATATCGGCACTGACTTAGTACAATGAATTTGAGGCGG
Hylopa_0b   TCAGCTATCCCTTATATCGGCACTGACTTAGTACAATGAATTTGAGGCGG
Hylsui_0a   TCAGCTATCCCTTATGTGGGCACTGACCTTGTTCAATGAATTTGAGGAGG
Hylsui_0b   TCAGCTATTCCTTATATTGGTACAGATCTGGTACAATGAATTTGAGGGGG
Hylsui_1a   TCAGCTATCCCTTATATTGGTACTGATCTAGTACAATGAATTTGAGGTGG
Hylsui_1b   TCAGCTATCCCTTATATTGGTACTGATCTAGTACAATGAATTTGAGGTGG
Mesdauu_1   TCCGCTATTCCTTATATTGGAACAGACTTAGTACAATGAATTTGAGGATC
Mesdauu_2   TCCGCTATTCCTTATATTGGAACAGACTTAGTACAATGAATTTGAGGATC
Mesdauu_3   TCCGCTATTCCTTATATTGGAACAGATCTAGTACAATGAATTTGAGGATC
Mesdauu_4   TCCGCTATTCCTTATATTGGAACAGATCTAGTACAATGAATTTGAGGATC
Mesdauu_5   TCCGCTATTCCTTATATTGGAACAGATCTAGTACAATGAATTTGAGGATC
Meshugh_1   TCTGCTATTCCTTACATTGGAACAGACTTAGTACAATGAATTTGAGGATC
Meshugh_2   TCTGCTATTCCTTACATTGGAACAGATTTAGTACAATGAATTTGAGGATC
Neotetr_1   TCAGCTATCCCTTATATTGGAACTGAATTAGTACAGTGAATTTGAGGGGG
Neotetr_2   TCAGCTATCCCTTATATCGGAACTGAATTAGTACAATGAATTTGAGGAGG
Nhhaina_1   TCAGCTATTCCATATATTGGTACAGACCTAGTACAATGAATCTGAGGTGG
Nhhaina_2   TCAGCTATTCCATATATTGGTACAGACCTAGTACAATGAATCTGAGGTGG
Nhhaina_3   TCAGCTATTCCATATATTGGTACAGACCTAGTACAATGAATCTGAGGTGG
Paraaet_3   TCTGCTATCCCCTACATCGGAACAGATTTAGTTCAATGAATCTGAGGAGC
Paraaet_4   TCTGCTATCCCCTACATCGGAACAGATTTAGTTCAATGAATCTGAGGAGC
Podotru_0   ??????????????????????????????????????????????????
Solepar_0   ??????????????????????????????????????????????????
Soreung_0   TCAGCAATCCCTTACATTGGCTCAGACCTAGTAGAGTGAATCTGAGGCGG
Talpeur_0   TCAGCCATTCCTTACATCGGTACAGACTTAGTAGAATGAATTTGAGGTGG

Atelalb_0   ??????????????????????????????????????????????????
Crocrus_0   CTTCTCCGTTGATAAAGCCACCTTGACCCGCTTCTTCGCATTTCACTTTA
Echigym_0   GTTTTCAGTAGACAAAGCTACACTTACCCGATTTTTTGCTTTCCATTTCA
Episfum_0   TTTTTCAGTAGACAAAGCCACCCTCACCCGATTCTTCGCTTTCCATTTCA
Erinamu_1   ATTTTCAGTTGACAAAGCTACCCTAACTCGTTTCTTCGCCTTCCACTTCA
Erinamu_2   ATTTTCAGTTGACAAAGCTACCCTAACTCGTTTCTTCGCCTTCCACTTCA
Erincon_0   ??????????????????????????????????????????????????
Erineup_0   ATTTTCAGTTGACAAAGCTACTCTAACCCGTTTCTTTGCTTTTCACTTCA
Hemiaur_0   ATTTTCAGTAGATAAAGCTACTTTAACCCGATTTTTCGCTTTCCACTTCA
Hemiaur_1   ATTTTCAGTAGATAAAGCTACTTTAACCCGATTTTTCGCTTTCCACTTCA
Hylopa_0a   TTTTTCAGTTGATAAAGCTACCTTAACACGTTTCTTTGCCTTCCACTTCA
Hylopa_0b   TTTTTCAGTTGATAAAGCTACCTTAACACGTTTCTTTGCCTTCCACTTCA
Hylsui_0a   CTTTTCAGTTGACAAAGCTACTCTAACACGCTTCTTCGCCTTCCATTTTA
Hylsui_0b   ATTTTCAGTGGACAAAGCCACTTTAACACGTTTCTTCGCTTTTCACTTTA
Hylsui_1a   GTTTTCAGTTGATAAAGCTACATTGACACGTTTCTTTGCCTTCCATTTTA
Hylsui_1b   GTTTTCAGTTGATAAAGCTACATTGACACGTTTCTTTGCCTTCCATTTTA
Mesdauu_1   ATTTTCAGTAGATAAAGCTACCTTGACTCGATTTTTCGCTTTTCACTTTA
Mesdauu_2   ATTTTCAGTAGATAAAGCTACCTTGACTCGATTTTTCGCTTTTCACTTTA
Mesdauu_3   ATTTTCAGTAGACAAAGCTACCTTAACTCGATTTTTCGCTTTTCACTTTA
Mesdauu_4   ATTTTCAGTAGACAAAGCTACCTTAACTCGATTTTTCGCTTTTCACTTTA
Mesdauu_5   ATTTTCAGTAGACAAAGCTACCTTAACTCGATTTTTCGCTTTTCACTTTA
Meshugh_1   ATTCTCGGTAGATAAAGCTACCTTAACTCGATTTTTCGCTTTTCACTTTA
Meshugh_2   ATTCTCAGTAGATAAAGCTACCTTAACTCGATTTTTCGCTTTCCACTTTA
Neotetr_1   CTTTTCAGTAGACAAAGCTACACTAACCCGATTCTTTGCTTTTCACTTTA
Neotetr_2   CTTCTCAGTAGACAAAGCTACACTAACCCGATTCTTTGCTTTTCACTTTA
Nhhaina_1   GTTTTCAGTTGACAAAGCTACATTAACACGATTTTTTGCTTTTCACTTTA
Nhhaina_2   GTTTTCAGTTGACAAAGCTACATTAACACGATTTTTTGCTTTTCACTTTA
Nhhaina_3   GTTTTCAGTTGACAAAGCTACATTAACACGATTTTTTGCTTTTCACTTTA
Paraaet_3   ATTTTCAGTAGATAAAGCTACCCTAACACGTTTTTTCGCACTTCATTTCA
Paraaet_4   ATTTTCAGTAGATAAAGCTACCCTAACACGTTTTTTCGCACTTCATTTCA
Podotru_0   ??????????????????????????????????????????????????
Solepar_0   ??????????????????????????????????????????????????
Soreung_0   CTTCTCCGTAGATAAAGCCACCTTAACCCGATTCTTCGCATTCCATTTTA
Talpeur_0   GTTCTCAGTAGACAAAGCGACACTCACACGATTCTTCGCCTTCCACTTCA

Atelalb_0   ??????????????????????????????????????????????????
Crocrus_0   TTCTCCCCTTCATTGTGGCAGCCCTTGCAGGAGTTCACCTTCTATTTCTA
Echigym_0   TCCTACCATTTATTATCACAGCATTAGCAGGAGTTCACTTACTATTTCTT
Episfum_0   TCCTTCCATTCATCATTGCAGCCATGGCAGGCGTACACCTACTATTCCTA
Erinamu_1   TTCTTCCCTTTATCCTAATAACTATAGCAATAGTTCACTTATTATTTCTT
Erinamu_2   TTCTTCCCTTTATCCTAATAGCTATAGCAATAGTTCACTTATTATTTCTT
Erincon_0   ??????????????????????????????????????????????????
Erineup_0   TCTTCCCTTTCATTATTGTAGCTATAGTCATAATTCACTTATTATTTCTT
Hemiaur_0   TTCTTCCATTCATAATTGTAGCACTAACAATAGTACACCTATTATTTCTT
Hemiaur_1   TTCTTCCTTTCATTATTGTAGCACTAACAATAGTACACCTATTATTTCTT
Hylopa_0a   TCTTACCATTTATCATCACAGCACTAGCTGCAATTCACCTTCTCTTTCTC
Hylopa_0b   TCTTACCATTTATCATCACAGCACTAGCTGCAATTCACCTTCTCTTTCTC
Hylsui_0a   TCTTACCATTTATTGTCTCAGCTCTAGCCGCAATCCACCTTCTCTTTTTA
Hylsui_0b   TCTTACCCTTTATCATTTCAGCATTAGCTGCAATTCACCTTCTCTTTCTT
Hylsui_1a   TTCTACCATTCATCATCATAGCCTTAGCTGCTATTCACCTTCTATTTCTT
Hylsui_1b   TTCTACCATTCATCATCATAGCCTTAGCTGCTATTCACCTTCTATTTCTT
Mesdauu_1   TTTTTCCATTCGTTATTGTAGCACTAACAATAATTCACCTATTGTTTCTT
Mesdauu_2   TTTTTCCATTCGTTATTGTAGCACTAACAATAATTCACCTATTGTTTCTT
Mesdauu_3   TTTTTCCATTCATTATTGTAGCATTAGCAATAACCCACCTATTATTTCTT
Mesdauu_4   TTTTTCCATTCATTATTGTAGCATTAGCAATAACCCACCTATTATTTCTT
Mesdauu_5   TTTTTCCATTCATTATTGTAGCATTAGCAATAACCCACCTATTATTTCTT
Meshugh_1   TTTTTCCATTCATTATTGTAGCACTAGCAATAATTCACCTATTATTTCTT
Meshugh_2   TTTTTCCATTCATTATTGTAGCACTAGCAATAATTCACCTATTATTTCTT
Neotetr_1   TTCTTCCATTCATCGTTACCGCATTAGCTGGAATTCACATTCTCTTTCTT
Neotetr_2   TTCTTCCATTTATTGTCACAGCATTAGCTGGGATCCACATCCTATTCCTT
Nhhaina_1   TTCTACCATTTATCATTGCCGCTCTAGCTGGAGTACATTTATTATTCCTT
Nhhaina_2   TTCTACCATTTATCATTGCCGCTCTAGCTGGAGTACATTTATTATTCCTT
Nhhaina_3   TTCTACCATTTATCATTGCCGCTCTAGCTGGAGTACATTTATTATTCCTT
Paraaet_3   TCCTTCCTTTTATAATTATAGCATTAACAATAATTCACCTATTATTCCTT
Paraaet_4   TCCTTCCTTTTATAATTATAGCATTAACAATAATTCACCTATTATTCCTT
Podotru_0   ??????????????????????????????????????????????????
Solepar_0   ??????????????????????????????????????????????????
Soreung_0   TCTTACCTTTCATCATTGCTGCCCTGGCCGGAGTCCACCTCCTATTCCTC
Talpeur_0   TTCTGCCATTTATTATTGCGGCACTAGCTGGAGTTCACCTGTTATTTCTT

Atelalb_0   ??????????????????????????????????????????????????
Crocrus_0   CATGAAACTGGATCAAACAACCCATCAGGATTAAACTCAGATACAGACAA
Echigym_0   CACGAATCAGGATCCAATAACCCATCAGGACTAAACTCAGATAGTGACAA
Episfum_0   CACGAAACAGGCTCCAACAATCCATCAGGACTCTGCTCAGACGCAGATAA
Erinamu_1   CACGAAACTGGCTCTAATAATCCCACAGGAATCACCTCAGAATCTGATAA
Erinamu_2   CACGAAACTGGCTCTAATAATCCCACAGGAATCACCTCAGAATCTGATAA
Erincon_0   ??????????????????????????????????????????????????
Erineup_0   CACGAAGCTGGCTCTAATAATCCCACAGGAATTACTTCAGAGTCTGACAA
Hemiaur_0   CATGAAACAGGCTCAAACAATCCCACAGGAATCATTTCAGAATCAGACAA
Hemiaur_1   CATGAAACAGGCTCAAACAATCCCACAGGAATCATTTCAGAATCAGACAA
Hylopa_0a   CACGAAACAGGATCCAACAACCCATCTGGACTTAATTCAGATTGTGACAA
Hylopa_0b   CACGAAACAGGATCCAACAACCCATCTGGACTTAATTCAGATTGTGACAA
Hylsui_0a   CATGAGACAGGATCAAATAACCCATCAGGACTTAATTCAGATAGCGATAA
Hylsui_0b   CACGAAACAGGATCTAACAATCCATCAGGACTAAACTCAGACACTGATAA
Hylsui_1a   CACGAAACAGGATCAAATAACCCATCTGGATTAAACTCAGACAACGACAA
Hylsui_1b   CACGAAACAGGATCAAATAACCCATCTGGATTAAACTCAGACAACGACAA
Mesdauu_1   CACGAATCAGGCTCCAACAATCCCACAGGAATCATTTCAGAATCTGATAA
Mesdauu_2   CACGAATCAGGCTCCAACAATCCCACAGGAATCATTTCAGAATCTGATAA
Mesdauu_3   CACGAAACAGGCTCCAACAATCCTACAGGAATCATTTCAGAATCTGATAA
Mesdauu_4   CACGAAACAGGCTCCAACAATCCTACAGGAATCATTTCAGAATCTGATAA
Mesdauu_5   CACGAAACAGGCTCCAACAATCCTACAGGAATCATTTCAGAATCTGATAA
Meshugh_1   CATGAAACAGGCTCCAACAATCCCACAGGAATCATTTCAGAATCTGATAA
Meshugh_2   CATGAAACAGGCTCCAACAATCCCACAGGAATCATTTCAGAATCTGATAA
Neotetr_1   CACGAAACAGGATCAAACAATCCCTCAGGAATAAACTCTGATAGTGATAA
Neotetr_2   CACGAAACAGGGTCAAATAACCCCTCAGGACTGGACTCTGATAGTGATAA
Nhhaina_1   CACGAAACAGGATCAAATAATCCATCTGGACTAAATTCCGATAGTGATAA
Nhhaina_2   CACGAAACAGGATCAAATAATCCATCTGGACTAAATTCCGATAGTGATAA
Nhhaina_3   CACGAAACAGGATCAAATAATCCATCTGGACTAAATTCCGATAGTGATAA
Paraaet_3   CATGAAACCGGCTCTAATAACCCAACAGGAATTATCTCAGAATCTGAAAA
Paraaet_4   CATGAAACCGGCTCTAATAACCCAACAGGAATTATCTCAGAATCTGAAAA
Podotru_0   ??????????????????????????????????????????????????
Solepar_0   ??????????????????????????????????????????????????
Soreung_0   CACGAAACTGGATCTAACAACCCATCAGGACTATGCTCAGATGCAGACAA
Talpeur_0   CACGAAACAGGATCAAACAACCCATCAGGACTCTCATCAGATACGGATAA

Atelalb_0   ??????????????????????????????????????????????????
Crocrus_0   AATCCCCTTCCATCCTTACTACACTATTAAAGATATCTTAGGAGCATTAA
Echigym_0   AATTCCTTTCCACCCTTATTATACAATTAAAGATATCTTTGGTGTTTTAT
Episfum_0   AATCCCATTCCACCCCTACTATACAATTAAAGATATCTTAGGAGTACTAC
Erinamu_1   AATTTCATTCCACCCATATTATACCTTTAAAGATATACTAGGTATAATAT
Erinamu_2   AATTTCATTCCACCCATATTATACCTTTAAAGACATACTAGGTATAATAT
Erincon_0   ??????????????????????????????????????????????????
Erineup_0   AATCTCATTCCACCCATATTATACGCTTAAAGATATGCTAGGCATAATAT
Hemiaur_0   AATTCCATTTCACCCCTACTATACCATAAAAGATATCCTAGGTATAATTT
Hemiaur_1   AATCCCATTCCACCCCTACTATACCATAAAAGATATTCTAGGTATAATTT
Hylopa_0a   AATTCCATTTCATCCTTATTTCACATATAAAGATATTCTTGGAGGTATGT
Hylopa_0b   AATTCCATTTCATCCTTATTTCACATATAAAGATATTCTTGGAGGTATGT
Hylsui_0a   AATTCCATTTCATCCTTACTACTCATATAAAGACATTCTTGGAGGTGCGT
Hylsui_0b   AATTCCATTCCACCCCTATTACACATATAAAGACATTCTTGGAGGTTTAT
Hylsui_1a   AATTCCATTTCACCCTTATTACACCTACAAAGATATTCTTGGAGGTGTGC
Hylsui_1b   AATTCCATTTCACCCTTATTACACCTACAAAGATATTCTTGGAGGTGTGC
Mesdauu_1   AATTCCATTTCATCCCTACCACACTGTAAAAGATATTTTAGGTATAATCT
Mesdauu_2   AATTCCATTTCATCCCTACCACACTGTAAAAGATATTTTAGGTATAATCT
Mesdauu_3   AATCCCATTTCATCCCTACTACACTGTAAAAGATATTTTAGGTATAGTCT
Mesdauu_4   AATTCCATTTCATCCCTACTACACTGTAAAAGATATTTTAGGTATAGTCT
Mesdauu_5   AATCCCATTTCATCCCTACTACACTGTAAAAGATATTTTAGGTATAGTCT
Meshugh_1   AATTCCATTTCACCCCTACTATACTGTAAAAGATATCTTAGGTATAATTT
Meshugh_2   AATTCCATTTCATCCCTACTATACTGTAAAAGATATCTTAGGTATAATTT
Neotetr_1   AATTCCATTTCACCCTTACTACTTACTTAAAGATATTCTAGGAATCATAT
Neotetr_2   AATTCCATTTCACCCTTACTACATTTTTAAAGACATTCTAGGGGTCATAT
Nhhaina_1   AATTCCATTCCACCCTTACTACACATTCAAAGATATTTTAGGCATAATAT
Nhhaina_2   AATTCCATTCCACCCTTACTACACATTCAAAGATATTTTAGGCATAATAT
Nhhaina_3   AATTCCATTCCACCCTTACTACACATTCAAAGATATTTTAGGCATAATAT
Paraaet_3   AATTCCATTCCATCCTTATTATACTATTAAAGACATTTTAGGTATAATCT
Paraaet_4   AATTCCATTCCATCCTTATTATACTATTAAAGACATTTTAGGTATAATCT
Podotru_0   ??????????????????????????????????????????????????
Solepar_0   ??????????????????????????????????????????????????
Soreung_0   AATCCCCTTCCACCCCTATTATACAATTAAAGACATTCTAGGAGTACTTT
Talpeur_0   AATTCCATTTCACCCCTATTACACTATTAAAGACATCCTAGGAGCACTAA

Atelalb_0   ??????????????????????????????????????????????????
Crocrus_0   TCATAATCACCATACTATCTTCCCTAGTCTTATTCTCCCCCGACATACTA
Echigym_0   TCTTACTATTAATTCTTTTAACCCTAACCCTATTTTACCCAGATCTTCTA
Episfum_0   TACTAATTCTAGTCCTAACAACTCTAGTTCTATTCTCCCCAGACCTACTT
Erinamu_1   TTTTATTTCTTATCTTAATATTACTAGTCTTATTTTATCCGGATCTCTTA
Erinamu_2   TCTTATTTCTTATCTTAATATTACTAGTCTTATTTTATCCGGATCTCTTA
Erincon_0   ??????????????????????????????????????????????????
Erineup_0   TTATATTTCTTATTCTAATATCTCTAGTTTTATTTTATCCAGACCTTCTA
Hemiaur_0   CTCTATTATTAATCTTAATAACATTAACATTATTTTCCCCAGACTTATTA
Hemiaur_1   CTCTATTATTAATCTTAATAACATTAACATTATTTTCCCCAGACTTATTA
Hylopa_0a   TCCTTATATTCTTATTTTTAATTTTAGTCTTATTTTCCCCAGACCTACTA
Hylopa_0b   TCCTTATATTCTTATTTTTAATTTTAGTCTTATTTTCCCCAGACCTACTA
Hylsui_0a   TCCTCATCCTCTTATTTTTAACCTTAGTTCTCTTCTTCCCAGATTTACTA
Hylsui_0b   TCCTAGTTTTATTATTTTTAACTTTAGTCCTCTTCTCTCCAGATTTACTA
Hylsui_1a   TCTTAACCCTTCTATTTTTAACCTTAGTTCTCTTTTCCCCGGACTTGCTA
Hylsui_1b   TCCTAACCCTTCTGTTTTTAACCTTAGTTCTCTTTTCCCCGGACTTGCTA
Mesdauu_1   CCCTATTATTTATCTTAATAACATTAACATTATTTTTTCCAGATTTACTA
Mesdauu_2   CCCTATTATTTATCTTAATAACATTAACATTATTTTTTCCAGATTTACTA
Mesdauu_3   CCTTATTACTTATCTTAATAACATTAACATTATTTTCCCCAGATTTATTA
Mesdauu_4   CCTTATTACTTATCTTAATAACATTAACATTATTTTCCCCAGATTTATTA
Mesdauu_5   CCTTATTACTTATCTTAATAACATTAACATTATTTTCCCCAGATTTATTA
Meshugh_1   TCTTATTGTTTATATTAGTGATATTAACATTATTTTCCCCAGACCTATTA
Meshugh_2   TCTTATTGTTTATATTAGTAATATTAACATTATTTTCCCCAGACCTATTA
Neotetr_1   TTTTTCTTCTTATATTCCTTACCCTAGTTCTTTTCTCCCCAGATCTTTTA
Neotetr_2   TTTTTCTTCTTATATTTCTTACCTTAGTTCTTTTCTCCCCAGACCTCTTA
Nhhaina_1   TTCTTATTTTAATATTTCTCACCTTAACTTTATTTTACCCAGATCTATTA
Nhhaina_2   TTCTTATTTTAATATTTCTCACCTTAACTTTATTTTACCCAGATCTATTA
Nhhaina_3   TTCTTATTTTAATATTTCTCACCTTAACTTTATTTTACCCAGATCTATTA
Paraaet_3   TACTAATTATAATATTAACTATCTTAACACTATTTTCCCCAGACTTATTA
Paraaet_4   TACTAATTATAATATTAACTATCTTAACACTATTTTCCCCAGACTTATTA
Podotru_0   ??????????????????????????????????????????????????
Solepar_0   ??????????????????????????????????????????????????
Soreung_0   TACTCATTCTGGCCCTCACATCCCTAGTACTATTTTCCCCAGACCTACTA
Talpeur_0   TCCTAATTATAGCTCTATCATCATTAGTATTATTTTCACCTGACCTACTA

Atelalb_0   ??????????????????????????????????????????????????
Crocrus_0   GGGGATCCAGATAACTACATCCCCGCAAACCCCCTTAACACACCACCACA
Echigym_0   GGAGACCCCGATAATTTTACACCAGCTAACCCTTTAAATACCCCACCACA
Episfum_0   GGAGACCCAGATAACTACACCCCTGCTAACCCACTAAACACACCTCCACA
Erinamu_1   GGTGATCCTGATAATTATACACCAGCTAACCCCTTAAATACTCCTCCCCA
Erinamu_2   GGTGATCCTGATAATTATACACCAGCTAACCCCTTAAATACTCCTCCCCA
Erincon_0   ??????????????????????????????????????????????????
Erineup_0   GGTGATCCAGACAATTATACCCCAGCCAACCCCCTAAGTACTCCCCCCCA
Hemiaur_0   GGTGACCCAGACAATTATACTCCAGCCAATCCTCTAAACACCCCACCCCA
Hemiaur_1   GGTGATCCAGACAATTATACTCCAGCTAATCCCCTAAACACTCCACCCCA
Hylopa_0a   GGTGACCCCGACAATTATACACCCGCTAATCCTCTTAATACCCCTCCCCA
Hylopa_0b   GGTGACCCCGACAATTATACACCCGCTAATCCTCTTAATACCCCTCCCCA
Hylsui_0a   GGCGACCCCGACAATTACTCCCCTGCTAACCCCCTCAATACCCCTCCTCA
Hylsui_0b   GGAGACCCCGACAACTATACACCTGCCAACCCTCTTAATACTCCTCCTCA
Hylsui_1a   GGTGACCCTGACAACTACACACCTGCTAATCCCCTTAATACCCCTCCCCA
Hylsui_1b   GGTGACCCTGACAACTACACACCTGCTAATCCCCTTAATACTCCTCCCCA
Mesdauu_1   GGTGACCCAGACAACTATACCCCAGCTAACCCTCTAAATACTCCCCCCCA
Mesdauu_2   GGTGACCCAGACAACTATACCCCAGCTAACCCTCTAAATACTCCCCCCCA
Mesdauu_3   GGTGATCCAGATAACTATACTCCAGCTAACCCTCTAAATACTCCTCCCCA
Mesdauu_4   GGTGATCCAGATAACTATACTCCAGCTAACCCTCTAAATACTCCTCCCCA
Mesdauu_5   GGTGATCCAGATAACTATACTCCAGCTAACCCTCTAAATACTCCTCCCCA
Meshugh_1   GGCGACCCAGATAATTATATGCCAGCTAATCCTCTAAATACTCCCCCCCA
Meshugh_2   GGCGACCCAGATAATTATATTCCAGCTAATCCTCTAAACACTCCCCCCCA
Neotetr_1   GGAGACCCAGATAACTATACACCAGCAAATCCTCTTAATACACCACCTCA
Neotetr_2   GGAGACCCAGACAACTACATACCAGCAAATCCCCTTAACACCCCACCCCA
Nhhaina_1   GGAGATCCCGATAATTATACCCCAGCTAACCCACTAAATACACCTCCCCA
Nhhaina_2   GGAGATCCCGATAATTATACCCCAGCTAACCCACTAAATACACCTCCCCA
Nhhaina_3   GGAGATCCCGATAATTATACCCCAGCTAACCCACTAAATACACCTCCCCA
Paraaet_3   AGCGACCCAGACAATTATACCCCAGCTAATCCTTTAAATACCCCTCCTCA
Paraaet_4   AGCGACCCAGACAATTATACCCCAGCTAATCCTTTAAATACCCCTCCTCA
Podotru_0   ??????????????????????????????????????????????????
Solepar_0   ??????????????????????????????????????????????????
Soreung_0   GGAGACCCAGATAACTACACACCTGCTAACCCCCTAAATACACCACCTCA
Talpeur_0   GGAGACCCAGACAATTACATCCCGGCAAACCCGCTAAACACACCACCCCA

Atelalb_0   ??????????????????????????????????????????????????
Crocrus_0   TATTAAGCCAGAATGATACTTCCTATTTGCCTATGCAATCCTACGATCAA
Echigym_0   TATTAAACCTGAATGATACTTCCTATTTGCATACGCAATTTTACGCTCAA
Episfum_0   TATTAAACCTGAATGATATTTTCTATTCGCCTATGCTATTCTCCGATCAA
Erinamu_1   TATCAAACCCGAATGATATTTTCTATTTGCCTACGCAATTCTCCGATCCA
Erinamu_2   TATCAAACCCGAATGATATTTTCTATTTGCCTACGCAATTCTCCGATCTA
Erincon_0   ??????????????????????????????????????????????????
Erineup_0   TATTAAACCTGAATGATATTTCCTATTTGCCTACGCAATTCTCCGGTCTA
Hemiaur_0   TATCAAACCTGAATGATATTTTTTATTTGCTTACGCAATTCTTCGATCGA
Hemiaur_1   TATCAAACCTGAATGATATTTTTTATTTGCTTACGCAATTCTTCGATCAA
Hylopa_0a   TATTAAACCAGAATGATATTTCCTCTTTGCCTACGCTATCCTCCGCTCCA
Hylopa_0b   TATTAAACCAGAATGATATTTCCTCTTTGCCTACGCTATCCTCCGCTCCA
Hylsui_0a   TATTAAACCAGAATGATATTTTCTTTTTGCCTATGCTATCCTTCGTTCTA
Hylsui_0b   CATTAAACCAGAATGATACTTTCTCTTCGCCTACGCTATTCTCCGCTCTA
Hylsui_1a   TATCAAACCAGAATGATATTTCCTCTTTGCTTATGCTATTCTTCGCTCTA
Hylsui_1b   TATCAAACCAGAATGATATTTCCTCTTTGCTTATGCTATTCTTCGCTCTA
Mesdauu_1   TATTAAACCTGAATGATATTTTTTATTTGCTTACGCAATTCTTCGATCAA
Mesdauu_2   TATTAAACCTGAATGATATTTTTTATTTGCTTACGCAATTCTTCGATCAA
Mesdauu_3   TATTAAACCTGAATGATATTTCTTATTTGCTTACGCAATTCTTCGATCAA
Mesdauu_4   TATTAAACCTGAATGATATTTCTTATTTGCTTACGCAATTCTTCGATCAA
Mesdauu_5   TATTAAACCTGAATGATATTTCTTATTTGCTTACGCAATTCTTCGATCAA
Meshugh_1   CATCAAACCTGAATGATATTTCTTATTTGCTTACGCAATTCTCCGATCAA
Meshugh_2   CATCAAACCTGAATGATATTTCTTATTTGCTTACGCAATTCTCCGATCTA
Neotetr_1   TATTAAACCTGAATGATACTTCCTATTTGCTTACGCTATTCTTCGCTCAA
Neotetr_2   TATTAAACCTGAATGGTACTTCCTATTTGCTTACGCTATTCTCCGCTCAA
Nhhaina_1   TATTAAACCAGAATGATATTTCCTTTTTGCCTACGCTATTCTACGCTCTA
Nhhaina_2   TATTAAACCAGAATGATATTTCCTTTTTGCCTACGCTATTCTACGCTCTA
Nhhaina_3   TATTAAACCAGAATGATATTTCCTTTTTGCCTACGCTATTCTACGCTCTA
Paraaet_3   TATTAAACCTGAATGATACTTTTTATTTGCCTATGCAATTCTCCGATCTA
Paraaet_4   TATTAAACCTGAATGATACTTTTTATTTGCCTATGCAATTCTCCGATCTA
Podotru_0   ??????????????????????????????????????????????????
Solepar_0   ??????????????????????????????????????????????????
Soreung_0   CATTAAACCAGAATGATATTTCCTATTCGCCTATGCCATCCTACGATCTA
Talpeur_0   TATTAAACCCGAATGGTACTTCCTATTTGCATATGCCATCCTACGATCAA

Atelalb_0   ??????????????????????????????????????????????????
Crocrus_0   TTCCCAACAAACTTGGAGGGGTCCTGGCGCTCGTTCTATCGATTCTAGTC
Echigym_0   TCCCAAACAAATTAGGAGGAGTAGTAGCCCTAGTTTTATCAATCCTTATC
Episfum_0   TTCCAAATAAATTAGGAGGAGTACTAGCCCTAGTTCTATCGATTTTAATC
Erinamu_1   TTCCTAATAAACTAGGAGGTGTTCTAGCATTATTTATATCAATTCTTATT
Erinamu_2   TTCCTAATAAACTAGGAGGTGTTCTAGCATTATTTATATCAATTCTTATT
Erincon_0   ??????????????????????????????????????????????????
Erineup_0   TTCCTAATAAACTTGGAGGTGTTCTAGCACTATTCATATCAATTCTCATT
Hemiaur_0   TCCCCAATAAATTAGGAGGAGTCCTAGCACTACTCATATCTATCCTTATT
Hemiaur_1   TCCCCAATAAGTTAGGAGGAGTCCTAGCACTACTCATATCCATCCTTATT
Hylopa_0a   TTCCTAACAAATTAGGAGGAGTAGTAGCACTAATTCTATCAATCCTAATT
Hylopa_0b   TTCCTAACAAATTAGGAGGAGTAGTAGCACTAATTCTATCAATCCTAATT
Hylsui_0a   TTCCCAACAAACTAGGAGGGGTAATAGCATTAATCTTATCTATTTTAATC
Hylsui_0b   TTCCCAACAAACTAGGAGGGGTAGTAGCACTAATTCTATCCATTCTAATT
Hylsui_1a   TTCCCAACAAACTAGGAGGAGTAGTAGCATTAATTTTATCAATCCTAATT
Hylsui_1b   TTCCCAACAAACTAGGAGGAGTAGTAGCATTAATTTTATCAATCCTAATT
Mesdauu_1   TTCCCAATAAATTAGGAGGAGTTCTAGCATTACTAATATCTATTCTTATC
Mesdauu_2   TTCCCAATAAATTAGGAGGAGTTCTAGCATTACTAATATCTATTCTTATC
Mesdauu_3   TCCCCAATAAACTAGGAGGTGTTCTAGCATTACTAATATCCATTCTTATC
Mesdauu_4   TCCCCAATAAACTAGGAGGTGTTCTAGCATTACTAATATCCATTCTTATC
Mesdauu_5   TCCCCAATAAACTAGGAGGTGTTCTAGCATTACTAATATCCATTCTTATC
Meshugh_1   TCCCCAATAAATTAGGAGGTGTTCTAGCATTATTAATATCTATTCTTATC
Meshugh_2   TCCCCAATAAATTGGGAGGTGTCCTAGCATTATTAATATCTATTCTTATC
Neotetr_1   TTCCAAACAAATTAGGTGGGGTAGTAGCATTAATTTTATCTATTCTCATC
Neotetr_2   TTCCAAACAAATTAGGTGGGGTGGTAGCATTAATTTTATCTATTCTTATC
Nhhaina_1   TTCCCAATAAACTAGGTGGAGTAATTGCTCTAATTTTATCTATCCTAATC
Nhhaina_2   TTCCCAATAAACTAGGTGGAGTAATTGCTCTAATTTTATCTATCCTAATC
Nhhaina_3   TTCCCAATAAACTAGGTGGAGTAATTGCTCTAATTTTATCTATCCTAATC
Paraaet_3   TCCCTAACAAACTTGGAGGAGTAATAGCACTATTTATATCTATTCTTATC
Paraaet_4   TCCCTAACAAACTTGGAGGAGTAATAGCACTATTTATATCTATTCTTATC
Podotru_0   ??????????????????????????????????????????????????
Solepar_0   ??????????????????????????????????????????????????
Soreung_0   TCCCTAACAAATTAGGAGGTGTCCTAGCACTAGTCCTATCAATCCTAGTC
Talpeur_0   TTCCTAATAAATTAGGAGGCGTACTAGCCCTGGCGTTCTCAATCCTAGTA

Atelalb_0   ??????????????????????????????????????????????????
Crocrus_0   CTAGCAGTCATTCCGCTACTCCACACAGCTAAACAACGAAGCATAATATT
Echigym_0   CTAATTTTAATACCTCTTCTACATACAGCAAAACAACGAAGTATAATATT
Episfum_0   CTAGCTATCGTCCCTCTCCTCCACACATCTAAACAACGAAGTATAATATT
Erinamu_1   CTATTTCTCTTACCCTACCTACACACCTCAAAACACCGGAGCATAGTATT
Erinamu_2   CTATTTCTCTTACCCTACCTACACACCTCAAAACACCGGAGCATAGTATT
Erincon_0   ??????????????????????????????????????????????????
Erineup_0   CTATTCCTTTTACCATACCTACACACCTCAAAACACCGAAGCATAGTATT
Hemiaur_0   TTATTCTTTATACCCCTATTGCATACCTCAAAACAACGAAGCATAATTTT
Hemiaur_1   TTATTCTTTATACCCTTATTGCATACTTCAAAACAGCGAAGCATAATTTT
Hylopa_0a   TTAATGCTAATTCCACTACTACATACAGCCAAACAACGAAGCATAATCTT
Hylopa_0b   TTAATGCTAATTCCACTACTACATACAGCCAAACAACGAAGCATAATCTT
Hylsui_0a   CTTATACTTTTTCCACTTTTACATACAGCTAAACAACGAAGCATAATATT
Hylsui_0b   TTAATAGTTATTCCACTTTTACATACAGCCAAACAACGAAGCATAATATT
Hylsui_1a   TTAATGCTTATCCCTATACTTCACACAGCCAAACAGCGCAGTATAATTTT
Hylsui_1b   TTAATGCTTATCCCTATACTTCACACAGCCAAACAGCGCAGTATAATTTT
Mesdauu_1   TTATTTCTTATACCCCTATTGCACACCTCCAAACAACGAAGCATAATTTT
Mesdauu_2   TTATTTCTTATACCCCTATTGCACACCTCCAAACAACGAAGCATAATTTT
Mesdauu_3   TTATTTCTTATACCCCTATTACACACCTCTAAACAACGAAGCATAATCTT
Mesdauu_4   TTATTTCTTATACCCCTATTACATACCTCTAAACAACGAAGCATAATCTT
Mesdauu_5   TTATTTCTTATACCCCTATTACATACCTCTAAACAACGAAGCATAATCTT
Meshugh_1   TTATTTCTTATACCCTTATTACATACCTCTAAACAACGAAGTATAATTTT
Meshugh_2   TTATTTCTTATACCCTTATTACATACCTCTAAACAACGAAGTATAATTTT
Neotetr_1   CTAATTTTATTTCCTATTCTACACACAGCCAAACAACGAAGCATAACATT
Neotetr_2   CTAATTTTATTTCCTATTCTACACACAGCCAAACAACGAAGCATAATATT
Nhhaina_1   TTAATTTTTATACCCTTACTTCACACAGCTAAACAACGAAGTATAATATT
Nhhaina_2   TTAATTTTTATACCCTTACTTCACACAGCTAAACAACGAAGTATAATATT
Nhhaina_3   TTAATTTTTATACCCTTACTTCACACAGCTAAACAACGAAGTATAATATT
Paraaet_3   TTATTCTTCATACCCCTATTACATACTTCTAAACAACGAAGCATAATATT
Paraaet_4   TTATTCTTCATACCCCTATTACATACTTCTAAACAACGAAGCATAATATT
Podotru_0   ??????????????????????????????????????????????????
Solepar_0   ??????????????????????????????????????????????????
Soreung_0   CTAGCTGTAGTACCCTTCCTCCACACATCTAAACAACGAAGCATGATATT
Talpeur_0   CTAGCATTAATACCATTCTTACACACTTCAAAACAACGAAGTATAATATT

Atelalb_0   ??????????????????????????????????????????????????
Crocrus_0   TCGACCAATAAGCCAATGCATATTCTGAATTTTAGTAGCGGACCTCTTTA
Echigym_0   TCGACCCATTAGTCAATGTATATTCTGACTCCTAACAGCAGACCTTTTAA
Episfum_0   TCGACCTTTCAGTCAATGTCTGTTCTGAATCCTAGTAGCAGACCTAATTA
Erinamu_1   CCGACCTCTAAGTCAATGTATTTTCTGATTACTAGTATCAGACTTACTAA
Erinamu_2   CCGACCTCTAAGTCAATGTATTTTCTGATTACTAGTATCAGACTTACTAA
Erincon_0   ??????????????????????????????????????????????????
Erineup_0   CCGACCTGTAAGTCAATGTATTTTCTGATTATTAGTATCAGACCTATTAA
Hemiaur_0   TCGACCCCTAAGCCAATGTACATTCTGACTTCTAACCTCAGACTTATTAA
Hemiaur_1   TCGACCCCTTAGCCAATGTACATTCTGACTTCTAACCTCAGACTTACTAA
Hylopa_0a   CCGACCCATTAGCCAATGCTTATTTTGATTACTAGTAGCAGATTTATTTA
Hylopa_0b   CCGACCCATTAGCCAATGCTTATTTTGATTACTAGTAGCAGATTTATTTA
Hylsui_0a   CCGACCCATTAGCCAATGCTTATTTTGATTACTAGTAGCAGACTTATTAA
Hylsui_0b   TCGACCTATCAGCCAATGTTTATTCTGATTATTAGTAGCAGACTTACTCA
Hylsui_1a   CCGACCCATCAGCCAATGCTTATTTTGAGTATTAGTAGCAGACTTATTTA
Hylsui_1b   CCGACCCATCAGCCAATGCTTATTTTGAGTATTAGTAGCAGACTTATTTA
Mesdauu_1   TCGACCTATAAGTCAATGTATATTCTGACTTCTAATCTCAGACTTATTAA
Mesdauu_2   TCGACCTATAAGTCAATGTATATTCTGACTTCTAATCTCAGACTTATTAA
Mesdauu_3   TCGGCCTATAAGTCAATGTATATTCTGACTTCTAACCTCAGACTTATTAA
Mesdauu_4   TCGGCCTATAAGTCAATGTATATTCTGACTTCTAACCTCAGACTTATTAA
Mesdauu_5   TCGGCCTATAAGTCAATGTATATTCTGACTTCTAACCTCAGACTTATTAA
Meshugh_1   TCGACCTATAAGTCAATGTATATTCTGACTTTTAACCTCAGACTTATTAA
Meshugh_2   TCGACCTATAAGTCAATGTATATTCTGACTTTTAACCTCAGATTTATTAA
Neotetr_1   TCGACCTATTAGTCAATGTTTATTTTGACTTCTGACAGCTGATCTCCTAA
Neotetr_2   CCGACCTATTAGTCAATGTTTATTCTGACTTCTCACGGCCGATCTCCTGA
Nhhaina_1   TCGACCTATTAGCCAATGCCTTTTTTGACTTCTAGTAGCCGATCTCATTA
Nhhaina_2   TCGACCTATTAGCCAATGCCTTTTTTGACTTCTAGTAGCCGATCTCATTA
Nhhaina_3   TCGACCTATTAGCCAATGCCTTTTTTGACTTCTAGTAGCCGATCTCATTA
Paraaet_3   CCGACCCCTAAGCCAATGCATTTTCTGAGTTCTAATCTCAGATTTACTAA
Paraaet_4   CCGACCCCTAAGCCAATGCATTTTCTGAATTCTAATCTCAGATTTACTAA
Podotru_0   ??????????????????????????????????????????????????
Solepar_0   ??????????????????????????????????????????????????
Soreung_0   CCGCCCATTCAGCCAGTGCCTCTTCTGAATCCTAGTCGCAGATCTCCTAA
Talpeur_0   CCGACCCATCAGCCAATGCTTATTCTGACTTTTAGTAGCAGACCTATTTA

Atelalb_0   ??????????????????????????????????????????????????
Crocrus_0   CATTAACATGAATTGGAGGTCAACCAGTTGAACACCCTTTCGTAGTAATT
Echigym_0   CACTTACATGAATCGGAGGCCAACCAGTTGAACACCCCTATATTATTATT
Episfum_0   CACTTACATGAATTGGAGGCCAACCTGTAGAACACCCATTTATCATCATT
Erinamu_1   TTCTTACTTGAATTGGAAGCCAACCTGTAGAAAATCCATACATCATCATC
Erinamu_2   TTCTTACTTGAATTGGAAGCCAACCTGTAGAAAATCCATACATCATCATC
Erincon_0   ??????????????????????????????????????????????????
Erineup_0   TTCTTACTTGAATTGGAAGCCAGCCTGTAGAAAACCCATTTATTACCATC
Hemiaur_0   TTTTAACCTGAATCGGAAGCCAACCTGTAGAAGACCCATATATTATTATT
Hemiaur_1   TTTTAACCTGAATCGGAAGCCAACCTGTAGAAGACCCATATATTATTATT
Hylopa_0a   CTCTTACATGAATCGGCGGACAACCAGTTGAATATCCATTTATCCTAATT
Hylopa_0b   CTCTTACATGAATCGGCGGACAACCAGTTGAATATCCATTTATCCTAATT
Hylsui_0a   CCCTCACATGAATTGGAGGACAACCAGTTGAGTACCCATTTATCTTAATT
Hylsui_0b   CCCTTACATGAATCGGCGGCCAACCAGTTGAATACCCATTTATTATAATT
Hylsui_1a   CCCTCACATGAATCGGTGGACAACCAGTTGAACATCCATTCATCTTAATT
Hylsui_1b   CCCTCACATGAATCGGTGGACAACCAGTTGAACATCCATTCATCTTAATT
Mesdauu_1   TTCTAACCTGAATCGGAAGCCAACCTGTAGAAAACCCATATGTTATTATT
Mesdauu_2   TTCTAACCTGAATCGGAAGCCAACCTGTAGAAAACCCATATGTTATTATT
Mesdauu_3   TTCTAACCTGAATCGGAAGCCAACCTGTAGAGAATCCATACATTATTATT
Mesdauu_4   TTCTAACCTGAATCGGAAGCCAACCTGTAGAGAATCCATACATTATTATT
Mesdauu_5   TTCTAACCTGAATCGGAAGCCAACCTGTAGAGAATCCATACATTATTATT
Meshugh_1   TTTTAACCTGAATCGGAAGCCAACCTGTAGAAAATCCATATATCATTATT
Meshugh_2   TTTTAACCTGAATCGGAAGCCAACCTGTAGAAGACCCATATATCATTATT
Neotetr_1   CTTTAACATGAATTGGAGGCCAACCAGTTGAACACCCATACATTATCATT
Neotetr_2   CTTTAACATGAATCGGAGGACAACCAGTTGAACACCCATTCATTATTATT
Nhhaina_1   CTCTAACATGAATTGGCGGACAACCAGTTGAACACCCATATATTATCATT
Nhhaina_2   CTCTAACATGAATTGGCGGACAACCAGTTGAACACCCATATATTATCATT
Nhhaina_3   CTCTAACATGAATTGGCGGACAACCAGTTGAACACCCATATATTATCATT
Paraaet_3   TCCTAACATGAATCGGAAGCCAACCTGTAGAAAATCCATATATTATTATC
Paraaet_4   TCCTAACATGAATCGGAAGCCAACCTGTAGAAAATCCATATATTATTATC
Podotru_0   ??????????????????????????????????????????????????
Solepar_0   ??????????????????????????????????????????????????
Soreung_0   CACTTACATGAATTGGAGGCCAACCAGTAGAACACCCATTCATCATCATC
Talpeur_0   CACTCACATGAATTGGAGGACAACCCGTAGAACACCCATTCATCATCATT

Atelalb_0   ??????????????????????????????????????????????????
Crocrus_0   GGCCAACTAGCCTCCGTAGTCTACTTTCTTTTAATCCTCCTTATCATACC
Echigym_0   GGACAACTAGCATCTATTCTATACTTTACAATTATCCTATGCCTTCTACC
Episfum_0   GGTCAATTAGCCTCAATCCTCTACTTCCTCCTAATTCTAGTATTAATGCC
Erinamu_1   GGCCAACTAGCCTCAATTTTTTATTTTCTGTCTATTCTCATCTTAATTCC
Erinamu_2   GGCCAACTAGCCTCAATTTTTTATTTTCTGTCTATTCTCATCTTAATTCC
Erincon_0   ??????????????????????????????????????????????????
Erineup_0   GGCCAACTAGCCTCAATTTATTATTTCCTGTCCATTCTCATCTTAATCCC
Hemiaur_0   GGCCAACTAGCATCAATTCTTTATTTCCTCATTATCCTTTTCCTAATACC
Hemiaur_1   GGCCAACTAGCATCAATTCTTTATTTCCTCATTATCCTTTTCCTAATACC
Hylopa_0a   GGCCAACTAGCTTCTATCATTTACTTCTTAACTATCCTTATCCTTATTCC
Hylopa_0b   GGCCAACTAGCTTCTATCATTTACTTCTTAACTATCCTTATCCTTATTCC
Hylsui_0a   GGCCAACTAGCCTCTATCATTTATTTTTTAATTATTCTCATTTTTATCCC
Hylsui_0b   GGACAACTAGCTTCAATTATTTACTTCTTAACGATCCTTGTCCTAATCCC
Hylsui_1a   GGCCAACTGGCTTCAATCATTTATTTTTTAACTATTCTTGTCCTCATTCC
Hylsui_1b   GGCCAACTGGCTTCAATCATTTATTTTTTAACTATTCTTGTCCTCATTCC
Mesdauu_1   GGCCAACTAGCATCAATTCTTTATTTTCTTATTATTCTTATTTTTATACC
Mesdauu_2   GGCCAACTAGCATCAATTCTTTATTTTCTTATTATTCTTATTTTTATACC
Mesdauu_3   GGCCAACTAGCATCAATTCTTTATTTCCTTATTATTCTTATTTTTATACC
Mesdauu_4   GGCCAACTAGCATCAATTCTTTATTTTCTTATTATTCTTATTTTTATACC
Mesdauu_5   GGCCAACTAGCATCAATTCTTTATTTTCTTATTATTCTTATTTTTATACC
Meshugh_1   GGTCAAATAGCATCAATTCTCTACTTCCTTATTATTCTTATTTTAATACC
Meshugh_2   GGTCAAATAGCATCAATTCTCTACTTCCTTATTATTCTTATTTTAATACC
Neotetr_1   GGTCAATTAGCCTCAATTACCTACTTCTCTATTATTTTAATTCTTCTTCC
Neotetr_2   GGTCAAACAGCCTCAATTATTTATTTCTCTATCATTCTAATTTTTCTTCC
Nhhaina_1   GGACAACTTGCCTCTATCCTTTACTTCCTAACTATTTTAATTTTTCTTCC
Nhhaina_2   GGACAACTTGCCTCTATCCTTTACTTCCTAACTATTTTAATTTTTCTTCC
Nhhaina_3   GGACAACTTGCCTCTATCCTTTACTTCCTAACTATTTTAATTTTTCTTCC
Paraaet_3   GGCCAATTAGCCTCAGTCTTTTATTTCTTTACCATTCTTATTTTAATACC
Paraaet_4   GGCCAATTAGCCTCAGTCTTTTATTTCTTTATCATTCTTATTTTAATACC
Podotru_0   ??????????????????????????????????????????????????
Solepar_0   ??????????????????????????????????????????????????
Soreung_0   GGCCAACTAGCATCAATCCTATACTTCCTCCTTATCCTAGTCATCATACC
Talpeur_0   GGCCAACTGGCATCCATCCTATACTTCGCACTCATCCTAATACTCATACC

Atelalb_0   ??????????????????????????????????????????????????
Crocrus_0   CGTTACAAGTATAATTGAAAATCGACTTTA??????????ATTAATCCTA
Echigym_0   AATTGCAGGATTACTAGAAAATTATATAATAAATTGAAAAATAAATCCAG
Episfum_0   CATCACAAGCATCCTAGAAAATAACCTATTAAAATGATAAATAAACCCCA
Erinamu_1   CTTAGCAGGCCTTATTGAAAATTACCTATTTAAATGAAGAATGAATCCGA
Erinamu_2   CTTAGCAGGCCTTATTGAAAATTACCTATTTAAATGAAGAATGAATCCGA
Erincon_0   ??????????????????????????????????????????????????
Erineup_0   CCTAGCAGGCCTTATTGAAAACTACATATTTAAATGAAGAATGAATCCGA
Hemiaur_0   CGTAATAGGACTTATTGAAAATAGCATATTTAAATGAAGAATGAACCCAA
Hemiaur_1   CGTGATAGGACTTATTGAAAACAACATATTTAAATGAAGAATGAATCCAA
Hylopa_0a   CGTTGCAGGACTGATTGAAAATCATTTCCTTAA?????????????????
Hylopa_0b   CGTTGCAGGACTGATTGAAAATCATTTC??????????????????????
Hylsui_0a   TGTAGCAGGGTTAATTGAAAATTATTTCCTTACTTGAAACATCAATCCTA
Hylsui_0b   TATAGCAGGACTAATTGAAAACCACTTCCTTAATTGAAACATTAATCCTA
Hylsui_1a   CATAGCAGGACTAATTGAAAATCACTTACTTAATGAAAATATTAATCCTA
Hylsui_1b   CATAGCAGGACTAATTGAAAATCACTTACTTAATGAAAATATTAATCCTA
Mesdauu_1   CCTAATTGGACTCATTGAAAACAACATATTTAAGTGAAGAATGAATCCAA
Mesdauu_2   CCTAATTGGACTCATTGAAAACAACATATTTAAGTGAAGAATGAATCCAA
Mesdauu_3   CTTAATTGGACTCATTGAAAACAACATATTTAAATGAAGAATGAATCCAA
Mesdauu_4   CTTAATTGGACTCATTGAAAACAACATATTTAAATGAAGAATGAATCCAA
Mesdauu_5   CTTAATTGGACTCATTGAAAACAACATATTTAAATGAAGAATGAATCCAA
Meshugh_1   CCTAATTGGGTTCATTGAAAACAACATATTTAAATGAAGAATGAACCCAA
Meshugh_2   CCTAATTGGGTTCATTGAAAATAACATATATAAATGAAGAATGAACCCAA
Neotetr_1   AATTGCAGGGCTAATAGAAAATTATTTCTTAAAGTGAGACATTAACCCCC
Neotetr_2   AATTGCAGGGTTAATAGAAAATTACTTCTTAAAGTGAGACATTAACCCTT
Nhhaina_1   TATTGCAGGCATGATTGAAAATTATCTCTTAAACTGAAATGTTAACCCTA
Nhhaina_2   TATTGCAGGCATGATTGAAAATTATCTCTTAAACTGAAATGTTAACCCGA
Nhhaina_3   TATTGCAGGCATGATTGAAAATTATCTCTTAAACTGAAATGTTAACCCTA
Paraaet_3   CTTATCAGGTCTTATCGAAAATCATATATTTAAATGAAGGATGAATCCAA
Paraaet_4   CTTATCAGGTCTTATCGAAAATCATATATTTAAATGAAGGATGAATCCAA
Podotru_0   ????????????????????????????????????????ATTAACCCCA
Solepar_0   ????????????????????????????????????????ATAAATCCAT
Soreung_0   TATCACAAGCCTATTTGAAAATAACCTTCTAAAATGAAGGATAAACCCTA
Talpeur_0   ACTAGCAAGCCTAATAGAAAACAACCTACTCAAATGAA??ATAAACCCAC

Atelalb_0   ??????????????????????????????????????????????????
Crocrus_0   TAATTTTCATTATCCTCCTAGGAACTATTATACTAGGCACATCCATTGTA
Echigym_0   TTATTTTAACCATAGCATATTTCATAATTTTTATAGGCTCTATAATCGTA
Episfum_0   TTATCATAATTATAATTTTAACTACAGTTATATTAGGAACACTAATTGTA
Erinamu_1   TCTTAGCGTTATTCATTTATTTTATATTAACAATAGGTACAATCATAGTA
Erinamu_2   TCTTAGCGTTATTCATTTATTTTATATTAACAATAGGTACAATCATAGTA
Erincon_0   ??????????????????????????????????????????????????
Erineup_0   TCTTAGCGTTATTCATTTATTTTATATTAACAATAGGTACAATCATAGTA
Hemiaur_0   TTTTAGCCTATTTCATTTACTATATATTAGTAATAGGTACAATTATAGTA
Hemiaur_1   TTTTAGCCTATTTCATTTACTATATATTAGTAATAGGTACAATTATAGTA
Hylopa_0a   ??????????????????????????????????????????????????
Hylopa_0b   ??????????????????????????????????????????????????
Hylsui_0a   TTATTTTCACGTCCATAATTCTAATAATCTTTCTTGGAACAATAATTGTT
Hylsui_0b   TCATCTTATCCTTAATAATCCTTATAATTTTCCTTGGAACAATAACTGTA
Hylsui_1a   TCATTTTCTCATCAATAATCCTAATGATTTTTCTTGGCACAATAACTGTC
Hylsui_1b   TCATTTTCTCATCAATAATCCTAATGATTTTTCTTGGCACAATAACTGTC
Mesdauu_1   TTTTAGCCTATTTCATTTATTATATATTAGTAATAGGTACAATTATAGTA
Mesdauu_2   TTTTAGCCTATTTCATTTATTATATATTAGTAATAGGTACAATTATAGTA
Mesdauu_3   TTTTAGCCTATTTCATTTACTATATACTAGTAATAGGTACAATTATAGTA
Mesdauu_4   TTTTAGCCTATTTCATTTACTATATACTAGTAATAGGTACAATTATAGTA
Mesdauu_5   TTTTAGCCTATTTCATTTACTATATACTAGTAATAGGTACAATTATAGTA
Meshugh_1   TTTTAGCCTATTTCATTTACTATATACTAGTAATAGGTACAATTATAGTA
Meshugh_2   TTTTAGCCTATTTCATTTACTATATATTAGTAATAGGTACAATTATAGTA
Neotetr_1   TAACCTTTAGTATTATTATTTTTATAATCCTAGCAGGTACAATAATTGTT
Neotetr_2   TAGCCCTGAGTATTATTCTCTTTATAATCCTAGCAGGTACAATAATTGTA
Nhhaina_1   TTACTTTGAATCTAGTAATATTAATAATTTTTATTAGCCCTATAATTGTT
Nhhaina_2   TTACTTTGAATCTAGTAATATTAATAATTTTTATTAGCCCTATAATTGTT
Nhhaina_3   TTACTTTTAATCTAGTAATATTAATAATTTTTATTAGCCCTATAATTGTT
Paraaet_3   TCCTGGCTTTATTCATTTATTATATATTAATAATAGGTACAATCATAGTA
Paraaet_4   TCCTGGCTTTATTCATTTACTATATATTAATAATAGGTACAATCATAGTA
Podotru_0   TTACCTTAACTATAATATACTCAATAATCTTCTTAGGACCTATAATTGTA
Solepar_0   TAGTTATAATAATACTAGTAATAACAGTCATCATAAGCACCTCAATTGTA
Soreung_0   TAATCCTAAGCATTATTCTATTCACCATCATAACAGGTACCATAATTGTA
Talpeur_0   TGGTATTCTCTTTAATCCTATTTACCGTAATATTAGGCACAGTAATTGTA

Atelalb_0   ??????????????????????????????????????????????????
Crocrus_0   ATAACAAGCTCACACTGATTCATAACTTGACTAGGCTTCGAAATAAATAT
Echigym_0   TTCATTAGCTCTCACTGATTAGTAACATGAATTGGTTTCGAAATAAACTT
Episfum_0   GTAACAAGCTCACACTGATTTATAATCTGAATCGGTTTCGAAATAAACAT
Erinamu_1   TTAATTAGCTCACACTGACTTCTAATTTGAGTAGGTTTTGAAATAAATTT
Erinamu_2   TTAATTAGCTCACACTGACTTCTAATCTGAGTAGGTTTTGAAATAAATTT
Erincon_0   ??????????????????????????????????????????????????
Erineup_0   TTAATTAGCTCACACTGACTTCTAATTTGAATAGGTTTCGAAATAAATTT
Hemiaur_0   TTAATTAGTTCACATTGACTTTTAATCTGAGCAGGCTTTGAAATAAACTT
Hemiaur_1   TTAATAAGTTCACATTGACTTTTAATCTGAGCAGGCTTTGAAATAAACTT
Hylopa_0a   ??????????????????????????????????????????????????
Hylopa_0b   ??????????????????????????????????????????????????
Hylsui_0a   TTATTTAGCTCCCATTGATTTCTCTCCTGAGTAGGATTCGAAATAAATTT
Hylsui_0b   CTATTAAGCTCCCATTGATTTCTCTCTTGAATGGGATTTGAAATGAACTT
Hylsui_1a   TTACTAAGCTCCCACTGATTTCTCTCTTGAGTAGGATTTGAAATAAATTT
Hylsui_1b   CTACTAAGCTCCCACTGATTTCTCTCTTGAGTAGGATTTGAAATAAATTT
Mesdauu_1   TTAATTAGTTCACATTGACTTTTAATCTGAACAGGATTTGAAATAAACTT
Mesdauu_2   TTAATTAGTTCACATTGACTTTTAATCTGAACAGGATTTGAAATAAACTT
Mesdauu_3   TTAATTAGTTCACATTGACTTTTAATCTGAACAGGATTTGAAATAAACTT
Mesdauu_4   TTAATTAGTTCACATTGACTTTTAATCTGAACAGGATTTGAAATAAACTT
Mesdauu_5   TTAATTAGTTCACATTGACTTTTAATCTGAACAGGATTTGAAATAAACTT
Meshugh_1   TTAATTAGTTCACATTGACTTTTAATCTGAGCAGGCTTTGAAATAAACTT
Meshugh_2   TTAATTAGTTCACATTGACTTTTAATCTGAGCAGGCTTTGAAATAAACTT
Neotetr_1   GTATTTAGTTCACACTGACTTCTTACCTGAATTGGCTTTGAAATAAATAT
Neotetr_2   ATATTAAGTTCACACTGACTTCTTACCTGGATTGGTTTTGAAATAAATTT
Nhhaina_1   CTATTTAGCTCACACTGACTTCTTACCTGAATTGGATTCGAAATAAACCT
Nhhaina_2   CTATTTAGCTCACACTGACTTCTTACCTGAATTGGATTCGAAATAAACCT
Nhhaina_3   CTATTTAGCTCACACTGACTTCTTACCTGAATTGGATTCGAAATAAACCT
Paraaet_3   TTAATAAGCTCTCACTGGCTCCTAATTTGAATTGGATTTGAAATAAATTT
Paraaet_4   TTAATAAGCTCTCACTGGCTCCTAATTTGAATTGGATTTGAAATAAATTT
Podotru_0   TTTACCAGCTCCCACTGGCTAACAACATGAATTGGCTTCGAAATAAACCT
Solepar_0   ATAATAAGTTCACATTGATTGCTTGTTTGAATTGGATTCGAAATAAATAC
Soreung_0   CTTATAAGTTCACACTGGTTCATAATCTGAATTGGCTTTGAAATAAATAT
Talpeur_0   CTAATCAGCTCACACTGATTAATAATCTGAATTGGATTCGAAATAAACAT

Atelalb_0   ??????????????????????????????????????????????????
Crocrus_0   AATAGCTATCGTACCAGTTCTCATAAAGAAATACTCCCCACGGTCAATAG
Echigym_0   AATAGCTATAATCCCTTTAATACTAGTAAATAAAACACCACGATCAACAG
Episfum_0   ACTTGCAATCATTCCAATACTTATAAAAAATTATAACCCCCGTTCAATAG
Erinamu_1   AATAGCAATAATTCCTATTATAATAATTAAAAAAAATCCCCGATCTACAG
Erinamu_2   AATAGCAATAATTCCTATTATAATAATTAAAAAAAACCCCCGATCTACAG
Erincon_0   ??????????????????????????????????????????????????
Erineup_0   AATAGCAATAATTCCTATTATAATAATTAAGCAAAATTCTCGATCTACAG
Hemiaur_0   AATAGCAATAATCCCAATTATATTATATAATCAAAATCCTCGATCTACAG
Hemiaur_1   AATAGCAATAATCCCAATTATAATATATAAACAAAATCCTCGATCTACAG
Hylopa_0a   ??????????????????????????????????????????????????
Hylopa_0b   ??????????????????????????????????????????????????
Hylsui_0a   ATTCGCTATAATCCCTTTAATTACAATTAAAAAATCACCACGATCTACAG
Hylsui_0b   ATTCGCTATAATTCCTTTAATCGCAATTAAAAATTCACCACGATCTACAG
Hylsui_1a   ATTTGCTATAATTCCCTTAATTACAATTAAAAAATCCCCGCGATCTACAG
Hylsui_1b   ATTTGCTATAATTCCCTTAATTACAATTAAAAAATCCCCGCGATCTACAG
Mesdauu_1   AATAGCAATAATCCCAATTATAATATATAAGCAAAATCCCCGATCTACAG
Mesdauu_2   AATAGCAATAATCCCAATTATAATATATAAGCAAAATCCCCGATCTACAG
Mesdauu_3   AATAGCAATAATCCCAATTATAATATATAAACAAAACCCCCGATCTACAG
Mesdauu_4   AATAGCAATAATCCCAATTATAATACATAAACAAAACCCCCGATCTACAG
Mesdauu_5   AATAGCAATAATCCCAATTATAATACATAAACAAAACCCCCGATCTACAG
Meshugh_1   AATAGCAATAATTCCAATTATAATATATAAACAAAACCCCCGATCTACAG
Meshugh_2   AATAGCAATAATTCCAATTATAATATATAAACAAAACCCCCGATCTACAG
Neotetr_1   ACTAGCCATGATTCCCTTACTAATATTCACAAAAAATCCACGATCAACAG
Neotetr_2   ACTAGCCATGATTCCCTTACTGATATATTCAAAAAATCCACGATCAACAG
Nhhaina_1   TCTAGCCATAATTCCCCTTATTATAAATAAAAAAACCCCCCGAACAACAG
Nhhaina_2   TCTAGCCATAATTCCCCTTATTATAAATAAAAAAACCCCCCGAACAACAG
Nhhaina_3   TCTAGCCATAATTCCCCTTATTATAAATAAAAAAACCCCCCGAACAACAG
Paraaet_3   AATAGCAATAATCCCAATTATAACTTATAAACAAAACCCTCGATCCACAG
Paraaet_4   AATAGCAATAATCCCAATTATAACTTATAAACAAAACCCTCGATCCACAG
Podotru_0   AATAGCAATTATCCCACTAATAATAACAAAAAAAACACCACGATCAACAG
Solepar_0   ACTGGCCATCATCCCAATTCTAATAAAAAATCACACCCCACGATCAACCG
Soreung_0   ACTAGCAATCATTCCAATGCTAATAAAAAAATATAGCCCACGCTCAATAG
Talpeur_0   ATTAGCTATTACTCCAATTCTGATAAAAAAATTTAACCCACGCTCAATAG

Atelalb_0   ??????????????????????????????????????????????????
Crocrus_0   AGGCTGCAACCAAGTACTTTTTAACACAAGCCACAGCTTCCATAATACTC
Echigym_0   AAGCTGCAACAAAATATTTCATTACACAAGCCTCAGCCTCAATAATCTTT
Episfum_0   AAGCCTCAACAAAATACTTCATAACTCAAGCAACCGCCTCCATAATCCTC
Erinamu_1   AATCTGCAATCAAATATTTCCTAGTTCAAGCTACAGCCTCAATTATATTA
Erinamu_2   AATCTGCAATCAAATATTTCTTAGTTCAAGCTACAGCCTCAATTATATTA
Erincon_0   ??????????????????????????????????????????????????
Erineup_0   AATCTGCAATTAAATATTTTCTAGTTCAAACTACAGCCTCAATTATACTA
Hemiaur_0   AATCTGCAATCAAATATTTTATAATTCAAACAACAGCTTCAATTATCTTT
Hemiaur_1   AATCTGCAATCAAATATTTTATAATTCAAACAACAGCTTCAATTATCTTT
Hylopa_0a   ??????????????????????????????????????????????????
Hylopa_0b   ??????????????????????????????????????????????????
Hylsui_0a   AAGCTGCTGTAAAGTACTTTATAACACAAGCCTCGGCCTCTATAATTTTT
Hylsui_0b   AAGCAGCTGTAAAATACTTTATAACACAAGCTTCAGCCTCTATAATTCTT
Hylsui_1a   AAGCTGCCGTAAAATATTTTATAACACAAGCCTCAGCCTCCATAATTTTT
Hylsui_1b   AAGCTGCCGTAAAATATTTTATAACACAAGCCTCAGCCTCCATAATTTTT
Mesdauu_1   AATCTGCAATCAAATATTTTATAGTTCAAACAACAGCTTCAATTATCTTT
Mesdauu_2   AATCTGCAATCAAATATTTTATAGTTCAAACAACAGCTTCAATTATCTTT
Mesdauu_3   AATCTGCAATCAAATATTTTATAATTCAAACAACAGCTTCAATTATCTTT
Mesdauu_4   AAGCTGCAATCAAATATTTTATAATTCAAACAACAGCCTCAATTATCTTT
Mesdauu_5   AAGCTGCAATCAAATATTTTATAATTCAAACAACAGCTTCAATTATCTTT
Meshugh_1   AATCTGCAATTAAATATTTTATAATTCAAACAACAGCTTCAATTATCTTT
Meshugh_2   AATCTGCAATTAAATATTTTATAATTCAAACAACAGCTTCAATTATCTTT
Neotetr_1   AAGCCGCAGTGAAATATTTTATAATACAAGCTTCCGCCTCCATAATTCTT
Neotetr_2   AAGCTGCAGTAAAATACTTTATAATACAAGCTTCTGCCTCCATAATTTTT
Nhhaina_1   AAGCTGCAGTAAAATATTTTATAACACAGGCATCCGCATCAATAATCTTC
Nhhaina_2   AAGCTGCAGTAAAATATTTTATAACACAGGCATCCGCATCAATAATCTTC
Nhhaina_3   AAGCTGCAGTAAAATATTTTATAACACAGGCATCCGCATCAATAATCTTC
Paraaet_3   AATCTGCAATTAAATATTTCCTAATTCAAACAACAGCCTCAATTATATTT
Paraaet_4   AATCTGCAATTAAATATTTCTTAATTCAAACAACAGCCTCAATTATATTT
Podotru_0   AAGCCGCAGCAAAATACTTCATAACACAAGCCTCAGCCTCCATAATTCTA
Solepar_0   AAGCAGCAACAAAATACTTCTTAACACAAGCAACAGCTTCAATAATTCTA
Soreung_0   AGGCCTCCACCAAATATTTCATAACCCAAGCAACCGCATCAATAATTCTA
Talpeur_0   AAGCAGCAACGAAATATTTCCTAACACAAGCCACAGCCTCAATGCTACTC

Atelalb_0   ??????????????????????????????????????????????????
Crocrus_0   ATGTTAGCTATTATTATTAACCTAATATACTCCGGACAATGAACAATTAC
Echigym_0   ATATTCGCAGTTATCCTAAACTTTATATTATATAGTCAATGAAACATGCT
Episfum_0   ATACTAGCTATCATCATGAACTTACTACAATCAGGTCAATGAACCATCAC
Erinamu_1   ATAATATCAATTTCAATTAACCTAATACTAACAGGACAATGAACTGTCAC
Erinamu_2   ATAATATCAATTTCAATTAACCTAATACTAACAGGACAATGAACTGTCAC
Erincon_0   ??????????????????????????????????????????????????
Erineup_0   ATAATGTCGGTTTCAATTAACTTAATAATGACAGGACAATGAACTGTCAC
Hemiaur_0   ATAATATCAGTCTCAATTAATTTAATATTAACAGGACAATGAACTGTAAT
Hemiaur_1   ATAATATCAATCTCAATTAATTTAATATTAACAGGACAATGAACTGTAAT
Hylopa_0a   ??????????????????????????????????????????????????
Hylopa_0b   ??????????????????????????????????????????????????
Hylsui_0a   ATACTCGCTATTTCTATCAATTATTATTTATCAGGTCAATGAACTATTAA
Hylsui_0b   ATACTCGCTATCTCTGTTAACTACTCCATATCTGGTCAATGAACTATTAC
Hylsui_1a   ATATTTGCTATTTCAATCAACTTTTCCCTTTCAGGTCAATGAACCATTAC
Hylsui_1b   ATATTTGCTATTTCAATCAACTTTTCCCTTTCAGGTCAATGAACCATTAC
Mesdauu_1   ATAATATCAATCTCAATTAATTTAATATTAACAGGACAATGAACTATTAT
Mesdauu_2   ATAATATCAATCTCAATTAATTTAATATTAACAGGACAATGAACTATTAT
Mesdauu_3   ATAATATCAATCTCAATTAATTTAATATTAACAGGACAATGAACTATTAT
Mesdauu_4   ATAATATCAATCTCAATTAATTTAATATTAACAGGACAATGAACTATTAC
Mesdauu_5   ATAATATCAATCTCAATTAATTTAATATTAACAGGACAATGAACTATTAC
Meshugh_1   ATAATATCAGTATCAATTAATTTAATATTAACAGGACAATGAACTATTAT
Meshugh_2   ATAATATCAGTATCAATTAATTTAATACTAACAGGACAATGAACTATTAT
Neotetr_1   CTTTTTGCTATCATTATAAATTTTTCTTTATCTAATCAATGAACAGTAAT
Neotetr_2   CTTTTTGCTATTATCATAAATTTCTCCATATCTAATCAATGAACAGTAAT
Nhhaina_1   TTATTCTCAATTATTATAAACTTCATCTTATCAAGTCAATGAACAGTCAT
Nhhaina_2   TTATTCTCAATTATTATAAACTTCATCTTATCAAGTCAATGAACAGTCAT
Nhhaina_3   TTATTCTCAATTATTATAAACTTCATCTTATCAAGTCAATGAACAGTCAT
Paraaet_3   ATTATATCAACTTCAATTAATCTTATGTTAACAGGACAATGAACTGTAAT
Paraaet_4   ATTATATCAACTTCAATTAATCTTATGTTAACAGGACAATGAACTGTAAT
Podotru_0   ATATTCGCAATTATCTTAAACTTCACATTATACAGCCAATGAAACATAAA
Solepar_0   ATACTAGCAATTATTATTAACCTGCTATTCTCAGGACACTGATCTGTAAT
Soreung_0   ATACTAGCAATTATCATAAACCTAATATACTCGGGCCAATGAACCATTAC
Talpeur_0   ATACTAGCCATTATTATTAACTTAACATATTCAGGTCAATGAACCACAAT

Atelalb_0   ??????????????????????????????????????????????????
Crocrus_0   AAATATAGAAAATTATATAGCCTCTATACTTGTTACCATTGCTCTTGTAA
Echigym_0   AATAAAACTTAATCCCACTTCTTCCCTCCTTTTAACTATAGCAATATTAA
Episfum_0   TAACATCACAAACCCAACAGCATCAATACTCATAACCATAGCACTCGTTA
Erinamu_1   TTGTACCAATAAT---ATTTTATCATCTATTATTACAATTTCAATACTAA
Erinamu_2   TTGTACCAATAAT---ATTTTATCATCTATTATTACAATTTCAATACTAA
Erincon_0   ??????????????????????????????????????????????????
Erineup_0   TTGTACTAATAAT---ATATTATCTTCTATTATCACAATTTCAATACTAA
Hemiaur_0   ATATATTAACAATAGTATACTATCTACAATTATTACAATTTCCATGTTAA
Hemiaur_1   ATATATTAATAATAGTATATTATCTACAATTATTACAATTTCCATGTTAA
Hylopa_0a   ??????????????????????????????????????????????????
Hylopa_0b   ??????????????????????????????????????????????????
Hylsui_0a   CAATATAACTGATCCTGCATCTCTAACTCTCCTAATTATATCTATACTAA
Hylsui_0b   CAATATAACAAACTTTATACCAATATTTCTACTAATTATATCTATACTTA
Hylsui_1a   TAACATTACCAATTCCTTGTCCTTATTATTGTTAATTATTTCTATATTAA
Hylsui_1b   TAACATTACCAATTTCTCATCCTTATTATTATTAATTATTTCTATATTAA
Mesdauu_1   ATATATTAATAATTCAACATTATCTACAATTATTACAATTTCCATGCTAA
Mesdauu_2   ATATATTAATAATTCAACATTATCTACAATTATTACAATTTCCATGCTAA
Mesdauu_3   ATATATTAATAATGTAGCATTATCTACAATTATTACAATTTCCATGTTAA
Mesdauu_4   ATATATTAATAACGTAGCATTATCTACAATTATTACAATTTCCATGTTAA
Mesdauu_5   ATATATTAATAACGTAGCATTATCTACAATTATTACAATTTCCATGTTAA
Meshugh_1   AAATATTAATAATATGATACTATCTACAATTATTACAATTTCCATGTTAA
Meshugh_2   AAATATTAATAATATAATACTATCTACAATTATTACAATTTCCATGTTAA
Neotetr_1   AAACATACTAAATTACTTCCCTTCAACTTTACTAACTATTTCTATATTAA
Neotetr_2   AAACATACTAAATAGCTTCCCTTCAACCCTATTAACTATTTCTATACTAA
Nhhaina_1   AGACTTCCCTGATTCTGTTACATCAACTTTAATTACTATTTCTATGCTCA
Nhhaina_2   AGACTTCCCTGATTCTGTTACATCAACTTTAATTACTATTTCTATGCTCA
Nhhaina_3   AGACTTCCCTGATTCTGTTACATCAACTTTAATTACTATTTCTATGCTCA
Paraaet_3   ACATATTAATAATAATATATTATCCTTCACTATTACAATTTCAATACTGA
Paraaet_4   ACATATTAATAATAATATATTATCCTTCACTATTACAATTTCAATACTGA
Podotru_0   CATAAAACTTAACTCAATTTCCTCCTGCCTACTAACTACATCAATATTAA
Solepar_0   AAGCATACAAAATATCATAGCATCAACCGCAATAACAATCGCACTAACTA
Soreung_0   TAACATTACAAACCCAACAGCATCAATCCTAATAACAATAGCCCTAGTAA
Talpeur_0   AAAAATAACGAATGACCTTGCCTCTATAATAATAACAATTGCTATAATCA

Atelalb_0   ??????????????????????????????????????????????????
Crocrus_0   TAAAACTAGGCCTAGCCCCATTTCACTTCTGAGTCCCCGAAGTAACCCAA
Echigym_0   TAAAACTAGGTATAGCCCCTTTTCACTTTTGAATACCAGAAGTTACACAA
Episfum_0   TAAAACTAGGCCTATCACCTTTCCATTTTTGAGTACCAGAAGTCACACAA
Erinamu_1   TAAAACTTGGCGCTGCTCCTTTTCATATATGACTTCCTGAAGTAGCCCAA
Erinamu_2   TAAAACTTGGTGCTGCTCCTTTTCATATATGACTTCCTGAAGTAGCCCAA
Erincon_0   ??????????????????????????????????????????????????
Erineup_0   TAAAACTTGGAGCTGCTCCTTTTCACATATGACTCCCTGAAGTAGCCCAA
Hemiaur_0   TAAAACTTGGAGCTGCTCCTTTCCATTTATGACTCCCCGAAGTAGCCCAA
Hemiaur_1   TAAAACTTGGAGCTGCTCCTTTCCATTTATGACTCCCCGAAGTAGCCCAA
Hylopa_0a   ??????????????????????????????????????????????????
Hylopa_0b   ??????????????????????????????????????????????????
Hylsui_0a   TAAAACTAGGAACAGCTCCATTTCATTTTTGAGTACCTGAAGTAACTCAA
Hylsui_0b   TAAAGCTAGGAACAGCCCCATTCCACTTCTGGGTTCCAGAAGTAATTCAA
Hylsui_1a   TAAAACTAGGATCAGCCCCATTCCACTTCTGAGTCCCCGAAGTTACTCAA
Hylsui_1b   TAAAACTAGGATCAGCCCCATTCCACTTCTGAGTCCCCGAAGTTACTCAA
Mesdauu_1   TAAAACTTGGAGCTGCTCCTTTCCATTTATGACTCCCTGAAGTAACTCAA
Mesdauu_2   TAAAACTTGGAGCTGCTCCTTTCCATTTATGACTCCCTGAAGTAACTCAA
Mesdauu_3   TAAAACTTGGAGCTGCTCCTTTCCATTTATGACTCCCTGAAGTAACTCAA
Mesdauu_4   TAAAACTTGGAGCTGCTCCTTTCCATTTATGACTCCCTGAAGTAACTCAA
Mesdauu_5   TAAAACTTGGAGCTGCTCCTTTCCATTTATGACTCCCTGAAGTAACTCAA
Meshugh_1   TAAAACTTGGAGCTGCTCCTTTCCACTTATGACTCCCTGAAGTAACTCAA
Meshugh_2   TAAAACTTGGAGCTGCTCCTTTCCACTTATGACTCCCTGAAGTAACTCAA
Neotetr_1   TAAAACTAGGGATAGCCCCATTTCACTTCTGAGTCCCTGAAGTAACTCAA
Neotetr_2   TAAAATTAGGAATAGCCCCATTTCACTTCTGAGTCCCTGAAGTAACCCAA
Nhhaina_1   TAAAATTAGGAGTAGCTCCATTTCACTTCTGAGTTCCAGAAGTTACTCAA
Nhhaina_2   TAAAATTAGGAGTAGCTCCATTTCACTTCTGAGTTCCAGAAGTTACTCAA
Nhhaina_3   TAAAATTAGGAGTAGCTCCATTTCACTTCTGAGTTCCAGAAGTTACTCAA
Paraaet_3   TAAAACTTGGAGTTGCTCCATTTCACCTATGATTACCTGAAGTAACTCAA
Paraaet_4   TAAAACTTGGAGTTGCTCCATTTCACCTATGATTACCTGAAGTAACTCAA
Podotru_0   TAAAACTAGGCATGGCCCCATTCCACTTCTGAATACCTGAAGTAACACAA
Solepar_0   TAAAACTAGGCCTAGCCCCATTTCACTTCTGAGTACCAGAAGTAACCCAA
Soreung_0   TAAAACTAGGACTCTCTCCATTCCACTTCTGGGTGCCAGAAGTGACACAA
Talpeur_0   TAAAACTAGGCATAGCCCCATTCCACTTCTGAGTACCTGAGGTAACACAA

Atelalb_0   ??????????????????????????????????????????????????
Crocrus_0   GGCGTACCCCTAACCTCAGGCCTAATTCTCTTAACATGACAAAAAATCGC
Echigym_0   GGGGTTTCACTGTCAACAGGAATAATCTTATTAACATGACAAAAACTAGC
Episfum_0   GGAATTCCACTATCATCAGGACTAATTCTCCTCACATGACAAAAAATTGC
Erinamu_1   GGCCTACCTCTAAACTCAAGCATAATCCTCCTAACCTGACAAAAAATTGC
Erinamu_2   GGCCTACCTCTAAACTCAAGCATAATCCTCCTAACCTGACAAAAAATTGC
Erincon_0   ??????????????????????????????????????????????????
Erineup_0   GGGCTATCCCTAAGCTCAAGCATAATTCTCTTAACCTGACAAAAAATTGC
Hemiaur_0   GGACTTCATCTAAATTCCAGCATAATCCTTCTTACCTGACAAAAATTGCC
Hemiaur_1   GGACTACACCTAAATTCCAGCATAATCCTTCTCACCTGACAAAAAATTGC
Hylopa_0a   ??????????????????????????????????????????????????
Hylopa_0b   ??????????????????????????????????????????????????
Hylsui_0a   GGAATCCCCCTAAAAATTGGAATAATTCTACTCACATGACAAAAAATTGC
Hylsui_0b   GGCACCCCCCTAAAAATTGGAATAATTCTCCTTACATGACAAAAAATCGC
Hylsui_1a   GGTGTCCCTTTAAAAATTGGAATAATTCTCCTTACATGACAAAAAATTGC
Hylsui_1b   GGTATCCCTTTAAAAATTGGAATAATTCTCCTTACATGACAAAAAATTGC
Mesdauu_1   GGATTACACCTAAATTCCAGCATAATTCTTCTCACCTGACAAAAAATTGC
Mesdauu_2   GGATTACACCTAAATTCCAGCATAATTCTTCTCACCTGACAAAAAATTGC
Mesdauu_3   GGGTTACATATAAATTCCAGCATAATTCTTCTCACCTGACAAAAAATTGC
Mesdauu_4   GGGTTACATATAAATTCCAGCATAATTCTTCTCACCTGACAAAAAATTGC
Mesdauu_5   GGGTTACATATAAATTCCAGCATAATTCTTCTCACCTGACAAAAAATTGC
Meshugh_1   GGATTACACCTGAATTCCAGCATAATTCTCCTCACCTGACAAAAAATTGC
Meshugh_2   GGATTACACCTGAATTCCAGCATAATTCTCCTCACCTGACAAAAAATTGC
Neotetr_1   GGTATCCCTCTAAAAATAGGAATGGTTCTTCTTACATGACAAAAACTAGC
Neotetr_2   GGTATCCCTCTAAAAATAGGAATAATTCTTCTCACATGACAAAAACTAGC
Nhhaina_1   GGTGTACCTCTTAAAATTGGAATAATTATTTTAACATGACAAAAATTAGC
Nhhaina_2   GGTGTACCTCTTAAAATTGGAATAATTATTTTAACATGACAAAAATTAGC
Nhhaina_3   GGTGTACCTCTTAAAATTGGAATAATTATTTTAACATGACAAAAATTAGC
Paraaet_3   GGCCTACATTTATATTCCAGCATAATTCTCCTTACCTGACAAAAAATCGC
Paraaet_4   GGCCTACATTTATATTCCAGCATAATTCTCCTTACCTGACAAAAAATCGC
Podotru_0   GGAATAACACTATCAACAGGAATAATCCTACTAACATGACAAAAACTAGC
Solepar_0   GGAATCCCACTAACCTCTGGCATAGTACTACTCACATGACAAAAACTAGC
Soreung_0   GGAGTCTCACTAACATCCGGCATAATCTTGCTAACATGACAAAAAATTGC
Talpeur_0   GGAATCCCACTAACATCAGGAATAATTCTACTAACATGACAAAAAATTGC

Atelalb_0   ??????????????????????????????????????????????????
Crocrus_0   CCCGCTGTCCCTTTTATACCAGATCCACCCATCAGTCAATACA------A
Echigym_0   ACCACTATCAATTATATACCAAATTCTTCCATCTATTAACTAT------G
Episfum_0   ACCATTATCTGTACTCTATCAAACCTATCAATCTATTAATCTA------G
Erinamu_1   CCCAATGTCAATTCTATATTTATTATACTCATCACTAAATACT------T
Erinamu_2   CCCAATGTCAATTCTATATCTATTATACTCATCACTAAATACT------T
Erincon_0   ??????????????????????????????????????????????????
Erineup_0   CCCAATATCAGTCCTATATTTATTGTCTCCATCACTAAATATC------T
Hemiaur_0   C---CTTATCTATTTATATTCACTTTATTCCACACTAAACTTC------A
Hemiaur_1   CCCCTTATCTATTTTATATTCACTTTATTCCACACTAAACTTC------A
Hylopa_0a   ??????????????????????????????????????????????????
Hylopa_0b   ??????????????????????????????????????????????????
Hylsui_0a   ACCCTTATTTATTCTTTATCAATCCACCCAATGCACCAAAAAC---TATA
Hylsui_0b   TCCCCTATTTATCCTCTATCAATCCACTCAATGCTCTAACAACAGTCACC
Hylsui_1a   TCCACTATTTATTCTATACCAAACTACCCACTGCTCTAATAGC---TATT
Hylsui_1b   TCCACTATTTATTCTATACCAAACTACCCACTGCTCTAATAGC---TATT
Mesdauu_1   CCCCTTATCTATTTTATACTCACTTTACCCCACACTAAATTCC------A
Mesdauu_2   CCCCTTATCTATTTTATACTCACTTTACCCCACACTAAATTCC------A
Mesdauu_3   CCCCCTATCCATTTTGTACTCGCTTTATCCCACACTAAATTTC------A
Mesdauu_4   CCCCCTATCCATTTTGTACTCGCTTTATCCCACACTAAATTTC------A
Mesdauu_5   CCCCCTATCCATTTTGTACTCGCTTTATCCCACACTAAATTTC------A
Meshugh_1   CCCTCTATCTATTTTATATTCACTTTATTCCACACTAAACTTC------A
Meshugh_2   CCCTCTATCTATTTTATACTCACTTTACTCCACACTAAACTTC------A
Neotetr_1   ACCTATATTTATCCTCTACCAATCTATCCAAACCTCCAATAAC------C
Neotetr_2   ACCTATGTTTATCCTCTACCAATCAATCCAAACCTCAAATAAC------C
Nhhaina_1   ACCTATATATATTCTTTACCAATCTATTCATACTACCAATAAC------T
Nhhaina_2   ACCTATATATATTCTTTACCAATCTATTCATACTACCAATAAC------T
Nhhaina_3   ACCTATATATATTCTTTACCAATCTATTCATACTACCAATAAC------T
Paraaet_3   ACCCCTATCCATTCTTTATACAATATATCCCTCACTAAATCAC------A
Paraaet_4   ACCCCTATCCATTCTTTATACAATATATCCCTCACTAAATCAC------A
Podotru_0   ACCACTATCAATTATATACCAAATCCTACCATCAATAAACCAT------C
Solepar_0   CCCACTATCAATCTTAATACAAACCAGCAACTCAATAAATATT------A
Soreung_0   CCCCTTGTCAGTACTTTACCAAATCTTCTCCTCTATTAACCTA------G
Talpeur_0   CCCACTATCAGTACTAATACAAACCGCATACTCAATCAACACC------A

Atelalb_0   ??????????????????????????????????????????????????
Crocrus_0   ATTTACTCTTAACAATATCCTTACTATCAATTATAGTTGGCGGCTGGGGT
Echigym_0   AACTCATTATAACATCAGCTATTATATCAATTTTAATTGGAGGATGAGGA
Episfum_0   AAATATTACTTACAATATCTCTTCTATCCGTAATTGTAGGAGGCTGAGGG
Erinamu_1   ATATCATATTTATTTCAGCCCTCCTATCCATCATACTAGGTGGATGAGGC
Erinamu_2   ATATCATATTTATTTCAGCCCTCCTATCCATCATACTAGGTGGATGAGGC
Erincon_0   ??????????????????????????????????????????????????
Erineup_0   ATATTATATTTATTTCAGCCTTCCTATCTATTGCACTAGGCGGATGAGGC
Hemiaur_0   ATATTATAATTATTTCAGCTCTCCTATCTATTGTATTAGGAGGATGAGGA
Hemiaur_1   ATATTATAATTACTTCAGCTCTCCTATCTATTGTATTAGGAGGATGAGGA
Hylopa_0a   ??????????????????????????????????????????????????
Hylopa_0b   ??????????????????????????????????????????????????
Hylsui_0a   CAATTATTATATCACTAGCACTTTTATCAATTCTTGTTGGAGGCTGAGGA
Hylsui_0b   TAGTAATTATACCACTGGCTCTTTTATCCATTTTTATTGGTGGCTGAGGA
Hylsui_1a   TAGTAATTTTTCCTTTAGCTCTCATATCTATCTTTATTGGAGGCTGAGGG
Hylsui_1b   TAGTAATTTTTCCTTTAGCTCTCATATCTATCTTTATTGGAGGCTGAGGG
Mesdauu_1   ATATTATAACTACTTCAGCTCTCCTATCTATCATACTAGGAGGATGAGGA
Mesdauu_2   ATATTATAACTACTTCAGCTCTCCTATCTATCATACTAGGAGGATGAGGA
Mesdauu_3   ATGTTATAATTACTTCAGCTCTCCTATCTATTATACTAGGAGGATGAGGA
Mesdauu_4   ATGTTATAATTACTTCAGCTCTCCTATCTATTATACTAGGAGGATGAGGA
Mesdauu_5   ATGTTATAATTACTTCAGCTCTCCTATCTATTATACTAGGAGGATGAGGA
Meshugh_1   ATATTATAATTACTTCAGCTCTCCTATCTATTGCACTAGGAGGATGAGGA
Meshugh_2   ATATTATAATTACTTCAGCTCTCCTATCTATTGCACTAGGAGGATGAGGA
Neotetr_1   AACTAATTATAATCTCATCTCTGCTCTCTATCTCCATTGGAGGATGAGGA
Neotetr_2   AACTAATCATAATTTCATCTATACTTTCAATCTTTATTGGAGGGTGGGGG
Nhhaina_1   TAATTATAATAACATTAGCACTTTTATCAATTATAATTGGAGGCTGAGGA
Nhhaina_2   TAATTATAATAACATTAGCACTTTTATCAATTATAATTGGAGGCTGAGGA
Nhhaina_3   TAATTATAATAACATTAGCACTTTTATCAATTATAATTGGAGGCTGAGGA
Paraaet_3   ACATTATATTTATTTCAGCTATTTTATCCATCATATTAGGGGGATGAGGA
Paraaet_4   ACATTATATTTATTTCAGCTATTTTATCCATCATATTAGGGGGATGAGGA
Podotru_0   AACTAATCCTCACATCAGCCTTGCTATCTATCATAATCGGAGGATGAGGA
Solepar_0   ATCTACTAATAACAATATCACTAACATCAATCATAATTGGCGGTTGAGGA
Soreung_0   ATATATTACTCTCCATGTCTCTCCTATCAATCATAGTGGGGGGCTGAGGT
Talpeur_0   ACCTAATATTAACAACAGCTATACTATCTATTGCTGTAGGGGGATGAGGA

Atelalb_0   ??????????????????????????????????????????????????
Crocrus_0   GGACTCAACCAAACACAACTACGCAAAATCATAGCATATTCATCCATTGC
Echigym_0   GGCCTTAATCAACTACAACTACGAAAAATTATAGCATACTCATCAATCTC
Episfum_0   GGACTTAACCAAACCCAACTACGAAAAATTATAGCCTATTCATCCATTGC
Erinamu_1   GGCCTAAACCAGACCCAACTACGAAAAATAATAGCTTTTTCATCAATTGC
Erinamu_2   GGCCTAAACCAGACCCAACTACGAAAAATAATAGCTTTTTCATCAATTGC
Erincon_0   ??????????????????????????????????????????????????
Erineup_0   GGTCTAAACCAAACTCAACTGCGAAAAATAATAGCTTTCTCATCAATTGC
Hemiaur_0   GGACTAAATCAAACTCAACTACGAAAAATAATAGCCTTTTCATCAATCGC
Hemiaur_1   GGACTAAATCAAACTCAACTACGAAAAATAATAGCTTTTTCATCAATCGC
Hylopa_0a   ??????????????????????????????????????????????????
Hylopa_0b   ??????????????????????????????????????????????????
Hylsui_0a   GGACTTAACCAACTTCAACTACGAAAAATCTTAGCTTATTCATCAATTGC
Hylsui_0b   GGACTTAATCAACTTCAACTTCGAAAAATCATAGCATATTCATCAATCGC
Hylsui_1a   GGGCTTAACCAACTACAACTACGAAAAATTATAGCCTACTCATCAATTGC
Hylsui_1b   GGGCTTAACCAACTACAACTACGAAAAATTATAGCCTACTCATCAATTGC
Mesdauu_1   GGACTAAATCAAACACAATTACGAAAAATAATAGCTTTCTCATCAATCGC
Mesdauu_2   GGACTAAATCAAACACAATTACGAAAAATAATAGCTTTCTCATCAATCGC
Mesdauu_3   GGACTAAATCAAACGCAGTTACGAAAAATAATAGCTTTTTCATCAATCGC
Mesdauu_4   GGACTAAATCAAACGCAGTTACGAAAAATAATAGCTTTTTCATCAATCGC
Mesdauu_5   GGACTAAATCAAACGCAGTTACGAAAAATAATAGCTTTTTCATCAATCGC
Meshugh_1   GGACTAAATCAAACACAATTACGAAAAATAATAGCTTTTTCATCAATCGC
Meshugh_2   GGACTAAATCAAACACAATTACGAAAAATAATAGCTTTTTCATCAATCGC
Neotetr_1   GGACTAAATCAACTACAACTACGAAAAATCTTAGCCTACTCATCAATTGC
Neotetr_2   GGACTAAATCAGCTTCAACTACGAAAAATCCTAGCCTACTCATCAATTGC
Nhhaina_1   GGATTAAATCAACTTCAATTACGAAAAATTTTAGCTTATTCATCAATCGC
Nhhaina_2   GGATTAAATCAACTTCAATTACGAAAAATTTTAGCTTATTCATCAATCGC
Nhhaina_3   GGATTAAATCAACTTCAATTACGAAAAATTTTAGCTTATTCATCAATCGC
Paraaet_3   GGATTAAATCAGACACAATTACGAAAAATAATAGCTTTCTCATCAATCGC
Paraaet_4   GGATTAAATCAGACACAATTACGAAAAATAATAGCTTTCTCATCAATCGC
Podotru_0   GGACTAAACCAACTACAACTACGAAAAATCTTAGCATATTCATCAATCTC
Solepar_0   GGATTAAACCAAACTCAACTACGTAAAATTATAGCATACTCATCAATCGC
Soreung_0   GGACTCAACCAAACACAATTACGAAAAATCATAGCATATTCTTCCATCGC
Talpeur_0   GGATTAAACCAGACACAATTACGAAAAATCATAGCATATTCATCCATCGC

Atelalb_0   ??????????????????????????????????????????????????
Crocrus_0   CCATATAGGCTGAATAATAGCAATCATAATTTATAACCCTAACCTTTCTC
Echigym_0   AAATATAGGTTGAATAATAGCAGTGCTAACTTATAATCCAACATTAATAA
Episfum_0   ACACATAGGCTGAATAACAGCAGTTCTTATCTACAACCCCACCCTAATAT
Erinamu_1   ACATATAGGATGAATATTAGCTGTCCTATGCTATAATCCAAATATTATGA
Erinamu_2   ACACATAGGATGGATATTAGCTGTCCTATGCTATAACCCAAATATTATGA
Erincon_0   ??????????????????????????????????????????????????
Erineup_0   CCATATAGGATGGATAATAGCTATTTTATGCTATAACCCAAATATTATAA
Hemiaur_0   TCATATAGGATGAATAATAGCAGTCTTATGTTATAATCCTAATATTATAA
Hemiaur_1   TCATATAGGATGAATAATAGCAATTTTATGTTATAATCCTAATATTATAA
Hylopa_0a   ??????????????????????????????????????????????????
Hylopa_0b   ??????????????????????????????????????????????????
Hylsui_0a   TCACATAGGATGAACTCTCATAATTATAACCTTAAACCCAACCCTTATAG
Hylsui_0b   TCATATAGGCTGAATTCTTATAATTATAACATATAATCCAACCCTTATAT
Hylsui_1a   TCACATAGGATGAATTTTAATAATTTTAATATATAATCCAACTCTCATAA
Hylsui_1b   TCACATAGGATGAATTTTAATAATTTTAATATATAATCCAACTCTCATAA
Mesdauu_1   CCATATAGGATGAATAATAGCAATCCTATGTTATAATCCTAATATTATAA
Mesdauu_2   CCATATAGGATGAATAATAGCAATCCTATGTTATAATCCTAATATTATAA
Mesdauu_3   CCATATAGGGTGAATAATAGCAATCCTATGTTATAATCCTAATGTTATAA
Mesdauu_4   CCATATAGGATGAATAATAGCAATCCTATGTTATAATCCTAATGTTATAA
Mesdauu_5   CCATATAGGATGAATAATAGCAATCCTATGTTATAATCCTAATGTTATAA
Meshugh_1   TCACATAGGATGAATAATAGCAATTCTATGTTATAACCCCAATATTATAA
Meshugh_2   TCACATAGGATGAATAATAGCAATTCTATGTTATAATCCCAATATTATAA
Neotetr_1   CCACATGGGATGAATACTCATAATTATAAAATATAACCCCACACTTTCAT
Neotetr_2   TCATATAGGATGAATACTCATAATTTTAAAACACAACCCTACACTTACAT
Nhhaina_1   CCATATAGGCTGAATATTAATAATTCTAACATTCAATCCCACCCTGATAT
Nhhaina_2   CCATATAGGCTGAATATTAATAATTCTAACATTCAATCCCACCCTGATAT
Nhhaina_3   CCATATAGGCTGAATATTAATAATTCTAACATTCAATCCCACCCTGATAT
Paraaet_3   TCATATAGGATGAATAATAGCAATCCTGTGTTATAACCCAAATATTATAA
Paraaet_4   TCATATAGGATGAATAATAGCAATCCTGTGTTATAACCCAAATATTATAA
Podotru_0   CCATATAGGATGGATAATAGCAGTACTAACTTATAATCCAACATTAACCA
Solepar_0   CCACATAGGATGAATAGTAGCTATCCTAGCATATAACCAAACCCTAACAA
Soreung_0   ACACATAGGATGAATAACAGCTATTATAATCTACGAACCCACAATCATGC
Talpeur_0   ACACATAGGCTGAATAGCCGCCATCATGACCTACAACACCACAATAACAA

Atelalb_0   ??????????????????????????????????????????????????
Crocrus_0   TCCTCAACTTATTTCTCTATATTCTCATAACTTCCTCAATATTCATACTT
Echigym_0   TTTTAAACCTAACAGTATATATTATTATCACATTAACTATATTTATATAT
Episfum_0   TATTAAACCTAATTATCTACATTACTATAACCATTTCGATATTTATATTA
Erinamu_1   TTATTAACCTTATTATTTATTTAATAATAACTGTTACATTATTCTCTATT
Erinamu_2   TTATTAACCTTATTATTTATTTAATAATAACTGTTACATTATTCTCTATT
Erincon_0   ??????????????????????????????????????????????????
Erineup_0   TTATTAATCTTATTATTTACTTAATAATAACTATCACATTATTTTATATT
Hemiaur_0   TTTTAAACCTCTTTATTTACATAATTATAACCATCACATTATTTATAATT
Hemiaur_1   TTCTCAACCTATTTATTTATATAATTATAACCATCACATTATTTATAATT
Hylopa_0a   ??????????????????????????????????????????????????
Hylopa_0b   ??????????????????????????????????????????????????
Hylsui_0a   TATTTAACCTTATTATTTATATAATTATTACACTAGCCCTAATAACTCTT
Hylsui_0b   TACTCAATCTTTCCATCTATATAATTATTACACTCGCTTTAATAACTTTA
Hylsui_1a   TACTAAATCTCCTTATCTATATCATTATTACACTAACTTTAATAATAATA
Hylsui_1b   TACTAAATCTCCTTATCTATATCATTATTACATTAGCTTTAATAATAATA
Mesdauu_1   TTCTTAATTTCTCCATTTATATAATTATAACCATCACATTATTTATAATT
Mesdauu_2   TTCTTAATTTCTCCATTTATATAATTATAACCATCACATTATTTATAATT
Mesdauu_3   TTTTTAATTTCTTCATTTATACAATTATAACTATCACATTATTTACAATT
Mesdauu_4   TTTTTAATTTCTTCATTTATACAATTATAACTATCACATTATTTACAATT
Mesdauu_5   TTTTTAATTTCTTCATTTATACAATTATAACTATCACATTATTTACAATT
Meshugh_1   TTTTTAATCTCTTCATTTATATAATTTTAACCATTACATTATTTATAATT
Meshugh_2   TTTTTAATCTCTTCATTTATATAATTTTAACCATTACATTATTTATAATT
Neotetr_1   TATTTAATTTATCAATTTATATTATTATTACACTAACTATAATTATTCTC
Neotetr_2   TATTTAACTTATCAATTTACATTATTATTACACTAACCATGATAATTCTT
Nhhaina_1   CCTTTAATCTTTTAATTTATATTATTATTACACTAACCATATTCATGCTA
Nhhaina_2   CCTTTAATCTTTTAATTTATATTATTATTACACTAACCATATTCATGCTA
Nhhaina_3   CCTTTAATCTTTTAATTTATATTATTATTACACTAACCATATTCATGCTA
Paraaet_3   TTTTCAATTTATTCATCTACATAATTATAACCATTACATTATTTATAATT
Paraaet_4   TTTTCAATTTATTCATCTACATAATTATAACCATTACATTATTTATAATT
Podotru_0   CCCTCAACTTAACAATTTACATTATCATCACACTAACAATATTTATATAC
Solepar_0   CACTAAACCTAATTATTTATATCGTAATAACAACAACAATATTTATATTA
Soreung_0   TATTAAATCTAGCTGTATACATCACAATAACAATCTCTACCTTCATATTA
Talpeur_0   CATTAAATCTGATAATCTATATAGTCCTAACACTCACAGTATTCATACTG

Atelalb_0   ??????????????????????????????????????????????????
Crocrus_0   TTAATTTTCACTTCTACCACCTCCACCCTATCCTTATCTCTCACTTGAAA
Echigym_0   CTTAATAGTTACAATATTACTACAACATCTATACTATCACAACTATGAAA
Episfum_0   TTTATATTTACATCCTCAACTACCACACTATCACTATCACACACATGAAA
Erinamu_1   TTCAAAAATAACTCCTCCACTAACATTGCAAGCCTATCACTTATATGAAA
Erinamu_2   TTCAAAAATAACTCCACCACTAACATTGCAAGCCTATCACTTATATGAAA
Erincon_0   ??????????????????????????????????????????????????
Erineup_0   TTTAAAAATAATTCTACTACCAATATTGCAAACCTATCACTTATCTGAAA
Hemiaur_0   TTTAAGTATAATTCTTCAACCAACATCTCAAATTTATCATTAATTTGTAA
Hemiaur_1   TTTAAACATAATTCTTCAACCAACATCTCAAATTTATCATTAATTTGTAA
Hylopa_0a   ??????????????????????????????????????????????????
Hylopa_0b   ??????????????????????????????????????????????????
Hylsui_0a   TTAAACCATTTAAACACTACATCCACATCTATACTATCACAAACATGAAA
Hylsui_0b   CTAAACTTCTTGAACTCTACAACAACATCAACTTTATCACAAATATGAAA
Hylsui_1a   TTAGATTATTCCAATTCTAAAACAACATCAACTTTAGCACAATCATGAAA
Hylsui_1b   TTAGATTATTCCAATTCTAAAACAACATCAACTCTAGCACAATCATGAAA
Mesdauu_1   TTTAAACATAATTCTTCAACCAATATCTCAAATTTATCATTAATTTGTAA
Mesdauu_2   TTTAAACATAATTCTTCAACCAATATCTCAAATTTATCATTAATTTGTAA
Mesdauu_3   TTTAAACATAATTCTTCAACCAATATTTCAAATTTATCATTAATTTGTAA
Mesdauu_4   TTTAAACATAATTCTTCAACCAATATTTCAAATTTATCATTAATTTGTAA
Mesdauu_5   TTTAAACATAATTCTTCAACCAATATTTCAAATTTATCATTAATTTGTAA
Meshugh_1   TTTAAACATAATTCTTCAACCAATATCTCAAATTTATCATTAATCTGCAA
Meshugh_2   TTTAAACATAATTCTTCAACCAATGTCTCAAATTTATCATTAATCTGCAA
Neotetr_1   CTAACCCCTTACAATATTACATCAACATCTCAATTATCACAAATATGAAA
Neotetr_2   CTATCTTCTTACAATATCACATCAACAGCTCAATTATCACAAATATGAAA
Nhhaina_1   CTTAAAAATTATAACACTACAACAACATCTTCACTATCACAAATATGAAA
Nhhaina_2   CTTAAAAATTATAACACTACAACAACATCTTCACTATCACAAATATGAAA
Nhhaina_3   CTTAAAAATTATAACACTACAACAACATCTTCACTATCACAAATATGAAA
Paraaet_3   TTCAAAAATAATTCTTCAACCAACATATCTAACTTATCAATCATTTGTAA
Paraaet_4   TTCAAAAATAATTCTTCAACCAACATATCTAACTTATCAATTATTTGTAA
Podotru_0   CTTAAATGCTATAAAATCAAAACAACTTCAATATTATCACAAATATGAAA
Solepar_0   TTAATTATACATTCAACCACAACTACGCTAATATTATCAAATACAGGAAA
Soreung_0   TTTATGCATTCTTCCTCAACTACCACCCTATCACTATCCCACACATGAAA
Talpeur_0   TTATATATTAACTCATCAACAACTACCCTATCGCTATCTCACCTATGAAA

Atelalb_0   ??????????????????????????????????????????????????
Crocrus_0   CAAAGCTCCTATTATCACAACTATGTCTCTCACTACCCTTTTATCCCTAG
Echigym_0   TATTAATACTACATTTACAATTATAATATCACTAATTTTATTATCCCTTG
Episfum_0   CAAAACACCATTAATCACTATTCTAATCTTAACAACTCTACTATCAATAG
Erinamu_1   TAAATCACCCCTAATAGCTTTACTATTAGCACTCATCCTTTTATCCCTAG
Erinamu_2   TAAATCACCCCTAATAGCTTTACTATTAGCACTCATCCTTTTATCCCTAG
Erincon_0   ??????????????????????????????????????????????????
Erineup_0   TAAATCACCCTTAATAGCTTTACTATTAGCACTTATTCTTTTATCTCTGG
Hemiaur_0   TAAATCACCTATTACAGCCTCACTATTAGCACTCATATTTATATCCCTAG
Hemiaur_1   TAAATCACCTATTATAGCCTCACTATTAGCACTCATATTTATATCCCTAG
Hylopa_0a   ??????????????????????????????????????????????????
Hylopa_0b   ??????????????????????????????????????????????????
Hylsui_0a   CTCTAACTTTGTAATTACATCAATTATCTTAATTATTCTTCTATCCTTAG
Hylsui_0b   TTCTAACTTCTTAATTACATCAACCATTTTAATTATTCTTCTATCCCTAG
Hylsui_1a   TTCCAACTTCACAATTTCATCAATTATATTAATTACACTTTTATCATTAG
Hylsui_1b   TTCCAACTTCACAATTTCATCAATTATACTAATTACACTTTTATCATTAG
Mesdauu_1   CAAATCACCTATTGTAGCCTCACTATTAGCACTCATATTTATATCTCTAG
Mesdauu_2   CAAATCACCTATTGTAGCCTCACTATTAGCACTCATATTTATATCTCTAG
Mesdauu_3   CAAATCACCTATTGTAGCCTCACTATTAGCACTCATATTTATATCTCTAG
Mesdauu_4   CAAATCACCTATTGTAGCCTCACTATTAGCACTCATATTTATATCTCTAG
Mesdauu_5   CAAATCACCTATTGTAGCCTCACTATTAGCACTCATATTTATATCTCTAG
Meshugh_1   TAAATCACCTATTATAGCCTCACTATTAGCACTTATATTTATATCCCTAG
Meshugh_2   TAAATCACCTATTATAGCCTCACTATTAGCACTTATATTTATGTCCCTAG
Neotetr_1   TACCAACTTTACTATTTCATCCATTGTTCTCCTCACATTAATATCATTAG
Neotetr_2   CACTAACTTCACAATTTCATCCATTGCACTCCTTACATTAATATCCTTAG
Nhhaina_1   CATTAATTTCACAATTACTTCTATAACCTTACTGACACTAATATCCTTAG
Nhhaina_2   CATTAATTTCACAATTACTTCTATAACCTTACTGACACTAATATCCTTAG
Nhhaina_3   CATTAATTTCACAATTACTTCTATAACCTTACTGACACTAATATCCTTAG
Paraaet_3   CAAATCACCTATTACAGCCTCATTATTAGCCCTTGTACTCCTATCCCTAG
Paraaet_4   CAAATCACCTATTACAGCCTCATTATTAGCCCTTGTACTCCTATCCCTAG
Podotru_0   CATCAACATCACATTCACGATCATAATATCCCTAGTATTACTATCATTAG
Solepar_0   CAAAAATCCTATCACAATAATTATAATAATAATCCTACTACTATCTATAG
Soreung_0   CAAAACACCACTAATCGCAACACTTATCCTAACTATTATACTTTCCCTAG
Talpeur_0   CAAAGCACCACTAATATCAACACTAATTCTATTAACAATACTCTCACTAG

Atelalb_0   ??????????????????????????????????????????????????
Crocrus_0   GAGGTCTTCCACCCTTAACAGGTTTCATGCCAAAATGAATAATTATCCAA
Echigym_0   GAGGCTTACCACCACTTACAGGATTTATCCCTAAATGATTAATTATTCAA
Episfum_0   GTGGGCTACCTCCCCTTACAGGATTCCTACCCAAATGAATAATTATTCAA
Erinamu_1   GAGGATTGCCTCCATTAACTGGATTTTTACCTAAATGAATAGTAGCCCAA
Erinamu_2   GAGGATTGCCCCCATTAACTGGATTTTTACCTAAATGAATAGTAGCCCAA
Erincon_0   ??????????????????????????????????????????????????
Erineup_0   GAGGGTTACCCCCACTAACTGGGTTTTTACCTAAATGAATAGTGGCCCAA
Hemiaur_0   GAGCGCTACCTCCACTAACAGGATTTCTACCAAAATGAATAGTAGCTCAA
Hemiaur_1   GAGGACTACCTCCACTAACAGGATTTCTACCAAAATGAATAGTAACTCAA
Hylopa_0a   ??????????????????????????????????????????????????
Hylopa_0b   ??????????????????????????????????????????????????
Hylsui_0a   GAGGACTTCCTCCCCTATCAGGATTTTCACCTAAATGACTTATTATTCAA
Hylsui_0b   GAGGACTACCACCCTTATCAGGATTCTCACCCAAATGATTAATTATTCAA
Hylsui_1a   GAGGGCTACCACCTTTATCAGGTTTCTCACCCAAATGACTCATTATTCAA
Hylsui_1b   GAGGGCTACCACCTTTATCAGGTTTCTCACCCAAATGACTCATTATTCAA
Mesdauu_1   GAGGACTACCACCACTAACAGGATTCTTACCAAAATGAATAGTAACTCAA
Mesdauu_2   GAGGACTACCACCACTAACAGGATTCTTACCAAAATGAATAGTAACTCAA
Mesdauu_3   GAGGACTACCTCCACTTACAGGATTCTTACCAAAATGAATAGTAACTCAA
Mesdauu_4   GAGGACTACCTCCACTTACAGGATTCTTACCAAAATGAATAGTAACTCAA
Mesdauu_5   GAGGACTACCTCCACTTACAGGATTCTTACCAAAATGAATAGTAACTCAA
Meshugh_1   GAGGACTACCCCCACTAACAGGATTCTTACCAAAATGATTAGTAACTCAA
Meshugh_2   GAGGACTACCCCCACTAACAGGATTCTTACCAAAATGATTAGTAACTCAA
Neotetr_1   GAGGCCTTCCTCCTCTCTCAGGCTTTGCACCAAAATGACTTATCATTCAA
Neotetr_2   GAGGCCTTCCTCCTCTCTCAGGCTTCGCACCAAAATGACTCATCATTCAA
Nhhaina_1   GAGGATTACCCCCCTTAACAGGATTCGCACCAAAATGACTTATCATCCAA
Nhhaina_2   GAGGATTACCCCCCTTAACAGGATTCGCACCAAAATGACTTATCATCCAA
Nhhaina_3   GAGGATTACCCCCCTTAACAGGATTCGCACCAAAATGACTTATCATCCAA
Paraaet_3   GAGGATTACCACCATTATCAGGATTTTTACCCAAATGACTAGTAACCCAA
Paraaet_4   GAGGATTACCACCATTATCAGGATTTTTACCCAAATGACTAGTAACCCAA
Podotru_0   GGGGCCTACCACCTCTAACAGGATTCATACCAAAATGACTAATCATCCAA
Solepar_0   GAGGACTACCACCACTAACAGGATTCGCCCCAAAATGAATAATCATTCAA
Soreung_0   GAGGACTGCCCCCACTAACAGGCTTTCTACCAAAATGAATCATCATTCAA
Talpeur_0   GCGGACTACCGCCACTGTCAGGATTTATACCAAAATGAATAATCATCAAC

Atelalb_0   ??????????????????????????????????????????????????
Crocrus_0   GAACTAACAAAAAATAACAGCGTAATTCTTCCTACACTTATAGCAATCTT
Echigym_0   GAAATAACAAAAAATAACAACATTATCTTACCAACATTTATAGCTATACT
Episfum_0   GAATTAACAAAAAATGACAGTCTAATTATACCAACTATAATAGCAATTCT
Erinamu_1   GAATTAATTAAAAATGACAATGCAATTATAGCATTAGTCATATTGATACT
Erinamu_2   GAATTAATTAAAAATGACAATGCAATTATAGCATTAGTCATATTGATACT
Erincon_0   ??????????????????????????????????????????????????
Erineup_0   GAACTAGTTAATAATGACAATACTATTATAGCATTAATTATATTAATGCT
Hemiaur_0   GAATTAATCAAAAATAATAACACAATACTAGCACTAATTATATTAATATT
Hemiaur_1   GAATTACTCAAAAATAATAACACAATACTAGCACTAATTATATTAATATT
Hylopa_0a   ??????????????????????????????????????????????????
Hylopa_0b   ??????????????????????????????????????????????????
Hylsui_0a   GAAATAACCAAAAGTTATAACATTATTCTCACAACAATCATAGCTATGAC
Hylsui_0b   GAGCTAACTAAAAATCATAGCATTATCCTCCCAACTATTATAGCTATCAC
Hylsui_1a   GAAATAACTAAAAATCATAATATTATTCTTCCAACAATTATAGCTATAGC
Hylsui_1b   GAAATAACTAAAAACCATAATATTATTCTTCCAACAATTATAGCTATAGC
Mesdauu_1   GAATTACTCAAAAATAATAATACAATACTAGCATTAATTATACTAATACT
Mesdauu_2   GAATTACTCAAAAATAATAATACAATACTAGCATTAATTATACTAATACT
Mesdauu_3   GAATTACTCAAAAATAATAATACAATACTAGCATTAATTATATTAATACT
Mesdauu_4   GAATTACTCAAAAATAATAATACAATACTAGCATTAATTATATTAATACT
Mesdauu_5   GAATTACTCAAAAATAATAATACAATACTAGCATTAATTATATTAATACT
Meshugh_1   GAATTACTAAAAAATAATAATTCAATATTAGCATTAATTATATTAATACT
Meshugh_2   GAATTACTAAAAAATAATAATTCAATATTAGCATTAATCATATTAATACT
Neotetr_1   GAAATAACCAAAAACAACAATATTATTCTCCCAACTATTATAGCTATTAT
Neotetr_2   GAAATAACCAAAAATAATACCATCATTCTACCAACAATTATAGCTATTAT
Nhhaina_1   GAATTAACCAAAAACAATAGTCTTATCCTCCCTACAATTATAGCAATCAT
Nhhaina_2   GAATTAACCAAAAACAATAGTCTTATCCTCCCTACAATTATAGCAATCAT
Nhhaina_3   GAATTAACCAAAAACAATAGTCTTATCCTCCCTACAATTATAGCAATCAT
Paraaet_3   GAATTAATTAAAAACAATAACATAATTATAGCTTCCATCATACTAATATT
Paraaet_4   GAATTAATTAAAAACAATAACATAATTATAGCTTCCATCATACTAATATT
Podotru_0   GAACTAACAAAAAACAATAACATTATCTTACCAACACTCATAGCTATAAT
Solepar_0   GAATTAACAAAAAATGAAATAGTAATTCTACCATCTATTATAGCCATCTC
Soreung_0   GAACTTACAAAAAATAACAGTATCATTCTCCCTACAACAATAGCAATTCT
Talpeur_0   GAACTTACAAAAAATGGCAGCACCATCCTACCAACTATTATAGCCATCAC

Atelalb_0   ??????????????????????????????????????????????????
Crocrus_0   AGCACTACTCAACCTATTTTTCTATATACGCCTTACATACTCAACAACCC
Echigym_0   AACCTTAATCAACCTACTTTTTTACACCCGACTAATCTACTCATCATCAA
Episfum_0   CTCCCTACTCAATTTATTTTTCTACATACGATTAACCTACTCAACCTCAT
Erinamu_1   AGCCCTAATTAATTTGTTTTTCTATTTACGTCTAATCTACTCTACATCAA
Erinamu_2   AGCCCTAATTAATTTGTTTTTCTATTTACGTCTAATCTACTCTACATCAA
Erincon_0   ??????????????????????????????????????????????????
Erineup_0   AGCTCTAATTAACCTGTTTTTCTATTTACGCCTAATTTACTCTTCATCAC
Hemiaur_0   TGCACTAATTAGTCTATTTTTCTATATACGATTAATTTATTCAACATCAT
Hemiaur_1   TGCACTAATTAATCTATTTTTCTATATACGATTAATCTATTCAACATCAC
Hylopa_0a   ??????????????????????????????????????????????????
Hylopa_0b   ??????????????????????????????????????????????????
Hylsui_0a   AGCCTTACTCAACTTAATATTTTATCTCCGCATCATTTATGCCTCATCAA
Hylsui_0b   AGCACTACTTAACCTACTATTTTACCTCCGTATTATCTACAGCTCATCAA
Hylsui_1a   AGCCTTACTTAACTTAATATTTTATCTTCGCATTATTTATGCTTCCTCAA
Hylsui_1b   AGCCTTACTTAACTTAATATTTTATCTTCGCATTATTTATGCTTCCTCAA
Mesdauu_1   AACACTAATTAATCTATTTTTTTATATACGACTAATTTACTCCACATCAT
Mesdauu_2   AGCACTAATTAATCTATTTTTTTATATACGACTAATTTACTCCACATCAT
Mesdauu_3   AGCACTAGTTAATCTATTTTTTTATATACGACTAATTTACTCCACATCAT
Mesdauu_4   AGCACTAGTTAATCTATTTTTTTATATACGACTAATTTACTCCACATCAT
Mesdauu_5   AGCACTAGTTAATCTATTTTTTTATATACGACTAATTTACTCCACATCAT
Meshugh_1   AGCACTAATTAACCTATTTTTTTATATACGACTTATTTATTCCACATCAT
Meshugh_2   AGCACTAATTAACCTATTTTTTTACATACGACTTATTTATTCCACATCAT
Neotetr_1   AGCTCTTCTTAATTTAATATTTTATATACGCATCATTTATGCCTCATCAA
Neotetr_2   AGCTCTTCTTAATTTAATGTTTTACATACGAATTATTTATGCCTCGTCAA
Nhhaina_1   AGCTCTCCTCAACCTTATATTTTATCTTCGAATTATTTATGCCTCATCAA
Nhhaina_2   AGCTCTCCTCAACCTTATATTTTATCTTCGAATTATTTATGCCTCATCAA
Nhhaina_3   AGCTCTCCTCAACCTTATATTTTATCTTCGAATTATTTATGCCTCATCAA
Paraaet_3   ATCCTTAATTAATTTATTTTTCTATATACGATTAATTTACTCTACATCAT
Paraaet_4   ATCCTTAATTAATTTATTTTTCTATATACGATTAATTTACTCTACATCAT
Podotru_0   ATCCCTAATTAACCTGATATTCTATACTCGACTGATTTATTTATCATCTA
Solepar_0   TGCACTATTGAGCCTATACTTCTATGTACGACTGACATACTCAACAGCCC
Soreung_0   CTCACTACTAAACCTATTTTTCTACATACGACTAACATACTCCACCTCCC
Talpeur_0   AGCACTACTAAACCTCTACTTCTATATACGACTCACATACTCCACGTCAC

Atelalb_0   ??????????????????????????????????????????????????
Crocrus_0   TTACAATATTTCCCACAATAAACAATATAAAACTCACATGACAATTTCAA
Echigym_0   TAACATTATTTCCATCAACATCTTCATCAAAACTAAAATGACACTACAAA
Episfum_0   TAACAATATTCCCTACAACAAACAACACCAAGCTTATATGACAACATGAA
Erinamu_1   TAACTATATTTCCATCAATAAATAATATAAAACTAAACTGACAATATACA
Erinamu_2   TAACTATATTTCCATCAATAAATAATATAAAACTAAACTGACAATATACA
Erincon_0   ??????????????????????????????????????????????????
Erineup_0   TAACTATATTTCCATCAATAAACAATGTTAAATTAAACTGACAATACACA
Hemiaur_0   TAACTATATTTCCATCAACAAATAATATAAAAATATACTGATTATATGCA
Hemiaur_1   TAACTATATTTCCATCTATAAATAACATAAAAATATACTGATTGTATGCA
Hylopa_0a   ??????????????????????????????????????????????????
Hylopa_0b   ??????????????????????????????????????????????????
Hylsui_0a   TAACACTTTTTCCTTCTACATCTCAAACCAAAATAAAATGAATATACAAA
Hylsui_0b   TAACACTCTTTCCCTCTACATCCCAAACTAAAATAAAATGACTATTCAAA
Hylsui_1a   TAACATTATTTCCTTCCATATCTCAAACCAAAACAAAATGGCTATTCAAA
Hylsui_1b   TAACATTATTCCCTTCCATATCTCAAACCAAAACAAAATGGCTATTCAAA
Mesdauu_1   TAACTATATTTCCATCAATAAATAACACAAAAATACACTGATTATATACA
Mesdauu_2   TAACTATATTTCCATCAATAAATAACACAAAAATACACTGATTATATACA
Mesdauu_3   TAACTATATTTCCATCAATAAACACCACAAAAATATACTGATTATATACA
Mesdauu_4   TAACTATATTTCCATCAATAAATACCACAAAAATATACTGATTATATACA
Mesdauu_5   TAACTATATTTCCATCAATAAATACCACAAAAATATACTGATTATATACA
Meshugh_1   TAACTATATTTCCATCAATAAATAACACAAAAATATATTGATTGTATACA
Meshugh_2   TAACTATATTCCCATCAATAAATAACACAAAAATATATTGATTATATACA
Neotetr_1   TAACTCTATTTCCCTCAACATCCCAATCAAAAATAAAATGAATGCACAAA
Neotetr_2   TAACTTTATTCCCCTCAACATCTCAATCGAAAATAAAATGAATGTACAAA
Nhhaina_1   TAACACTTTTTCCCTCAATATCAATATCTAAAATAAAATGATTACTAAAA
Nhhaina_2   TAACACTTTTTCCCTCAATATCAATATCTAAAATAAAATGATTACTAAAA
Nhhaina_3   TAACACTTTTTCCCTCAATATCAATATCTAAAATAAAATGATTACTAAAA
Paraaet_3   TAACTATTTTTCCATCAATAAACAATATAAAAATATACTGACTATATTCA
Paraaet_4   TAACTATTTTTCCATCAATAAACAATATAAAAATATACTGACTATATTCA
Podotru_0   TAACTATGCTCCCAACTACAACCCCATCAAAACTAAAATGACACCATAAA
Solepar_0   TAACAACACTCCCATCAACAAATAACATAAAGATAAAATGAAAATTTGAA
Soreung_0   TTACCATATTTCCAACAACAAACAGCAACAAAATAAAATGGCAATTCGAG
Talpeur_0   TTACAATATTTCCATCAACCAACAACATAAAAATGAAGTGACAATTTGAA

Atelalb_0   ??????????????????????????????????????????????????
Crocrus_0   AATACA---AATATCTTACCAATAATATTACCACTAATTACAACCTCAAC
Echigym_0   ACTCCA---AAAATAAATATTATAACCCCTACTCTATCAACTTTATCAAT
Episfum_0   TCCACA---AAAAAGATCCCAATAATGGCACCAATAATTACAATCTCTAC
Erinamu_1   AAATCAAATAAATACCCTCTAATTATAATTATTCTATCCGTGATTTCTAT
Erinamu_2   AAATCAAATAAATATCCCCTAATTATAATTATTTTATCCGTGATTTCTAT
Erincon_0   ??????????????????????????????????????????????????
Erineup_0   AAATCAAATAAATATACCCTAATTATTATTATTTTATCCGTAATTTCTAT
Hemiaur_0   AATTCAAATAATTATTCTTTTATCACAATTATTTTTTCTATTATATCCAT
Hemiaur_1   AATTCAAATAATTATTCTTTTATCATAATCATTTTTTCTATTATTTCCAT
Hylopa_0a   ??????????????????????????????????????????????????
Hylopa_0b   ??????????????????????????????????????????????????
Hylsui_0a   AAACAA---AAAATCAATATTTTTACTTCCCCCTTAATTTCTATATCTAT
Hylsui_0b   ACTCAA---AAAATCAATATCTTTACTCCCCCCTTAATCTCTTTATCAAT
Hylsui_1a   AACCAA---AAAATCAATTTTCTTACCCCTTCCTTAATCTCTATATCAAT
Hylsui_1b   AATCAA---AAAATCAATTTTCTTACCCCTTCCTTAATCTCTATATCAAT
Mesdauu_1   AAATCAAACAATTATTCTTTCATTATAATTATTTTTTCTATTGTTTCTAT
Mesdauu_2   AAATCAAACAATTATTCTTTCATTATAATTATTTTTTCTATTGTTTCTAT
Mesdauu_3   AAATCAAACAATTATTCTTTCATTATAATCATTTTTTCTATTGTTTCTAT
Mesdauu_4   AAATCAAACAATTATTCTTTCATTATAATCATTTTTTCTATTGTTTCTAT
Mesdauu_5   AAATCAAACAATTATTCTTTCATTATAATCATTTTTTCTATTGTTTCTAT
Meshugh_1   AAATCAAACAATTATCCTTTCATTATAACTATTTTTTCTATTATTTCTAT
Meshugh_2   AAATCAAACAATTATTCTTTCATTATAACTATTTTTTCTATTATTTCCAT
Neotetr_1   AACCAA---AAACCATTAATATTTTTACCCCCCTTAATTTCTTTATCTAT
Neotetr_2   AACCAA---AAACCATTAATACTCACACCCCCCTTAATTTCTTTATCTAT
Nhhaina_1   TCTCAA---AAACCAAATATTATTACCCCATCACTTATTTCACTATCTAT
Nhhaina_2   TCTCAA---AAACCAAATATTATTACCCCATCACTTATTTCACTATCTAT
Nhhaina_3   TCTCAA---AAACCAAATATTATTACCCCATCACTTATTTCACTATCTAT
Paraaet_3   AAATCAATTAAATACTCATCACTCATAACCAGTTTTTCTATTATATCTAT
Paraaet_4   AAATCAATTAAATACTCATCACTCATAACCAGTTTTTCTATTATATCCAT
Podotru_0   ACCCCA---AAAACAAATATCATAATACCCACCCTATCCACCCTATCAAT
Solepar_0   CACACA---AAAGCCATGATAATATTACCAACGCTATTCATCATCTCATC
Soreung_0   AATACA---AAACAAATTCCTCTTATAGCACCACTAATTACGATCTCAAC
Talpeur_0   AATGTA---AAAAAGACACCAATACTATCACCACTAGTGATTCTATCAAC

Atelalb_0   ???????????????????????????????????????????
Crocrus_0   CCTAACCTTACCCTTAACCCCTTTATTTATTTTACTAAACTAG
Echigym_0   CTTATTATTACCCCTATCACCCATATTTATTATTTTCACTTAG
Episfum_0   CTTAACACTACCTCTAGCTCCCCTCTTTATTTCTCTACATTAG
Erinamu_1   TCTAATACTTCCACTCTCACCAATATTTATTAACTTTTATTAA
Erinamu_2   TCTAATACTCCCACTCTCACCAATATTTATTAACTTTTATTAA
Erincon_0   ???????????????????????????????????????????
Erineup_0   CCTTATACTACCCCTCTCACCAATATTTATTAACTTCTATTAA
Hemiaur_0   TATAATATTCCCACTCATACCCATTCTAATAAATCTTTATTAA
Hemiaur_1   TATAGTACTTCCACTCATACCCATTCTAATAAATTTTTATTAA
Hylopa_0a   ???????????????????????????????????????????
Hylopa_0b   ???????????????????????????????????????????
Hylsui_0a   TTTATTAATTCCCCTTACCCCAATGTATATTATTTTAACCT??
Hylsui_0b   TTTACTTATCCCCCTCACCCCAATATACATCATTATAATA???
Hylsui_1a   TCTCCTGATTCCCCTGACTCCAATATATATTATTTGACTTAGA
Hylsui_1b   TCTCCTAATTCCCCTGACTCCAATATATATTATTTGACTTAGA
Mesdauu_1   TATATCACTCCCACTCATACCTATACTAATAAATTTTTATTAA
Mesdauu_2   TATATCACTCCCACTCATACCTATACTAATAAATTTTTATTAA
Mesdauu_3   TATATCACTCCCACTCATACCTATATTAATAAGTTTTTATTAA
Mesdauu_4   TATATCACTCCCACTCATACCTATATTAATAAGTTTTTATTAA
Mesdauu_5   TATATCACTCCCACTCATACCTATATTAATAAGTTTTTATTAA
Meshugh_1   TATATTACTCCCACTCATACCCATATCAATAAGCTTCTATTAA
Meshugh_2   TATGTTACTTCCACTCATACCCATATCATTAAGCTTCTATTAA
Neotetr_1   TCTATTTTTACCACTTACACCTATATATATTATTTATCATAGA
Neotetr_2   TCTATTTCTACCACTTACACCTATATTTAATATTTATCATAGA
Nhhaina_1   TCTTTTACTTCCCCTTACTCCTATATTCATTATTCTACCCCTA
Nhhaina_2   TCTTTTACTTCCCCTTACTCCTATATTCATTATTCTACCCCTA
Nhhaina_3   TCTTTTACTTCCCCTTACTCCTATATTCATTATTCTACCCCTA
Paraaet_3   TCTAATACTCCCACTTATACCTTTATTAACAAATTTTTATTAA
Paraaet_4   TCTAATACTCCCACTTATACCTTTATTAACAAATTTTTATTAA
Podotru_0   CCTACTTATACCTCTAACACCAACATTCATCATCTTAACTTAG
Solepar_0   AATAATGCTACCAATAACACCACTAATATCAACACTAATATAG
Soreung_0   ACTAACACTACCACTAGCCCCACTTTTAATCACACTAAACTAG
Talpeur_0   TATACTTCTACCATTAACACCAATACTACTAATTCTAGAATAG

Atelalb_0   AGGTCTCCAGCCTCCTATTTTCTTAGTAGACACATGCGTGGCCCTCCCGG
Crocrus_0   AGGTTTCCAGCCTCTTATTATCTCAGTAAACACATGCGTGTCCCTGTCGA
Echigym_0   AGGTCTCCGGCCTTCTATTAGCACAATAAACACATGCGTGGCCCTCCCGA
Episfum_0   AGGTTTCCAGCCTCCTATTAGTTTAGCAAACACATGCGTGACCCTGTCGA
Erinamu_1   AGGTCTCCAGCCTTCTATTTTCTTAGTAGACACATGCGTGGCCCTCCCGG
Erinamu_2   AGGTCTCCAGCCTTCTATTTTCTTAATAGACACATGCGTGGCCCTCCCGG
Erincon_0   AGGTCTCCAGCCTCCTATTTTCTTAATAGACACATGCGTGGCCCTCCCGG
Erineup_0   AGGTCTCCAGCCTCCTATTTTCTTAGTAGACACATGCGTGGCCCTCCCGG
Hemiaur_0   AGGTCTCCAGCCTCCTATTTATTCAGTAAACACATGCGTGGCCCTCCCGG
Hemiaur_1   AGGTCTCCAGCCTCCTATTTATTCAGTAAACACATGCGTGGCCCTCCCGG
Hylopa_0a   NNNNNNNNNNNNNNNNNNNNNNNNNNNNNNNNNNNNNNNNNNNNNNNNNN
Hylopa_0b   NNNNNNNNNNNNNNNNNNNNNNNNNNNNNNNNNNNNNNNNNNNNNNNNNN
Hylsui_0a   AGGTTTCCAGCCTTCTATTAGCATTATAAACACATGCGTGGCCCTTTCGA
Hylsui_0b   AGGTTTCCAGCCTTCTATTAGCATTATAAACACATGCGTGGCCCTTTCGA
Hylsui_1a   AGGTTTTCAGCCTTCTATTAGCCTTATAAACACATGCGTGGCCCTTTCGA
Hylsui_1b   AGGTTTTCAGCCTTCTATTAGCCTTATAAACACATGCGTGGCCCTTTCGA
Mesdauu_1   AGGTCTCCAGCCTCCTATTTATTCAGTAAACACATGCGTGGCCCTCCCGG
Mesdauu_2   AGGTCTCCAGCCTCCTATTTATTCAGTAAACACATGCGTGGCCCTCCCGG
Mesdauu_3   AGGTCTCCAGCCTCCTATTTATTCAGTAAACACATGCGTGGCCCTCCCGG
Mesdauu_4   AGGTCTCCAGCCTCCTATTTATTCAGTAAACACATGCGTGGCCCTCCCGG
Mesdauu_5   AGGTCTCCAGCCTCCTATTTATTCAGTAAACACATGCGTGGCCCTCCCGG
Meshugh_1   AGGTCTCCAGCCTCCTATTTATTCAGTAAACACATGCGTGGCCCTCCCGG
Meshugh_2   AGGTCTCCAGCCTCCTATTTATTCAGTAAACACATGCGTGGCCCTCCCGG
Neotetr_1   AGGTTTCCAGCCTTCTATTAGCTTTATAAACACATGCGTGGCCCTACCGG
Neotetr_2   AGGTTTCCAGCCTTCTATTAGCTTTATAAACACATGCGTGGCCCTACCGG
Nhhaina_1   AGGTTTCCAGCCTCCTATTAGCCTTATAAACACATGCGTGGCCCTTCCGG
Nhhaina_2   AGGTTTCCAGCCTCCTATTAGCCTTATAAACACATGCGTGGCCCTTCCGG
Nhhaina_3   AGGTTTCCAGCCTCCTATTAGCCTTATAAACACATGCGTGGCCCTTCCGG
Paraaet_3   AGGTCTCCTGCCTCCTATTTATTCAGTAGACACATGCGTGGCCCTCCCGG
Paraaet_4   AGGTCTCCTGCCTCCTATTTATTCAGTAGACACATGCGTGGCCCTCCCGG
Podotru_0   AGGTCTCCAGCCTTCTATTAGCACAATAAACACATGCGTGGCCCTCCCGA
Solepar_0   AGGNTTCCGGCCTTTTATTGGTATAGTAAACACATGCGTGGCCCTACTAG
Soreung_0   AGGTTTCCAGCCTCCTATTAGTTTAGCAAACACATGCGTGACCCTATCGA
Talpeur_0   AGGTTTCCAGCCTTCTATTAGCTCAGTAAACACATGCGTGACCCTGTCGA

Atelalb_0   TAGGAGCGGTAGTACACATGTTGCTATCCACCCGGGCAGTGTTGAGCTAT
Crocrus_0   TAGGAGTGGTAGCACACTAGTAGCTACCCACCCGGGCAGTGTTAGGCCAT
Echigym_0   GAGGAGCGGTAGCACACTAGTAGCTACCCACCCGGGCAGTGTTAAGCAAT
Episfum_0   CAGGAGTGGTAGCACACTAGTAGCTACCCACCCGGGCAGTGTTAAGCAAT
Erinamu_1   TAGGAGCGATAGTACACATGTTGCTATCCACCCGGGCAGTGTTGAGCTAT
Erinamu_2   TAGGAGCGATAGTACACATGTTGCTATCCACCCGGGCAGTGTTGAGCTAT
Erincon_0   TAGGAGCGATAGTACACATGTCGCTATCCACCCGGGCAGTGTTGAGCTAT
Erineup_0   TAGGAGCGATAGTACACATGTTGCTATCCACCCGGGCAGTGTTGAGCTAT
Hemiaur_0   TAGGAGCGATAGTACACAAGTCGCTATCCACCCGGGCAGTGTTGAGCTAT
Hemiaur_1   TAGGAGCGATAGTACACAAGTCGCTATCCACCCGGGCAGTGTTGAGCTAT
Hylopa_0a   NNNNNNNNNNNNNNNNNNNNNNNNNNNNNNNNNNNNNNNNNNNNNNNNNN
Hylopa_0b   NNNNNNNNNNNNNNNNNNNNNNNNNNNNNNNNNNNNNNNNNNNNNNNNNN
Hylsui_0a   TAGGAGCGACAGCACGCTCGCAGCTGTCCACCCGGGCAGTGTTAAGCAAT
Hylsui_0b   TAGGAGCGACAGTACGCTCGCAGCTGTCCACCCGGGCAGTGTTAAGCAAT
Hylsui_1a   TAGGAGCGACAGTACGCTCGCAGCTGTCCACCCGGGCAGTGTTAAGCAAT
Hylsui_1b   TAGGAGCGACAGTACGCTCGCAGCTGTCCACCCGGGCAGTGTTAAGCAAT
Mesdauu_1   TAGGAGCGATAGTACACGAGTTGCTATCCACCCGGGCAGTGTTGAGCTAT
Mesdauu_2   TAGGAGCGATAGTACACGAGTTGCTATCCACCCGGGCAGTGTTGAGCTAT
Mesdauu_3   TAGGAGCGATAGTACACAAGTTGCTATCCACCCGGGCAGTGTTGAGCTAT
Mesdauu_4   TAGGAGCGATAGTACACAAGTTGCTATCCACCCGGGCAGTGTTGAGCTAT
Mesdauu_5   TAGGAGCGATAGTACACAAGTTGCTATCCACCCGGGCAGTGTTGAGCTAT
Meshugh_1   TAGGAGCGATAGTACACAAGTTGCTATCCACCCGGGCAGTGTTGAGCTAT
Meshugh_2   TAGGAGCGATAGTACACAAGTTGCTATCCACCCGGGCAGTGTTGAGCTAT
Neotetr_1   AAGGAGCGACAGCACGCATGCAGCTGTCCACCCGGGCAGTGTTAAGCAAT
Neotetr_2   AAGGAGCGACAGCACGCATGCAGCTGTCCACCCGGGCAGTGTTAAGCAAT
Nhhaina_1   AAGGAGCGATAGTACACATGTGGCTGTCCACCCGGGCAGTGTTAAGCAAT
Nhhaina_2   AAGGAGCGATAGTACACATGTGGCTGTCCACCCGGGCAGTGTTAAGCAAT
Nhhaina_3   AAGGAGCGATAGTACACATGTGGCTGTCCACCCGGGCAGTGTTAAGCAAT
Paraaet_3   TAGGAGCGATAGTACACAAGTTGCTATCCACCCGGGCAGTGTTGAGCCAT
Paraaet_4   TAGGAGCGATAGTACACAAGTTGCTATCCACCCGGGCAGTGTTGAGCCAT
Podotru_0   GAGGAGCGGTAGTACACCTGTAGCTGCCCACCCGGGCAGTGTTAAGCAAT
Solepar_0   TAGGAGCGGTAGCACACACGTAGCTACCCACCCGGGCAGTGTTAAGCAAT
Soreung_0   TAGGAGTGGTAGCACACTAGTAGCTACCCACCCGGGCAGTGTTAAGCAAT
Talpeur_0   CAGGAGTGGCAGTACACCGGTAGCTGCCCACCCGGGCAGTGTTAAGCCAT

Atelalb_0   AAACGTTTGACTAATCATACTAAGGGTTGGTTCGTGGCACCGCTACGAAA
Crocrus_0   AAACGTTTGACCTATTATACTACGGGTTGGTTCGTGGCACCGCTACGAAA
Echigym_0   GAACGTTTGACTTATTATATTGTGGGTTGGTTCGTGGCACCGCTACGAAA
Episfum_0   AAACGTTTGACTAATTATGCTAAGGGTTGGTTCGTGGCACCGCTACGAAA
Erinamu_1   GAACGTTTGACTAACCATATTAAGGGTTGGTTCGTGGCACCGCTACGAAA
Erinamu_2   GAACGTTTGACTAACCATATTAAGGGTTGGTTCGTGGCACCGCTACGAAA
Erincon_0   GAACGTTTGACTAACCATATTAAGGGTTGGTTCGTGGCACCGCTACGAAA
Erineup_0   AAACGTTTGACTAACCATATTAAGGGTTGGTTCGTCGCACCGCTACGAAA
Hemiaur_0   GAACGTTTGACTAATTATACTGAGGGTTGGTTCGTGGCACCGCTACGAAA
Hemiaur_1   GAACGTTTGACTAATTATACTGAGGGTTGGTTCGTGGCACCGCTACGAAA
Hylopa_0a   NNNNNNNNNNNNNNNNNNNNNNNNNNNNNNNNNNNNNNNNNNNNNNNNNN
Hylopa_0b   NNNNNNNNNNNNNNNNNNNNNNNNNNNNNNNNNNNNNNNNNNNNNNNNNN
Hylsui_0a   AAACGTTTGACTAATTATATAATGGGTTGGTTCGTGGCACCGCTACGAAA
Hylsui_0b   AAACGTTTGACTAATTATATAATGGGTTGGTTCGTGGCACCGCTACGAAA
Hylsui_1a   GAACGTTTGACTAATTATATAATGGGTTGGTTCGTGGCACCGCTACGAAA
Hylsui_1b   GAACGTTTGACTAATTATATAATGGGTTGGTTCGTGGCACCGCTACGAAA
Mesdauu_1   GAACGTTTGACTAATTATACTGAGGGTTGGTTCGTGGCACCGCTACGAAA
Mesdauu_2   GAACGTTTGACTAATTATACTGAGGGTTGGTTCGTGGCACCGCTACGAAA
Mesdauu_3   GAACGTTTGACTAATTATACTGAGGGTTGGTTCGTGGCACCGCTACGAAA
Mesdauu_4   GAACGTTTGACTAATTATACTGAGGGTTGGTTCGTGGCACCGCTACGAAA
Mesdauu_5   GAACGTTTGACTAATTATACTGAGGGTTGGTTCGTGGCACCGCTACGAAA
Meshugh_1   GAACGTTTGACTAATTATACTGAGGGTTGGTTCGTGGCACCGCTACGAAA
Meshugh_2   GAACGTTTGACTAATTATACTGAGGGTTGGTTCGTGGCACCGCTACGAAA
Neotetr_1   GAACGTTTGACTAATTATATAAAGGGTTGGTTCGTGGCACCGCTACGGAA
Neotetr_2   GAACGTTTGACTAATTATATAAAGGGTTGGTTCGTGGCACCGCTACGGAA
Nhhaina_1   AAACGTTTGACTAATTATATAATGGGTTGGTTCGTGGCACCGCTACGGAA
Nhhaina_2   AAACGTTTGACTAATTATATAATGGGTTGGTTCGTGGCACCGCTACGGAA
Nhhaina_3   AAACGTTTGACTAATTATATAATGGGTTGGTTCGTGGCACCGCTACGGAA
Paraaet_3   AAACGTTTGACTAACCATACTGAGGGTTGGTTCGTGGCACCGCTACGAAA
Paraaet_4   AAACGTTTGACTAACCATACTGAGGGTTGGTTCGTGGCACCGCTACGAAA
Podotru_0   GAACGTTTGACTAATTATATTGTGGGTTGGTTCGTGGCACCGCTACGAAA
Solepar_0   AAACGTTTGACTAATTATACTATGAGTTGGTTCGTGGCACCGCTACGAAA
Soreung_0   AAACGTTTGACTAATTATGCTAAGGGTTGGTTCGTGGCACCGCTACGAAA
Talpeur_0   GAACGTTTGACTAATTATACTGAGGGTTGGTTCGTGGCACCGCTAGCAAA

Atelalb_0   CCCGTTAATAGGGGCGTGTGTAGATGAAATTATGATTGATAGCAATTATA
Crocrus_0   CCCGTTAATAAGGGCGTGTGTAGGTAAAGTTTTAACCGCTAGCAGTTAAA
Echigym_0   CCCGCTAATAGAGGTATGTGTAGATGAAGATTAAATTAGTACTAAATTTA
Episfum_0   CCCATTAATAGGGGCGTGTATAGATAAAGATTTAACTGCTAGCAGTTAAA
Erinamu_1   CCCGAGAATAGAGGCGTGTGTGGATGAAATTATGACTGCTAGCATTCATA
Erinamu_2   CCCGAGAATAGAGGCGTGTGTGGATGAAATTATGACTGCTAGCATTCATA
Erincon_0   CCCGAAAATAAGGGCGTGTGTGGATGAAATTATGACTGCTAGCGTTCATA
Erineup_0   CCCGAGAATAGGGGCGTGTGTGGATGAAATTATGACTGCTAGCTTTCATA
Hemiaur_0   CCCATAAATAGGGGCGTGTGTAGATGAAATTATAATTGATAGCAATTATA
Hemiaur_1   CCCATAAATAGGGGCGTGTGTAGATGAAATTATAATTGATAGCAATTATA
Hylopa_0a   NNNNNNNNNNNNNNNNNNNNNNNNNNNNNNNNNNNNNNNNNNNNNNNNNN
Hylopa_0b   NNNNNNNNNNNNNNNNNNNNNNNNNNNNNNNNNNNNNNNNNNNNNNNNNN
Hylsui_0a   CCCGCTAATAGAGGTGTGTGTATTTGAAGATTAAATTGATACCATTTAAA
Hylsui_0b   CCCGCTAATAGAGGTGTGTGTATCTGAAGATTAAATTGGTACCATTTAAA
Hylsui_1a   CCCGCTAATAGAGGTGTGTGTATTTGAAGACTAAATTGATACCATTTAAA
Hylsui_1b   CCCGCTAATAGAGGTGTGTGTATTTGAAGACTAAATTGATACCATTTAAA
Mesdauu_1   CCCATAAATAGGGGCGTGTGTAGATGAAATTATAATTGATAGCAATTATA
Mesdauu_2   CCCATAAATAGGGGCGTGTGTAGATGAAATTATAATTGATAGCAATTATA
Mesdauu_3   CCCATAAATAGGGGCGTGTGTAGATGAAATTATAATTGATAGCAATTATA
Mesdauu_4   CCCATAAATAGGGGCGTGTGTAGATGAAATTATAATTGATAGCAATTATA
Mesdauu_5   CCCATAAATAGGGGCGTGTGTAGATGAAATTATAATTGATAGCAATTATA
Meshugh_1   CCCATAAATAGGGGCGTGTGTAGATGAAATTGTAATTGATAGCAATTACA
Meshugh_2   CCCATAAATAGGGGCGTGTGTAGATGAAATTGTAATTGATAGCAATTATA
Neotetr_1   CCCGCTAATAGGGGTGTGTGTTTGTGAAGATTAAATTGATACCAAATTTA
Neotetr_2   CCCGCTAATAGGGGTGTGTGTTTGTGAAGATTAAATTGATACCAAATTTA
Nhhaina_1   CCCGTTAATAGGGGTGTGTGTATATGAAGATTAAATTGGTACCAAATTTG
Nhhaina_2   CCCGTTAATAGGGGTGTGTGTATATGAAGATTAAATTGGTACCAAATTTG
Nhhaina_3   CCCGTTAATAGGGGTGTGTGTATATGAAGATTAAATTGGTACCAAATTTG
Paraaet_3   CCCATAAATAGGGGCGTGTGTGGATGAAAATATAATAGCTAGCAATTATA
Paraaet_4   CCCATAAATAGGGGCGTGTGTGGATGAAAATATAATAGCTAGCAATTATA
Podotru_0   CCCGCTAATAGAGGTGTGTGTAGATGAGGATTTAACTAGTACTAAGTTCA
Solepar_0   CCCATCAATAAAGGCGTGTGCAGATAAAGTTCTGACTAACACCAGTTAGA
Soreung_0   CCCATTAATAGGGGCGTGTGTAGATAAAGGTTTAACTGCTAGCAGTTAAA
Talpeur_0   CCCGTTAATAGAGGCGTGTGTGGATAAAGCCTTAACTGACACCAGTTAAA

Atelalb_0   CGTGATTTCATCTACACGCTAAGATCCATAGGCCTATGCTTAGCGACAGT
Crocrus_0   CGTAACTTTATCTACACGCTAAGAACCATGGGCCCATGCTTAGCAACAAT
Echigym_0   CGTGTCTTCACCTACACGCTAGAATCCATGGGCCCATGTCTAGCAGTAGT
Episfum_0   CGTGACTTTATCTATACGCTAAGACCCATGGGCCCATGCTTAGCAGTAAT
Erinamu_1   CGTGATTTCATCTACACGCTAAGACCCATAGGCCTATGCTTAACGACAGT
Erinamu_2   CGTGATTTCATCTACACGCTAAGACCCATAGGCCTATGCTTAACGACAGT
Erincon_0   CGTGATTTCATCTACACGCTAAAACCCATAGGCCTATGCTTAGCGACAGT
Erineup_0   CGTGATTTCATCTACACGCTAAGACCCATAGGCCTATGCTTAGCGACAGT
Hemiaur_0   CGTGTTTTCATCTACACGCTAAGACCCATAGGCCTATGCTTAGCGATAGT
Hemiaur_1   CGTGTTTTCATCTACACGCTAAAACCCATAGGCCTATGCTTAGCGATAGT
Hylopa_0a   NNNNNNNNNNNNNNNNNNNNNNNNNNNNNNNNNNNNNNNNNNNNNNNNNN
Hylopa_0b   NNNNNNNNNNNNNNNNNNNNNNNNNNNNNNNNNNNNNNNNNNNNNNNNNN
Hylsui_0a   CGTGTCTTCAAATACACGCTAGAATCCATGGGCCCATGTCTAGCAGTAAC
Hylsui_0b   CGTGTCTTCAAATACACGCTAGAGTCCATGGGCCCATGTCTAGCAGTAAC
Hylsui_1a   CGTGTCTTCAAATACACGCTAGAAAACATGGGCCCATGTCTAGCAGTAAC
Hylsui_1b   CGTGTCTTCAAATACACGCTAGAAAACATGGGCCCATGTCTAGCAGTAAC
Mesdauu_1   CGTGTTTTCATCTACACGCTAAGACCCATAGGCCTATGCTTAGCGATAGT
Mesdauu_2   CGTGTTTTCATCTACACGCTAAGACCCATAGGCCTATGCTTAGCGATAGT
Mesdauu_3   CGTGTTTTCATCTACACGCTAAGACCCATAGGCCTATGCTTAGCGATAGT
Mesdauu_4   CGTGTTTTCATCTACACGCTAAGACCCATAGGCCTATGCTTAGCGATAGT
Mesdauu_5   CGTGTTTTCATCTACACGCTAAGACCCATAGGCCTATGCTTAGCGATAGT
Meshugh_1   CGTGTTTTCATCTACACGCTAAGACCCATAGGCCTATGCTTAGCGATAGT
Meshugh_2   CGTGTTTTCATCTACACGCTAAGACCCATAGGCCTATGCTTAGCGATAGT
Neotetr_1   CGTGTCTTCATATACACGCTAGAACCTATGGGCCCATATCTAGCAATAAT
Neotetr_2   CGTGTCTTCATGTACACGCTAGAACCTATGGGCCCATATCTAGCAATAAT
Nhhaina_1   CGTGTCTTCATCTACACGCTAGAATACATGGGCCCATGTCTAGCAATAGT
Nhhaina_2   CGTGTCTTCATCTACACGCTAGAATACATGGGCCCATGTCTAGCAATAGT
Nhhaina_3   CGTGTCTTCATCTACACGCTAGAATACATGGGCCCATGTCTAGCAATAGT
Paraaet_3   CGTGTTTTCATCTACACGCTAAGACCCATAGGCCTATGCTTAGCAATAAT
Paraaet_4   CGTGTTTTCATCTACACGCTAAGACCCATAGGCCTATGCTTAGCAATAAT
Podotru_0   CGTATCCCCATCTACACGCTAGAGCCCATGGGCCCATGTCTAGCAGTAGT
Solepar_0   CGTGACTTTATTTGCACGCTAAGACCCATGGGCCCATGCTTAGCAACAAT
Soreung_0   CGTGACTTTAGCTACACGCTAAGATCCATGGGCCCATGCTTAGCGGTATT
Talpeur_0   CGTGGCTTTATCTACACGCTAAGGCCCATGGGCCCATGCTTAGCGACAAT

Atelalb_0   TACAACTGTAGCCGAGAGCGCTGGATGGCGGTGCTTTACTAGAAGCCTGT
Crocrus_0   CACGACTGTTGCCGAGAGCGCTGGATGGCGGTGCTTTACTAGAAGCCTGT
Echigym_0   CATGGCTATTACCGAGAGCGCTGGATGGCGGTGCTTCACTAGAAGCCTGT
Episfum_0   TACAAATACTGCCGAGAGCGCTGGATGGCGGTGCTTTACTAGAAGCCTGT
Erinamu_1   TACAACTGTAGCCGAGAGCGCTGGATGGCGGTGCTTTACTAGAAGCCTGT
Erinamu_2   TACAACTGTAGCCGAGAGCGCTGGATGGCGGTGCTTTACTAGAAGCCTGT
Erincon_0   TACAATTGTAGCCGAGAGCGCTGGATGGCGGTGCTTTACTAGAAGCCTGT
Erineup_0   TACAACTGTAGCCGAGAGCGCTGGATGGCGGTGCTTTACTAGAAGCCTGT
Hemiaur_0   TACAACTATAGCCGAGAGCGCTGGATGGCGGTGCTTTACTAGAAGCCTGT
Hemiaur_1   TACAACTATAGCCGAGAGCGCTGGATGGCGGTGCTTTACTAGAAGCCTGT
Hylopa_0a   NNNNNNNNNNNNNNNNNNNNNNNNNNNNNNNNNNNNNNNNNNNNNNNNNN
Hylopa_0b   NNNNNNNNNNNNNNNNNNNNNNNNNNNNNNNNNNNNNNNNNNNNNNNNNN
Hylsui_0a   CACGGTTATTACCGAGAGCGCCGGATGGCGGTGCTTCACTAGAAGCCTGT
Hylsui_0b   CACGGTTATTACCGAGAGCGCCGGATGGCGGTGCTTCACTAGAAGCCTGT
Hylsui_1a   CACGGTTATTACCGAGAGCGCTGGATGGCGGTGCTTCACTAGAAGCCTGT
Hylsui_1b   CACGGTTATTACCGAGAGCGCTGGATGGCGGTGCTTCACTAGAAGCCTGT
Mesdauu_1   TACAACTATAGCCGAGAGCGCTGGATGGCGGTGCTTTACTAGAAGCCTGT
Mesdauu_2   TACAACTATAGCCGAGAGCGCTGGATGGCGGTGCTTTACTAGAAGCCTGT
Mesdauu_3   TACAACTATAGCCGAGAGCGCTGGATGGCGGTGCTTTACTAGAAGCCTGT
Mesdauu_4   TACAACTATAGCCGAGAGCGCTGGATGGCGGTGCTTTACTAGAAGCCTGT
Mesdauu_5   TACAACTATAGCCGAGAGCGCTGGATGGCGGTGCTTTACTAGAAGCCTGT
Meshugh_1   TACAACTATAGCCGAGAGCGCTGGATGGCGGTGCTTTACTAGAAGCCTGT
Meshugh_2   TACAACTATAGCCGAGAGCGCTGGATGGCGGTGCTTTACTAGAAGCCTGT
Neotetr_1   CACGATTATTACCGAGGGCGCCGGATGGCGGTGCTTCACTAGAAGCCTGT
Neotetr_2   CACGATTATTACCGAGGGCGCCGGATGGCGGTGCTTCACTAGAAGCCTGT
Nhhaina_1   TACAACTATTACCGAGGGCGCCGGATGGCGGTGCTTCACTAGAAGCCTGT
Nhhaina_2   TACAACTATTACCGAGGGCGCCGGATGGCGGTGCTTCACTAGAAGCCTGT
Nhhaina_3   TACAACTATTACCGAGGGCGCCGGATGGCGGTGCTTCACTAGAAGCCTGT
Paraaet_3   TACAATTATAGCCGAGAGCGCTGGATGGCGGTGCTTTACTAGAAGCCTGT
Paraaet_4   TACAATTATAGCCGAGAGCGCTGGATGGCGGTGCTTTACTAGAAGCCTGT
Podotru_0   CACGACTATTACCGAGAGCGCCGGATGGCGGTGCTTCACTAGAAGCCTGT
Solepar_0   TACAATTGTTGCCGAGAGCGCTGGATGGCGGTGCTTTACTANAAGCCTGT
Soreung_0   TACAAATACCGTCGAGAGCGCTGGATGGCGGTGCTTTACTAGAAGCCTGT
Talpeur_0   CACGATTGTTGCCGAGAGCGCTGGATGGCGGTGCTTTACTAGAAGCCTGT

Atelalb_0   TCTATCGCGATCCAATCTGCCTTTATACCGCCATCTGCACCCTAGGGTGC
Crocrus_0   TCTATCGCGATCCACTTCGCCTATATACCGCCATCTGCACCCTAGGGTGC
Echigym_0   TCTATCGCGATCCAACTCGTCTATATACCGCCATCTGCACCCTAGGGTGC
Episfum_0   TCTATCGCGATCCACCTCGCCTATATACCGCCATCTGCACCCTAGGGTGC
Erinamu_1   TCTATCGCGATCCAATCTGCCTTTATACCGCCATCTGCACCCTAGGGTGC
Erinamu_2   TCTATCGCGATCCAATCTGCCTTTATACCGCCATCTGCACCCTAGGGTGC
Erincon_0   TCTATCGCGATCCAATCTGCCTTTATACCGCCATCTGCACCCTAGGGTGC
Erineup_0   TCTATCGCGATCCAATCTGCCTTTATACCGCCATCTGCACCCTAGGGTGC
Hemiaur_0   TCTATCGCGCTCCAATCTGCCTTTATACCGCCATCTGCACCCTAGGGTGC
Hemiaur_1   TCTATCGCGCTCCAATCTGCCTTTATACCGCCATCTGCACCCTAGGGTGC
Hylopa_0a   NNNNNNNNNNNNNNNNNNNNNNNNNNNNNNNNNNNNNNNNNNNNNNNNNN
Hylopa_0b   NNNNNNNNNNNNNNNNNNNNNNNNNNNNNNNNNNNNNNNNNNNNNNNNNN
Hylsui_0a   TCTATCGCGATCCAACTCGTCTATATACCGCCATCTGCACCCTAGGGTGC
Hylsui_0b   TCTATCGCGATCCAACCCGTCTATATACCGCCATCTGCACCCTAGGGTGC
Hylsui_1a   TCTATCGCGATCCAACCCGTCTATATACCGCCATCTGCACCCTAGGGTGC
Hylsui_1b   TCTATCGCGATCCAACCCGTCTATATACCGCCATCTGCACCCTAGGGTGC
Mesdauu_1   TCTATCGCGCTCCAATCTGCCTTTATACCGCCATCTGCACCCTAGGGTGC
Mesdauu_2   TCTATCGCGCTCCAATCTGCCTTTATACCGCCATCTGCACCCTAGGGTGC
Mesdauu_3   TCTATCGCGCTCCAGTCTGCCTTTATACCGCCATCTGCACCCTAGGGTGC
Mesdauu_4   TCTATCGCGCTCCAGTCTGCCTTTATACCGCCATCTGCACCCTAGGGTGC
Mesdauu_5   TCTATCGCGCTCCAGTCTGCCTTTATACCGCCATCTGCACCCTAGGGTGC
Meshugh_1   TCTATCGCGTTCCAATCTGCCTTTATACCGCCATCTGCACCCTAGGGTGC
Meshugh_2   TCTATCGCGTTCCAATCTGCCTTTATACCGCCATCTGCACCCTAGGGTGC
Neotetr_1   TCTATCGCGATCCAACCCGTCTATATACCGCCATCTGCACCCTAGGGTGC
Neotetr_2   TCTATCGCGATCCAATCCGTCTATATACCGCCATCTGCACCCTAGGGTGC
Nhhaina_1   TCTATCGCGTTCCAACCCGTCTATATACCGCCATCTGCACCCTAGGGTGC
Nhhaina_2   TCTATCGCGTTCCAACCCGTCTATATACCGCCATCTGCACCCTAGGGTGC
Nhhaina_3   TCTATCGCGTTCCAACCCGTCTATATACCGCCATCTGCACCCTAGGGTGC
Paraaet_3   TCTATCGCGATCCAATCTGCCTTTATACCGCCATCTGCACCCTAGGGTGC
Paraaet_4   TCTATCGCGATCCAATCTGCCTTTATACCGCCATCTGCACCCTAGGGTGC
Podotru_0   TCTATCGCGATCCAATTCGTCTATATACCGCCATCTGCACCCTAGGGTGC
Solepar_0   TCTATCGCGATCCAACCTGCCTATATACCGCCATCTGCACCCTAGGGTGC
Soreung_0   TCTATCGCGATCCACCCCGCTTATATACCGCCATCTGCACCCTAGGGTGC
Talpeur_0   TCTATCGCGATCCAACTCGCCTATATACCGCCATCTGCACCCTAGGGTGC

Atelalb_0   ATATAAGTTAGGTCAAGGTGCAGCAGATTGGTGAAATGGGCTCTTTAAAG
Crocrus_0   ATATACGTTAGGTCAAGGTGTAGCGAAGTGGAGAAATGGGCTTTCTTAGA
Echigym_0   ATATACGTTAGGTCAAGGTGTAACGAGTTGGAGCAATGGGCTCTTTAAAG
Episfum_0   ATATACGTTAGGTCAAGGTGTAGCGAGGTGGAGAAATGGGCTTTCTAAGA
Erinamu_1   ATATAAGTTAGGTCAAGGTGCAGCAGATTGGTGAAATGGGCTCTTTAAAG
Erinamu_2   ATATAAGTTAGGTCAAGGTGCAGCAGATTGGTGAAATGGGCTCTTTAAAG
Erincon_0   ATATAAGTTAGGTCAAGGTGCAGCAGATTGGTGAAATGGGCTCTTTAAAG
Erineup_0   ATATAAGTTAGGTCA-GGTGCAGCAGATTGGTGAAATGGGCTCTTTAAAG
Hemiaur_0   ATATAAGTTAGGTCAAGGTGCAGCAGATTGGTGAAATGGGCTCTTTAAAG
Hemiaur_1   ATATAAGTTAGGTCAAGGTGCAGCAGATTGGTGAAATGGGCTCTTTAAAG
Hylopa_0a   NNNNNNNNNNNNNNNNNNNNNNNNNNNNNNNNNNNNNNNNNNNNNNNNNN
Hylopa_0b   NNNNNNNNNNNNNNNNNNNNNNNNNNNNNNNNNNNNNNNNNNNNNNNNNN
Hylsui_0a   ATATACGTTAGGTCAAGGTGTAACGAGTTGGAGAAATGGGCTTCTTAATA
Hylsui_0b   ATATACGTTAGGTCAAGGTGTAACGGGTTGGAGCAATGGGCTTCTTAATA
Hylsui_1a   ATATACGTTAGGTCAAGGTGTAACGGGTTGGAGCAATGGGCTTCTTAATA
Hylsui_1b   ATATACGTTAGGTCAAGGTGTAACGGGTTGGAGCAATGGGCTTCTTAATA
Mesdauu_1   ATATAAGTTAGGTCAAGGTGCAGCAGATTGGTGAAATGGGCTCTTTAAAG
Mesdauu_2   ATATAAGTTAGGTCAAGGTGCAGCAGATTGGTGAAATGGGCTCTTTAAAG
Mesdauu_3   ATATAAGTTAGGTCAAGGTGCAGCAGATTGGTGAAATGGGCTCTTTAAAG
Mesdauu_4   ATATAAGTTAGGTCAAGGTGCAGCAGATTGGTGAAATGGGCTCTTTAAAG
Mesdauu_5   ATATAAGTTAGGTCAAGGTGCAGCAGATTGGTGAAATGGGCTCTTTAAAG
Meshugh_1   ATATAAGTTAGGTCAAGGTGCAGCAGATTGGTGAAATGGGCTCTTTAAAG
Meshugh_2   ATATAAGTTAGGTCAAGGTGCAGCAGATTGGTGAAATGGGCTCTTTAAAG
Neotetr_1   ATATACGTTAGGTCAAGGTGTAACGGGTTGGAGCAATGGGCTTTTTAAAA
Neotetr_2   ATATACGTTAGGTCAAGGTGTAACGGGTTGGAGTAATGGGCTTTTTAAAA
Nhhaina_1   ATATACGTTAGGTCAAGGTGTAACGGGTTGGAGCAATGGGCTTTTTAAAA
Nhhaina_2   ATATACGTTAGGTCAAGGTGTAACGGGTTGGAGCAATGGGCTTTTTAAAA
Nhhaina_3   ATATACGTTAGGTCAAGGTGTAACGGGTTGGAGCAATGGGCTTTTTAAAA
Paraaet_3   ATGTAAGTTAGGTCAAGGTGCAGCAGATTGGTGAAATGGGCTCTTTAAAG
Paraaet_4   ATGTAAGTTAGGTCAAGGTGCAGCAGATTGGTGAAATGGGCTCTTTAAAG
Podotru_0   ATATACGTTAGGTCAAGGTGTAACGAATTGGAGCAATGGGCTCTTTAAAG
Solepar_0   ACATACGTTAGGTCAAGGTGTAGCAGGTTGGAGAAATGGGCTTNCTAAAA
Soreung_0   ATATACGTTAGGTCAAGGTGTAGCGAGGTGGAGAAATGGGCTTTCTTAGA
Talpeur_0   ACATACGTTAGGTCAAGGTGTAGCGAGTTGGAGAAATGGGCTTTCTTAGA

Atelalb_0   ATTTTTATGCTAAAAATTTTAGAATTAAGCTTAATTTGAAGCATGCACAC
Crocrus_0   ACCCCTATGTTAGAGGCTTTAGAGCCAAGCTTGACTTGAAGCACGCACAC
Echigym_0   GTTTCTATGCTAGAAACTTTAGAGCTAAGCTTAACTTGAAGCACGTACAC
Episfum_0   GTTACTATGCTAGTAACTTTAGAGTCAAGCTTGACTTGAAGCACGCACAC
Erinamu_1   ATTATTATGCTAAAAATTTTAGAATTAAGCTTAATTTGAAGCATGCACAC
Erinamu_2   ATTATTATGCTAAAAATTTTAGAATTAAGCTTAATTTGAAGCATGCACAC
Erincon_0   ATTATTATGCTAAAAATTTTAGAATTAAGCTTAATTTGAAGCATGCACAC
Erineup_0   ATTATTATGCTAAAAATTTTAGAATTAAGCTTAATTTGAAGCATGCACAC
Hemiaur_0   ATTTTCATGCTGAAAATTTTAGAATTAAGCTTAATTTGAAGCATGCACAC
Hemiaur_1   ATTTTCATGCTGAAAATTTTAGAATTAAGCTTAATTTGAAGCATGCACAC
Hylopa_0a   NNNNNNNNNNNNNNNNNNNNNNNNNNNNNNNNNNNNNNNNNNNNNNNNNN
Hylopa_0b   NNNNNNNNNNNNNNNNNNNNNNNNNNNNNNNNNNNNNNNNNNNNNNNNNN
Hylsui_0a   GTCTTTATGCTAAGGACTTTAGAATTAAGCTTAATTTGAAGCACGTACAC
Hylsui_0b   GTCTTTATGCTAAAGACTTTAGAATTAAGCTTAATTTGAAGCACGTACAC
Hylsui_1a   GTCTTTATGTTAAAGACTTTAGAATTAAGCTTAATTTGAAGCATGTACAC
Hylsui_1b   GTCTTTATGTTAAAGACTTTAGAATTAAGCTTAATTTGAAGCATGTACAC
Mesdauu_1   ATTTTCATGCTGAAAATTTTAGAATTAAGCTTAATTTGAAGCATGCACAC
Mesdauu_2   ATTTTCATGCTGAAAATTTTAGAATTAAGCTTAATTTGAAGCATGCACAC
Mesdauu_3   ATTTTCATGCTGAAAATTTTAGAATTAAGCTTAATTTGAAGCATGCACAC
Mesdauu_4   ATTTTCATGCTGAAAATTTTAGAATTAAGCTTAATTTGAAGCATGCACAC
Mesdauu_5   ATTTTCATGCTGAAAATTTTAGAATTAAGCTTAATTTGAAGCATGCACAC
Meshugh_1   ATTTTCATGCTGAAAATTTTAGAATTAAGCTTAATTTGAAGCATGCACAC
Meshugh_2   ATTTTCATGCTGAAAATTTTAGAATTAAGCTTAATTTGAAGCATGCACAC
Neotetr_1   GTCTTAATGTTTAAGATTTTAGAATTAAGCTTAATTTGAAGCACGTACAC
Neotetr_2   GTCTTAATGTTTAAGATTTTAGAATTAAGCTTAATTTGAAGCACGTACAC
Nhhaina_1   ATCTTTATGTGAAAGATTTTAGAATTAAGCTTAATTTGAAGCACGTACAC
Nhhaina_2   ATCTTTATGTGAAAGATTTTAGAATTAAGCTTAATTTGAAGCACGTACAC
Nhhaina_3   ATCTTTATGTGAAAGATTTTAGAATTAAGCTTAATTTGAAGCACGTACAC
Paraaet_3   ACTCCCATGTTGAGAGTTTTAGAATTAAGCTTAATTTGAAGCATGCACAC
Paraaet_4   ACTCCCATGCTGAGAGTTTTAGAATTAAGCTTAATTTGAAGCATGCACAC
Podotru_0   GTTTCTATGCTAGAAACTTTAGAGCTAAGCTTAACTTGAAGCACGTACAC
Solepar_0   ATCCCTATGCTGGGGATTTTACAATTAAGCTTAATTTGAAGCACGCACAC
Soreung_0   GTTATTATGCTAATAACTTTAGAGTTAAGCTTAACTTGAAGCACGCACAC
Talpeur_0   ACCTTTATGCGAAAGGTTTTAGAATTAAGCTTAATTTGAAGCACGCACAC

Atelalb_0   GCCCGTCCTCTTCATATGTGAAGAGGTCGTAACGTAAGTATACTAGTGTA
Crocrus_0   GCCCGTCCTCTTCGTATATGAAGAGGTCGTAACGTAAGCATACTAGTGTG
Echigym_0   GCCCGTCCTCCTCATATACGAGGAGGTCGTAACGTAAGTATACTAGTGTA
Episfum_0   GCCCGTCCTCCTCGTATATGAGGAGGTCGTAACGTAAGCATACTAGTGTG
Erinamu_1   GCCCGTCCTCTTCGCATGCGAAGAGGTCGTAACGTAAGTATACTAGTGTA
Erinamu_2   GCCCGTCCTCTTCGCATGCGAAGAGGTCGTAACGTAAGTATACTAGTGTA
Erincon_0   GCCCGTCCTCTTCGCATGCGAAGAGGTCGTAACGTAAGTATACTAGTGTA
Erineup_0   GCCCGTCCTCTTCGCATGCGAAGAGGTCGTAACGTAAGTATACTAGTGTA
Hemiaur_0   GCCCGTCCTCTTCATATATGAAGAGGTCGTAACGTAAGTATACTAGTGTA
Hemiaur_1   GCCCGTCCTCTTCATATATGAAGAGGTCGTAACGTAAGTATACTAGTGTA
Hylopa_0a   NNNNNNNNNNNNNNNNNNNNNNNNNNNNNNNNNNNNNNNNNNNNNNNNNN
Hylopa_0b   NNNNNNNNNNNNNNNNNNNNNNNNNNNNNNNNNNNNNNNNNNNNNNNNNN
Hylsui_0a   GCCCGTCCTCCTCTTGCACGAGGAGGTCGTAACGTAAGTATACTAGTGTA
Hylsui_0b   GCCCGTCCTCCTCTTGCACGAGGAGGTCGTAACGTAAGTATACTAGTGTA
Hylsui_1a   GCCCGTCCTCCTCTTGCACGAGGAGGTCGTAACGTAAGTATACTAGTGTA
Hylsui_1b   GCCCGTCCTCCTCTTGCACGAGGAGGTCGTAACGTAAGTATACTAGTGTA
Mesdauu_1   GCCCGTCCTCTTCATATATGAAGAGGTCGTAACGTAAGTATACTAGTGTA
Mesdauu_2   GCCCGTCCTCTTCATATATGAAGAGGTCGTAACGTAAGTATACTAGTGTA
Mesdauu_3   GCCCGTCCTCTTCATATATGAAGAGGTCGTAACGTAAGTATACTAGTGTA
Mesdauu_4   GCCCGTCCTCTTCATATATGAAGAGGTCGTAACGTAAGTATACTAGTGTA
Mesdauu_5   GCCCGTCCTCTTCATATATGAAGAGGTCGTAACGTAAGTATACTAGTGTA
Meshugh_1   GCCCGTCCTCTTCATATATGAAGAGGTCGTAACGTAAGTATACTAGTGTA
Meshugh_2   GCCCGTCCTCTTCATATATGAAGAGGTCGTAACGTAAGTATACTAGTGTA
Neotetr_1   GCCCGTCCTCCTCATGCACGAGGAGGTCGTAACGTAAGTATACTAGTGTA
Neotetr_2   GCCCGTCCTCCTCATGCACGAGGAGGTCGTAACGTAAGTATACTAGTGTA
Nhhaina_1   GCCCGTCCTCCTCATGCACGAGGAGGTCGTAACGTAAGTATACTAGTGTA
Nhhaina_2   GCCCGTCCTCCTCATGCACGAGGAGGTCGTAACGTAAGTATACTAGTGTA
Nhhaina_3   GCCCGTCCTCCTCATGCACGAGGAGGTCGTAACGTAAGTATACTAGTGTA
Paraaet_3   GCCCGTCCTCTTCATATATGAAGAGGTCGTAACGTAAGTATACTAGTGTA
Paraaet_4   GCCCGTCCTCTTCATATATGAAGAGGTCGTAACGTAAGTATACTAGTGTA
Podotru_0   GCCCGTCCTCCTCATATACGAGGAGGTCGTAACGTAAGTATACTAGTGTA
Solepar_0   GCCCGTCCTCCTCATACATGAGGAGGTCGTAACGTAAGCGTACTAGTGTG
Soreung_0   GCCCGTCCTCTTCGTATATGAAGAGGTCGTAACGTAAGCATACTAGTGTG
Talpeur_0   GCCCGTCCTCCTCGTATATGAGGAGGTCGTAACGTAAGCATACTAGTGTG

Atelalb_0   CTTGTAATGGCTTAATTAAAGTATCAGCTACCAAGAATCTAATATAAAAT
Crocrus_0   CTTGTAATGGCTTGATTAAAGTCTCCGCCCCCTAGAATTATACACAATAT
Echigym_0   CTTGAAATGGCTTATTTACAGTATCAGCAACCAAGAATTAAATTTTGGAT
Episfum_0   CTTGTAATGGCTTGATTAAAGTATCCGCACCCTAGAATCTAATAAAATAT
Erinamu_1   CTTGTAATGGCTTAATTAAAGTATCAGCTCCCACGAATCTAATATAAGAT
Erinamu_2   CTTGTAATGGCTTAATTAAAGTATCAGCTCCCACGAATCTAATATAAGAT
Erincon_0   CTTGNNNTGGCTTAATTAAAGTATCAGCTCCCACGAATCTAATATAAGAT
Erineup_0   CTTGTAATGGCTTAATTAAAGTATCAGCTCCCACGAATCTAATATAAGAT
Hemiaur_0   CTTGTAATGGCTTGTTTAAAGTATCAGCTCCCACAAATCTAATATAAAAT
Hemiaur_1   CTTGTAATGGCTTGTTTAAAGTATCAGCTCCCACAAATCTAATATAAAAT
Hylopa_0a   NNNNNNNNNNNNNNNNNNNNNNNNNNNNNNNNNNNNNNNNNNNNNNNNNN
Hylopa_0b   NNNNNNNNNNNNNNNNNNNNNNNNNNNNNNNNNNNNNNNNNNNNNNNNNN
Hylsui_0a   CTTGAATTGGCTTGCTTAAAGTATCAACAACCAAAAATTTGTTTCATAAT
Hylsui_0b   CTTGTATTGGCTTGCTTAAAGCATCAACAACCAAAAATTTGTTACATAAT
Hylsui_1a   CTTGTATTGGCTTACTTAAAGCATCAACAACCAAAAATTTGTTACATAAT
Hylsui_1b   CTTGTATTGGCTTACTTAAAGCATCAACAACCAAAAATTTGTTACATAAT
Mesdauu_1   CTTGTAATGGCTTGTTTAAAGTATCAGCTCCCACAAATCTAATATAAAAT
Mesdauu_2   CTTGTAATGGCTTGTTTAAAGTATCAGCTCCCACAAATCTAATATAAAAT
Mesdauu_3   CTTGTAATGGCTTGTTTAAAGTATCAGCTCCCACAAATCTAATATAAAAT
Mesdauu_4   CTTGTAATGGCTTGTTTAAAGTATCAGCTCCCACAAATCTAATATAAAAT
Mesdauu_5   CTTGTAATGGCTTGTTTAAAGTATCAGCTCCCACAAATCTAATATAAAAT
Meshugh_1   CTTGTAATGGCTTGTTTAAAGTATCAGCTCCCACAAATCTAATATAAAAT
Meshugh_2   CTTGTAATGGCTTGTTTAAAGTATCAGCTCCCACAAATCTAATATAAAAT
Neotetr_1   CTTGTAATGGCTTGCTTAAAGCATCAACAACCAAGAATTAAATTAAACAT
Neotetr_2   CTTGTAATGGCTTGCTTAAAGCATCAACAACCAAGAATTAAATTAAACAT
Nhhaina_1   CTTGTAATGGCTTGCTTAAAGCATCAACATCCAAGAATTAAATAAAAAAT
Nhhaina_2   CTTGTAATGGCTTGCTTAAAGCATCAACATCCAAGAATTAAATAAAAAAT
Nhhaina_3   CTTGTAATGGCTTGCTTAAAGCATCAACATCCAAGAATTAAATAAAAAAT
Paraaet_3   CTTGTAATGGCTTAATTAAAGTATCAGCTCCCACAAATTCAATAAAAAAT
Paraaet_4   CTTGTAATGGCTTAATTAAAGTATCAGCTCCCACAAATTCAATAAAAAAT
Podotru_0   CTTGTAATGGCTTACTTAAAGTATCAGCAGCCAAGAATTAAATTCAGAAT
Solepar_0   CTTGTAATGGTTTTCTTAAAGTATCCGCAGCCAAAAATCTAATCAAAAAT
Soreung_0   CTTGTAATGGCTTGATTAAAGTATCCGCATCCTAGAATCTAAATAAAAAT
Talpeur_0   CTTGAAATGGCTTGATTAAAGTTTCCGCAACCAAGAATTAAAACAAATAT

Atelalb_0   CAATATAACTTGCTTAACACCCACGAAACAATAAATCGAAAGTCAAAATC
Crocrus_0   CACCATAACTTGCTCAGCACCCACGAAACAATAAAAAGAAAGACAAAATT
Echigym_0   AAAAAAAACTAGATAAACGCCCACGTTACAATAAACTGAAAGTTAAAATT
Episfum_0   CACAACCACTTGCCTAGCACCCACGAAACAATAAAAAGAAAGCCAAAATT
Erinamu_1   CATTATGACTTGCTTAACACCCACGAAACAATAAATAGAAAGTCAAAATC
Erinamu_2   CATTATGACTTGCTTAACACCCACGAAACAATAAATAGAAAGTTAAAATC
Erincon_0   CATTATGACTTGCTTAACACCCACGAAACAATAAATAGAAAGTCAAAATC
Erineup_0   CACAATGACTTGCTTAACACCCACGAAACAATAAATAGAAAGTTAAAATC
Hemiaur_0   CATTATGACTTGCTTAGCACCCACGAAACAATAAATAGAAAGTTAAAATC
Hemiaur_1   CATTATGACTTGCTTAGCACCCACGAAACAATAAATAGAAAGTTAAAATC
Hylopa_0a   NNNNNNNNNNNNNNNNNNNNNNNNNNNNNNNNNNNNNNNNNNNNNNNNNN
Hylopa_0b   NNNNNNNNNNNNNNNNNNNNNNNNNNNNNNNNNNNNNNNNNNNNNNNNNN
Hylsui_0a   CATCAAAACTAGCCTAGCACCCACGAAACAATAAACAGAAAGTCATAATT
Hylsui_0b   CATCAAAACTAGCCTAGCACCCACGAGACAATAAACAGAAAGTTATAATT
Hylsui_1a   CATTAAAACTAGCCTAGCGCCCACGAAACAATAAACAGAAAGTTATAATT
Hylsui_1b   CATTAAAACTAGCCTAGCGCCCACGAAACAATAAACAGAAAGTTATAATT
Mesdauu_1   CATCATGACTTGCTTAGCACCCACGAAACAATAAATAGAAAGTTAAAATC
Mesdauu_2   CATTATGACTTGCTTAGCACCCACGAAACAATAAATAGAAAGTTAAAATC
Mesdauu_3   CATTATGACTTGCTTAGCACCCACGAAACAATAAATAGAAAGCTAAAATC
Mesdauu_4   CATTATGACTTGCTTAGCACCCACGAAACAATAAATAGAAAGCTAAAATC
Mesdauu_5   CATTATGACTTGCTTAGCACCCACGAAACAATAAATAGAAAGCTAAAATC
Meshugh_1   CATTATGACTTGCTTAGCACCCACGAAACAATAAATAGAAAGTTAAAATC
Meshugh_2   CATTATGACTTGCTTAGCACCCACGAAACAATAAATAGAAAGTTAAAATC
Neotetr_1   CAAAAAAACTTGCCCAACACCCACGATACAATAAACAGAAAGTGAAAATT
Neotetr_2   CAAAAAAACTTGCCCAACACCCACGATACAATAAACAGAAAGACAAAATT
Nhhaina_1   CATAAAAACTTGCCCAACACCCACGATACAATAAACCGAAAGTTAAAATT
Nhhaina_2   CATAAAAACTTGCCCAACACCCACGATACAATAAACCGAAAGTTAAAATT
Nhhaina_3   CATAAAAACTTGCCCAACACCCACGATACAATAAACCGAAAGTTAAAATT
Paraaet_3   CATTATAACTTGCTTAGCACCCACGAAACAATAAATAGAAAGTTAAAATT
Paraaet_4   CATTATAACTTGCTTAGCACCCACGAAACAATAAATAGAAAGTTAAAATT
Podotru_0   AAAAAAAACTAGCCTAGCGCCCACGTTACAATAAACCGAAAGTTAAAATT
Solepar_0   CAACATGACTTGCTTTGCACCCACGAAACAATAGAAAGAAAGAAAAAATT
Soreung_0   CACTACAACTTGCTTAGCACCCACGTAACAATAAAAAGAAAGCTAAAATT
Talpeur_0   CATTATAACTTGCCTAGCGCCCACGATACAATAAAAAGAAAGCAAAAATT

Atelalb_0   CCAGGTCATTATATTCAAAGATTTAAACAAAAGTAAAATTTAAAATCAAC
Crocrus_0   CCAGGTCATTAAC-CCAAAGCTAAAAAAAAGAGTAAAAAGAAAGTCAAAT
Echigym_0   CCAGGTCATTGATAACAAAGAAAAATAAAAGAGTATAACAAAAACTTAAC
Episfum_0   CCAGGTCATTAAA-ACAAAGCTAATAAAAAAAGTAAAAATTAAAATATAC
Erinamu_1   CCAGGTCATTATAATCAAAGATTATAAAAAAAGTAAAATCAAAAACCAAC
Erinamu_2   CCAGGTCATTATAATCAAAGATTATAAAAAAAGTAAAATCAAAAACCAAC
Erincon_0   CCAGGTCATTATAATCAAAGATTATAAAAAAAGTAAAATTAAAAACA-CC
Erineup_0   CGAGGTCATTATAATCAAAGATTAGTAAAAAAGTAAAATTAAAAACA-TC
Hemiaur_0   CCAGGTCATTATAATCAAAGATTATAAAAAAAGTAAAATTTAAAATCAAC
Hemiaur_1   CCAGGTCATTATAATCAAAGATTATAAAAAAAGTAAAATTTAAAATCAAC
Hylopa_0a   NNNNNNNNNNNNNNNNNNNNNNNNNNNNNNNNNNNNNNNNNNNNNNNNNN
Hylopa_0b   NNNNNNNNNNNNNNNNNNNNNNNNNNNNNNNNNNNNNNNNNNNNNNNNNN
Hylsui_0a   CCAGGTCATTAATAACAAAGAAAAAAAAAAAAGTATAATTTAAACCCAAC
Hylsui_0b   CCAGGTCATTAATAACAAAGATAAAAAAAAGAGTATAACTTAAACCCAAC
Hylsui_1a   CCAGGTCATTAATAACAAAGAAAATAAAAAGAGTATAATATAAGCACAAC
Hylsui_1b   CCAGGTCATTAATAACAAAGAAAATAAAAAGAGTATAATATAAGCACAAC
Mesdauu_1   CCAGGTCATTACAATCAAAGATTATAAAAAAAGTAAAATTTAAAATCAAC
Mesdauu_2   CCAGGTCATTACAATCAAAGATTATAAAAAAAGTAAAATTTAAAATCAAC
Mesdauu_3   CCAGGTCATTACAATCAAAGATTATAAAAAAAGTAAAATTTAAAATCAAC
Mesdauu_4   CCAGGTCATTACAATCAAAGATTATAAAAAAAGTAAAATTTAAAATCAAC
Mesdauu_5   CCAGGTCATTACAATCAAAGATTATAAAAAAAGTAAAATTTAAAATCAAC
Meshugh_1   CCAGGTCATTATAATCAAAGATTATAAAAAAAGTAAAATTTAAAATCAAC
Meshugh_2   CCAGGTCATTACAATCAAAGATTACAAAAAAAGTAAAATTTAAAATCAAC
Neotetr_1   CCAGGTCATTTATAACAAAGAAAATAAAAAGAGTATAATAAAAACTCAAC
Neotetr_2   CCAGGTCATTTATAACAAAGAAAATAAAAAGAGTATAATAAAAACTCAAC
Nhhaina_1   CCAGGTCATTAACTACAAAAAAAA-AAAAAGAGTACAATAAAAACTTAAC
Nhhaina_2   CCAGGTCATTAACTACAAAAAAAA-AAAAAGAGTACAATAAAAACTTAAC
Nhhaina_3   CCAGGTCATTAACTACAAAAAAAA-AAAAAGAGTACAATAAAAACTTAAC
Paraaet_3   CCAGGTCATTACAATCAAAGATTAAAAAAAAAGTAGAATTTAAAATCAAC
Paraaet_4   CCAGGTCATTACAATCAAAGATTAAAAAAAAAGTAGAATTTAAAATCAAC
Podotru_0   CCAGGTCATTAATAACAAAGAAAACAAAAAGAGTATAATAAAAACTCAGC
Solepar_0   CCAGGCCATTAAA-CCAAAGCCAACAAAAAGAGTA-AAATAAAAATAAAC
Soreung_0   CCAGGTCATTAAA-ACAAAGCTAATAAAAAAAGTAGAAACTAAAATACAC
Talpeur_0   CCAGGTCATTAAATACAAAGATTAAAAAAAGAGTAAAATTAAAAACAAAC

Atelalb_0   TAAAATTATTGTGAAACATTAGATACTTACCTAAACTTAAAACAGAGAAC
Crocrus_0   TTAAATTAT-GATAAACATTAGATACCTACCTAAACTAAAAACAGAGAAC
Echigym_0   AGAAAAGCTTGATAAACATTAGATACTTACGTAAACACTAAACAGAGAAC
Episfum_0   TGAAACGATTGATAAACATTAGATACCTACCTAAACCTAAAACAGAGAAC
Erinamu_1   TAAAATTATTGTGAAACATTAGATACCTACCTAAACTTAAAACAGAGAAC
Erinamu_2   TAAAATTATTGTGAAACATTAGATACCTACCTAAACTTAAAACAGAGAAC
Erincon_0   TAAAATTACTGTGAAACATTAGATACTTACCTAAACTTAAAACAGAGAAC
Erineup_0   TAAAATTATTGTGAAACATTAGATACTTACCTAAACTTAAAACAGAGAAC
Hemiaur_0   TAAAATTAATGTGAAACATTAGATACCTACCTAAACCTAAAACAGAGAAC
Hemiaur_1   TAAAATTAATGTGAAACATTAGATACTTACCTAAACCTAAAACAGAGAAC
Hylopa_0a   NNNNNNNNNNNNNNNNNNNNNNNNNNNNNNNNNNNNNNNNNNNNNNNNNN
Hylopa_0b   NNNNNNNNNNNNNNNNNNNNNNNNNNNNNNNNNNNNNNNNNNNNNNNNNN
Hylsui_0a   AGAAGAGATTGATAAACATTAGATACTTACTTAAACCTATAACAGAGAAC
Hylsui_0b   AGAAGAGACCGACAAACATTAGATACTTACTTAAACTCACAACAGAGGAC
Hylsui_1a   AGAAGAGATTGAAAAACATTAGATACTTACCTAAACCCACAACAGAGGAC
Hylsui_1b   AGAAGAGATTGAAAAACATTAGATACTTACCTAAACCCACAACAGAGGAC
Mesdauu_1   CAAAATTAATGTGAAACATTAGATACTTACCTAAACCTAAAACAGAGAAC
Mesdauu_2   CAAAATTAATGTGAAACATTAGATACTTACCTAAACCTAAAACAGAGAAC
Mesdauu_3   TAAAATTAATGTGAAACATTAGATACTTACCTAAACCTAAAACAGAGAAC
Mesdauu_4   TAAAATTAATGTGAAACATTAGATACTTACCTAAACCTAAAACAGAGAAC
Mesdauu_5   TAAAATTAATGTGAAACATTAGATACTTACCTAAACCTAAAACAGAGAAC
Meshugh_1   TAAAATTAATGTGAAACATTAGATACCTACCTAAACTTAAAACAGAGAAC
Meshugh_2   TAAAATTAATGTGAAACATTAGATACCTACCTAAACTTAAAACAGAGAAC
Neotetr_1   AGAAATAACTGATAAACATTAGATACTTACATAAACATACAACAGAGAAC
Neotetr_2   AGAAACAACTGATAAACATTAGATACTTACATAAACATACAACAGAGAAC
Nhhaina_1   CGAAA-TAATGACAAACATTAGATACTTACATAAACATACAACAGAGAAC
Nhhaina_2   CGAAA-TAATGACAAACATTAGATACTTACATAAACATACAACAGAGAAC
Nhhaina_3   CGAAA-TAATGACAAACATTAGATACTTACATAAACATACAACAGAGAAC
Paraaet_3   TAAAACTATTGTGAAACATTAGATACTTACCTAAACTTAAAACAGAGAAC
Paraaet_4   TAAAATTATTGTGAAACATTAGATACTTACCTAAACTTAAAACAGAGAAC
Podotru_0   AGAAAAGCTTGATAAACATTAGATACTTACGTAAACATAAAACAGAGAAC
Solepar_0   AGAAAGAACTGATAAACATTAGATACCTACCTAAACATAAAACAGAGTAC
Soreung_0   TGAAATGATTGATAAACATTAGATACCTACCTAAACTTAAAACAGAGAAC
Talpeur_0   TGAAAAGATTTATAAACATTAGATACCTACCTAAACCAAAAACAGAGAAC

Atelalb_0   TACGCACATAAAAAAACTTACCCCGGATAATAAACCCCAACCTCATTGCT
Crocrus_0   TACTAATATAAAAAAACTTATCCAGGATAATACACCCCAACCTCATTGCT
Echigym_0   TACGCACATAAAAAAACTTACCCCGGATAATAAACCAACACCTAATTGCT
Episfum_0   TACTAATATAAAAAAACTTATCCCGGATAATAAACCCAAACCTCATTGCT
Erinamu_1   TACGCACATAAAAAAACTTACCCCGGGTAATAAACCCCAACCTCATTGCT
Erinamu_2   TACGCACATAAAAAAACTTACCCCGGGTAATAAACCCCAACCTCATTGCT
Erincon_0   TACGCACATAAAAAAACTTACCCCGGGTAATAAACCCCAACCTCATTGCT
Erineup_0   TACGTACATAAAAAAACTTACCCCGGGTAATAAACCCCAACCTCATTGCT
Hemiaur_0   TACGCACATAAAAAAACTTACCCCGGATAATAAACCCCAACCTTATTGCT
Hemiaur_1   TACGCACATAAAAAAACTTACCCCGGATAATAAACCCCAACCTTATTGCT
Hylopa_0a   NNNNNNNNNNNNNNNNNNNNNNNNNNNNNNNNNNNNNNNNNNNNNNNNNN
Hylopa_0b   NNNNNNNNNNNNNNNNNNNNNNNNNNNNNNNNNNNNNNNNNNNNNNNNNN
Hylsui_0a   TACGAATATAAAAAAACTCACCCCGGATAATAAACCCCTACCTCATTGCT
Hylsui_0b   TACGAATATAAAAAAACTCACCCCGGATAATAAACCCCTACCTCATTGCT
Hylsui_1a   TACGAATATAAAAAAACTCACCCCGGATAATAAACCCATACCTCATTGCT
Hylsui_1b   TACGAATATAAAAAAACTCACCCCGGATAATAAACCCATACCTCATTGCT
Mesdauu_1   TACGCACATAAAAAAACTTACCCCGGATAATAAACCCCAACCTTATTGCT
Mesdauu_2   TACGCACATAAAAAAACTTACCCCGGATAATAAACCCCAACCTTATTGCT
Mesdauu_3   TACGCACATAAAAAAACTTACCCCGGATAATAAACCCCAACCTTATTGCT
Mesdauu_4   TACGCACATAAAAAAACTTACCCCGGATAATAAACCCCAACCTTATTGCT
Mesdauu_5   TACGCACATAAAAAAACTTACCCCGGATAATAAACCCCAACCTTATTGCT
Meshugh_1   TACGCACATAAAAAAACTTACCCCGGATAATAAACCCCAACCTTATTGCT
Meshugh_2   TACGCACATAAAAAAACTTACCCCGGATAATAAACCCCAACCTTATTGCT
Neotetr_1   TACGCACATAAAAAAACTCATCCAGGATAATAAACCCCCACCTCATTGCT
Neotetr_2   TACGCACATAAAAAAACTCATCCAGGATAATAAACCCCTACCTCATTGCT
Nhhaina_1   TACGCATATAAAAAAACTCATCCCGGATAATAAACCCTTACCTCATTGCT
Nhhaina_2   TACGCATATAAAAAAACTCATCCCGGATAATAAACCCTTACCTCATTGCT
Nhhaina_3   TACGCATATAAAAAAACTCATCCCGGATAATAAACCCTTACCTCATTGCT
Paraaet_3   TACGCACATAAAAAAACTTACCCCGGGTAATAAACCCCAACCTTATTGCT
Paraaet_4   TACGCACATAAAAAAACTTACCCCGGGTAATAAACCCCAACCTTATTGCT
Podotru_0   TACGCACATAAAAAAACTTACCCCGGATAATATACCAACACCTCATTGCT
Solepar_0   TACTCACATAAAAAAACTCATCCAGGATAATAAACCCAAACCTCATTGCT
Soreung_0   TACTAATATAAAAAAACTTATCCCGGGTAATAAACCCAAACCTCATTGCT
Talpeur_0   TACTCACATAAAAAAACTTATCCCGGGTAATAAACCCAAACCTCATTGCT

Atelalb_0   AATTCACAAAAAAAAGGAAAAAAACAATACAAACAATGAACATTTTAAAA
Crocrus_0   AATTCCCAAATAAACATAATAAAATAAAACAAATTATGAACATTAAAAAA
Echigym_0   AATCCACAAAGATAAATAAAAAAACAATCCAAACTATGAACATTATTATA
Episfum_0   AATTCACAAAAAAAAATAACAAAACAAAACAAACCATAAACATTATATAA
Erinamu_1   AATTCACAGAAAAAAATAAAAAAACAATACAAATTATGAACATTTTTAAA
Erinamu_2   AATTCACAGAAAAAAATAAAAAAACAATACAAACTATGAACATTTTTTAA
Erincon_0   AATTCACAGAAAAAAATAAAAAAGCAATACAAACTATGAACATTTAAAAA
Erineup_0   AATTCACAGAAAAAAATAAAAAAACAATACAAACTATAAACATTATTAAA
Hemiaur_0   AATTCACAAAAAAAAAAAAAAAAACAATACAAACTATAAACATTTTTAAA
Hemiaur_1   AATTCACAAAAAAAAAAAAAAAAACAATACAAACTATAAACATTTTTTAA
Hylopa_0a   NNNNNNNNNNNNNNNNNNNNNNNNNNNNNNNNNNNNNNNNNNNNNNNNNN
Hylopa_0b   NNNNNNNNNNNNNNNNNNNNNNNNNNNNNNNNNNNNNNNNNNNNNNNNNN
Hylsui_0a   AAGTCACAAAAATAAATAAAAAATTAATCCAAACTATGAACATTTAATAA
Hylsui_0b   AAATCACAAAAATAGATAGAAAATTAATCCAAACTATGAACATTTAATAA
Hylsui_1a   AAGTCACAAAGATAAATAAAAAATTAATCCAAACAATGAACATTTAATAA
Hylsui_1b   AAGTCACAAAGATAAACAAAAAATTAATCCAAACTATGAACATTTAATAA
Mesdauu_1   AATTCACAAAAAAAAAAAAAAAAACAATACAAACTATAAACATTTTTTTA
Mesdauu_2   AATTCACAAAAAAAAAAAAAAAAACAATACAAACTATAAACATTTTTTTA
Mesdauu_3   AATTCACAAAAAAAAAAAAAAAAACAATACAAACTATAAACATTTTTTTA
Mesdauu_4   AATTCACAAAAAAAAAAAAAAAAACAATCCAAACTATAAACATTTTTTTA
Mesdauu_5   AATTCACAAAAAAAAAAAAAAAAACAATACAAACTATAAACATTTTTTTA
Meshugh_1   AATTCACAAAAAAAAAAAAAAAAACAATACAAACTATAAACATTTTTAAA
Meshugh_2   AATTCACAAAAAAAAAAAAAAAAACAATACAAACTATAAACATTTTTAAA
Neotetr_1   AATTCACAAAAATATACATAAAAATAAT-CAAACTATGAACATTATTTAA
Neotetr_2   AATTCACAAAA-AATGAAAAAAAACAATCCAAACTATGAACATTATTTTA
Nhhaina_1   AATTCACAAAGATAAAACAAAAATTAATCCAAACTATCAACATTCTTTAA
Nhhaina_2   AATTCACAAAGATAAAACAAAAATTAATCCAAACTATCAACATTCTTTAA
Nhhaina_3   AATTCACAAAGATAAAACAAAAATTAATCCAAACTATCAACATTCTTTAA
Paraaet_3   AATTCACATAAAAAAAAAAAAAAACAATACAAACTATAAACATTTTTTTA
Paraaet_4   AATTCACATAAAAAAAAAAAAAAACAATACAAACTATAAACATTTTTTTA
Podotru_0   AATTCACAAAGATAAACAAAAAAATAATACAAATTATGAACATTAACTAA
Solepar_0   AATTCACAAAAAAATACCAAAAAATAAAACAAACCATGAACATTTGCACA
Soreung_0   AATCCACAAAAAAATATAATAAAACAAGACAAATTATGAACATTATTAAA
Talpeur_0   AATTCACAAATAAAAATTACAAAACAAGGCAAATGATGAACATTATTTCA

Atelalb_0   TAAATGAAGGAGGACAGTAAGTAGAGTGGAAGTGGCAACACACCAATAAA
Crocrus_0   AAAATAAAGGAGGATAGTAAATAGAGTGGAATAGGCCACACACCAATTAA
Echigym_0   AAAACAAAGGAGGATAGTAATTAGAAAGGAAACGGCCACACACCAACTAA
Episfum_0   GAAATAAAGGAGGATAGTAAATAGAGTGGAATAGGCCACACACCAATTAA
Erinamu_1   AAAATGAAGGAGGACAGTAAGTAGAGTGGAATTGGCAACACACCAATAAA
Erinamu_2   AAAATGAAGGAGGACAGTAAGTAGAGTGGAATTGGCAACACACCAATAAA
Erincon_0   AAAATGAAGGAGGACAGTAAGTAGAGTGGAATTGGCAACACACCAACAAA
Erineup_0   AAAATGAAGGAGGACAGTAAGTAGAGTGGAATTGGCAACACACCAATAAA
Hemiaur_0   AAAATGAAGGAGGATAGTAAGTAGAGTGGAACCGGCAACACACCAACAAA
Hemiaur_1   AAAATGAAGGAGGATAGTAAGTAGAGTGGAACCGGCAACACACCAACAAA
Hylopa_0a   NNNNNNNNNNNNNNNNNNNNNNNNNNNNNNNNNNNNNNNNNNNNNNNNNN
Hylopa_0b   NNNNNNNNNNNNNNNNNNNNNNNNNNNNNNNNNNNNNNNNNNNNNNNNNN
Hylsui_0a   AAAATGAAGGAGGATAGTAAATAGAGAGGAAATGGCAACACACCAATTAA
Hylsui_0b   TAAATGAAGGAGGATAGTAAGTAGAGAGGAAATGGCAACACACCAATTAA
Hylsui_1a   AAAATGAAGGAGGATAGTAAATAGAGAGGAAATGGCAACACACCAATTAA
Hylsui_1b   AAAATGAAGGAGGATAGTAAATAGAGAGGAAATGGCAACACACCAATTAA
Mesdauu_1   AAAATGAAGGAGGATAGTAAATAGAGTGGAACCGGCAACACACCAATAAA
Mesdauu_2   AAAATGAAGGAGGATAGTAAATAGAGTGGAACCGGCAACACACCAATAAA
Mesdauu_3   AAAATGAAGGAGGATAGTAAGTAGAGTGGAACCGGCAACACACCAATAAA
Mesdauu_4   AAAATGAAGGAGGATAGTAAGTAGAGTGGAACCGGCAACACACCAATAAA
Mesdauu_5   AAAATGAAGGAGGATAGTAAGTAGAGTGGAACCGGCAACACACCAATAAA
Meshugh_1   AAAATGAAGGAGGATAGTAAGTAGAGTGGAACCGGCAACACACCAATAAA
Meshugh_2   AAAATGAAGGAGGATAGTAAGTAGAGTGGAACCGGCAACACACCAATAAA
Neotetr_1   CAAATAAAGGAGGACAGTAAGTAGAGAGGAATAGGCCACACACCAATTAA
Neotetr_2   CAAATAAAGGAGGACAGTAAATAGAGAGGAATTGGCCACACACCAATTAA
Nhhaina_1   AAAAAAAAGGAGGATAGTAAATAGAGAGGAATTGGCCACACACCAAGTAA
Nhhaina_2   AAAAAAAAGGAGGATAGTAAATAGAGAGGAATTGGCCACACACCAAGTAA
Nhhaina_3   AAAAAAAAGGAGGATAGTAAATAGAGAGGAATTGGCCACACACCAAGTAA
Paraaet_3   AAAATGAAGGAGGACAGTAAGTAGAGTGGAACTGGCAACACACCAATAAA
Paraaet_4   AAAATGAAGGAGGACAGTAAGTAGAGTGGAACTGGCAACACACCAATAAA
Podotru_0   AAAACAAAGGAGGATAGTAATTAGAAAGGAAAAGGCAACACACCAACTAA
Solepar_0   CAAATGAAGGAGGACAGTAAATATAGAGGAATAGGCAACACACCAACGAA
Soreung_0   AAAATAAAGGAGGATAGTAAATAGAGTGGAATAGGCCACACACCAACTAA
Talpeur_0   GAAATAAAGGAGGATAGTAAATAGAGCGGAATAGGCCACACACCAACGAA

Atelalb_0   TAAAAGGGAAGAATAT
Crocrus_0   TAAAAGGGAAGATGAA
Echigym_0   TAAAAGGGAAGATGAC
Episfum_0   TAAAAGGGAAGACGAA
Erinamu_1   TAAAAGGGAAGATTAT
Erinamu_2   TAAAAGGGAAGATTAT
Erincon_0   TAAAAGGGAAGAATAT
Erineup_0   TAAAAGGGAAGATTAT
Hemiaur_0   TAAAAGGGAAGACAAT
Hemiaur_1   TAAAAGGGAAGACAAT
Hylopa_0a   NNNNNNNNNNNNNNNN
Hylopa_0b   NNNNNNNNNNNNNNNN
Hylsui_0a   CAAAAGGGAAGATAAT
Hylsui_0b   TAAAAGGGAAGATGAT
Hylsui_1a   CAAAAGGGAAGATGAT
Hylsui_1b   CAAAAGGGAAGATGAT
Mesdauu_1   TAAAAGGGAAGACAAT
Mesdauu_2   TAAAAGGGAAGACAAT
Mesdauu_3   TAAAAGGGAAGACAAT
Mesdauu_4   TAAAAGGGAAGACAAT
Mesdauu_5   TAAAAGGGAAGACAAT
Meshugh_1   TAAAAGGGAAGACAAT
Meshugh_2   TAAAAGGGAAGACAAT
Neotetr_1   CAAAAGGGAAGATGAT
Neotetr_2   CAAAAGGGAAGATGAT
Nhhaina_1   CAAAAGGGAAGAAAAT
Nhhaina_2   CAAAAGGGAAGAAAAT
Nhhaina_3   CAAAAGGGAAGAAAAT
Paraaet_3   TAAAAGGGAAGATAAT
Paraaet_4   TAAAAGGGAAGATAAT
Podotru_0   TAAAAGGGAAGATCAC
Solepar_0   TAAAAGGGAAGACTAA
Soreung_0   TAAAAGGGAAGACGAA
Talpeur_0   TAAAAGGGAAGATTAA


;
end;

begin mrbayes;

 	outgroup Solepar_0;

	constraint shrew-hedge -1 = 1 2 3 4 5 6 7 8 9 10 11 12 13 14 15 16 17 18 19 20 21 22 23 24 25 26 27 28 29 30 31 33;
	constraint core-insec  0.5 = 1 2 3 4 5 6 7 8 9 10 11 12 13 14 15 16 17 18 19 20 21 22 23 24 25 26 27 28 29 30 31 33 34;

	charset morphology = 1-135;
	charset molecules = 136-3194;

	charset CYTB = 136-1275;
	charset CYTB_1st = 136-1275\3;
	charset CYTB_2nd = 137-1275\3;
	charset CYTB_3rd = 138-1275\3;
	charset ND2 = 1276-2328;
	charset ND2_1st = 1276-2328\3;
	charset ND2_2nd = 1277-2328\3;
	charset ND2_3rd = 1278-2328\3;
	charset DR_1st = 136-1275\3 1276-2328\3;
	charset DR_2nd = 137-1275\3 1277-2328\3;
	charset DR_3rd = 138-1275\3 1278-2328\3;
	charset 12S = 2329-3194;
	charset 12S_stem=2329-2832;
	charset 12S_loop=2833-3194;

	partition genes = 4: morphology, CYTB, ND2, 12s;
	partition codons = 5: morphology, DR_1st, DR_2nd, DR_3rd, 12s;
	partition Nopart = 2: morphology, molecules;
	partition 12codon_12s = 5: morphology, DR_1st, DR_2nd, DR_3rd, 12s; 
	partition Extreme = 9: morphology, CYTB_1st, CYTB_2nd, CYTB_3rd, ND2_1st, ND2_2nd, ND2_3rd, 12S_stem, 12S_loop;


	Ctype ordered: 1-10  12-20  22-35  38-41  42-45  48  49  51  52  55-60  64  70  71  73  74  76  77  79-90  93  95  96  99  102  107-128  131  132  134  135;
	exclude 115-120 101-107 75-80 67-69 65;


	set partition=Extreme;

	prset topologypr= constraints (shrew-hedge, core-insec);

	unlink shape=(all) pinvar=(all) statefreq=(all) revmat=(all);

	prset applyto=(all) ratepr=variable;


	lset  applyto=(1) coding=variable rates=gamma;		[morphorlogical characters]


	lset  applyto=(2)  nst=6 rates=gamma ;			[cytb 1st GTR+G]

	lset  applyto=(3)  nst=2 rates=gamma ;			[cytb 2nd HKY+G]

	lset  applyto=(4)  nst=2 rates=gamma ;			[cytb 3rd HKY+G]


	lset  applyto=(5)  nst=6 rates=gamma ;			[ND2 1st GTR+G]

	lset  applyto=(6)  nst=2 rates=gamma ;			[ND2 2nd HKY+G]

	lset  applyto=(7)  nst=2 rates=gamma ;			[ND2 3rd HKY+G]


	lset  applyto=(8)  nst=6 rates=gamma ;  
	prset applyto=(8) statefreqpr=fixed(equal);		[stem SYM+G]

	lset  applyto=(9)  nst=6 rates=gamma ;			[loop GTR+G]


	mcmcp temp=0.02; 
	mcmcp ngen=10000000 samplefreq=1000 printfreq=1000 nchains=4 nrun=2 savebrlens=yes startingtree=random;
	

	end;
