# Supplementary material for: An Estimation of Erinaceidae Phylogeny: A Combined Analysis Approach
Source: PLoS One. 2012 Jun 20;7(6):e39304. doi: 10.1371/journal.pone.0039304 (PMC3380021; doi:10.1371/journal.pone.0039304)
Supplement: ZIP S1 — NEXUS files used for morphological (PAUP), genetic (MrBayes) and morphology-genes combined (MrBayes) analyses. (ZIP) [file pone.0039304.s006.zip › C3-gene-morphology combined-tree-2(MrBayes).nex]

#NEXUS 

begin data;
	dimensions ntax=42 nchar=3194;

	[Note the specification of the mixed data type. This is a MrBayes-specific extension to the Nexus standard.]
	format datatype=mixed(Standard:1-135,DNA:136-3194) interleave=yes gap=- missing=?;

matrix
[morphology]
Atelalb_0 110201102211101011011111101111011012?001000011110010110001010120?120?11102??????{0 1}11011{0 1}{0 1}110{0 3}121{0 1}{0 2}111002{2 3}??100{0 1}0?111?????000000021001010
Crocrus_0 000000003030001000001000000000?0000??{0 1}{0 1}000?0000{0 1}000?100000000?11{0 1 2}0{0 1}0010{1 2}00{0 1}11{0 2}11010011{0 1}{0 1}00{0 1 2}??001{0 1 2}1{0 1}2{0 1 2}12?2?00000010111111000000000?00?00
Echigym_0 000010100221101000010000010000?00000000010?010010010110000001{1 2}00200010{0 1}{1 2}00001{0 1 2}?1000{0 1}101011021200{0 1}{0 1}{0 1}120{1 2}211{0 1}0010100001?11111111000?00?01
Episfum_0 000000003030001000001000000000?0000??{0 1}{0 1}000?0000{0 1}000?100000000?11{0 1 2}0{0 1}0010{1 2}00{0 1}11{0 2}11010011{0 1}{0 1}00{0 1 2}??001{0 1 2}1{0 1}2{0 1 2}12?2?00000010111111000000000?00?00
Erinamu_1 1102011022111010110121?1001101011012?0010000111100101100010101201{1 2}21?{0 1}1102??????00101110111302100111211302100001011?????000000001011010
Erinamu_2 1102011022111010110121?1001101011012?0010000111100101100010101201{1 2}21?{0 1}1102??????00101110111302100111211302100001011?????000000001011010
Erincon_0 110201102211101011012111001101011012?001000011110010110001010?20?1???11102??????00101?1?11???21????????????0??0??11?????000000001001010
Erineup_0 11020110221110101100?111001101011012?0010000111100101100010101201120?111{0 1}2??????{0 1}0101111111312100111202002100100{0 1}11?????0000000010?1010
Hemiaur_0 111201102211101011012101001102001112?0010000111100101100010101202120?11102??????00{0 1}01110111302100111001002100100011?????000000111201200
Hemiaur_1 111201102211101011012101001102001112?0010000111100101100010101202120?11102??????00{0 1}01110111302100111001002100100011?????000000111201200
Hylopa_0a 00010001?121101000110??01000000000??00001100100?0????????0100?0??00??00?10???????11???1?1?????0????????????0?1???0??????????????0?0????
Hylopa_0b 00010001?121101000110??01000000000??00001100100?0????????0100?0??00??00?10???????11???1?1?????0????????????0?1???0??????????????0?0????
Hylsui_0a 000101011121110100111000000000?00010?00011?010010010110000100111?{0 1}{0 1}01{0 1}010{0 1}{0 1 2}1{0 1}21{0 1}0110101111001{1 2}0001111010???01?0?00001?01111111000?00?00
Hylsui_0b 000101011121110100111000000000?00010?00011?010010010110000100111?{0 1}{0 1}01{0 1}010{0 1}{0 1 2}1{0 1}21{0 1}0110101111001{1 2}0001111010???01?0?00001?01111111000?00?00
Hylsui_1a 000101011121110100111000000000?00010?00011?010010010110000100111?{0 1}{0 1}01{0 1}010{0 1}{0 1 2}1{0 1}21{0 1}0110101111001{1 2}0001111010???01?0?00001?01111111000?00?00
Hylsui_1b 000101011121110100111000000000?00010?00011?010010010110000100111?{0 1}{0 1}01{0 1}010{0 1}{0 1 2}1{0 1}21{0 1}0110101111001{1 2}0001111010???01?0?00001?01111111000?00?00
Mesdauu_1 110201102211001011012111001101101012?001100011110010110001010?20?1???11102??????00101?1?11???21????????????0??0??11?????000000011101210
Mesdauu_2 110201102211001011012111001101101012?001100011110010110001010?20?1???11102??????00101?1?11???21????????????0??0??11?????000000011101210
Mesdauu_3 110201102211001011012111001101101012?001100011110010110001010?20?1???11102??????00101?1?11???21????????????0??0??11?????000000011101210
Mesdauu_4 110201102211001011012111001101101012?001100011110010110001010?20?1???11102??????00101?1?11???21????????????0??0??11?????000000011101210
Mesdauu_5 110201102211001011012111001101101012?001100011110010110001010?20?1???11102??????00101?1?11???21????????????0??0??11?????000000011101210
Meshugh_1 1102011022010010110121010011011110120001100011110010110001010020?????11112??????0110111?110402?02210???????0010001?????????????????????
Meshugh_2 1102011022010010110121010011011110120001100011110010110001010020?????11112??????0110111?110402?02210???????0010001?????????????????????
Neotetr_1 100101011121110100111000100000?00010?00011?010010010110000100001{0 1}00{0 2}?111010112{0 1}101101110111012000210102011100?00001?????111111000?00?00
Neotetr_2 100101011121110100111000100000?00010?00011?010010010110000100001{0 1}00{0 2}?111010112{0 1}101101110111012000210102011100?00001?????111111000?00?00
Nhhaina_1 000101011121110100111000000000?00010?00011?010010010110000100?11?0???01101??????01101?1?11???20????????????0??0??01???????1111000?00?00
Nhhaina_2 000101011121110100111000000000?00010?00011?010010010110000100?11?0???01101??????01101?1?11???20????????????0??0??01???????1111000?00?00
Nhhaina_3 000101011121110100111000000000?00010?00011?010010010110000100?11?0???01101??????01101?1?11???20????????????0??0??01???????1111000?00?00
Paraaet_3 111201102213101011012101001104001112?0010011111100101100010101201{1 2}20?1{0 1}102??????{0 1}1101{0 1}101100121{0 1}01{0 1}0101101{0 1}0110?011?????000000111201100
Paraaet_4 111201102213101011012101001104001112?0010011111100101100010101201{1 2}20?1{0 1}102??????{0 1}1101{0 1}101100121{0 1}01{0 1}0101101{0 1}0110?011?????000000111201100
Podotru_0 000010010021101000011100100000?00010?00011?010010010110000101?11?1???11100??????01001?1?11???20??????????{1 2}10??0??0001?11??1111000?00?01
Solepar_0 000000003030001000001000000000?0000??{0 1}{0 1}000?0000{0 1}000?100000000?11{0 1 2}0{0 1}0010{1 2}00{0 1}11{0 2}11010011{0 1}{0 1}00{0 1 2}??001{0 1 2}1{0 1}2{0 1 2}12?2?00000010111111000000000?00?00
Soreung_0 000000003030001000001000000000?0000??{0 1}{0 1}000?0000{0 1}000?100000000?11{0 1 2}0{0 1}0010{1 2}00{0 1}11{0 2}11010011{0 1}{0 1}00{0 1 2}??001{0 1 2}1{0 1}2{0 1 2}12?2?00000010111111000000000?00?00
Talpeur_0 000000003030001000001000000000?0000??{0 1}{0 1}000?0000{0 1}000?100000000?11{0 1 2}0{0 1}0010{1 2}00{0 1}11{0 2}11010011{0 1}{0 1}00{0 1 2}??001{0 1 2}1{0 1}2{0 1 2}12?2?00000010111111000000000?00?00
Podoaure  000010010021101000011100100000000010000?100010010010110000001?11?1???11110??????01001?1?11???20????????????0??0??0001?11??????000?00001
Hemicoll  1112011022111010110121110011020011120001000011110010110001010?20?1???11112??????00101?1?11???21????????????0??0??11?????000000111231300
Hemimicr  1112011022121010110120110011040011120001001111110010110001010?20?1???11112??????01101?1?11???21????????????0??0??11?????000000111231200
Hemihypo  11120110221210101101210100110300111200010011111100101100010100201{1 2}20?11{1 2}12??????00{0 1}0111111131{1 2}100111{0 1 2}0120010010?011?????000000111231200
Atelalgi  11020110221110101101111110111101101200010000111100101100010100201120?11102??????001011101112{0 1}2100111201001100001011?????000000011011110
Atelfron  1102011022111010110121111011110110120001000011110010110001010?20?1???11102??????00101?1?11???21????????????0??0??11?????000000011011110
Atelscla  1102011022111010110121?11011110110120001000011110010110001010?20?1???11102??????01101?1?11???21????????????0??0??11?????000000011011110
Hylmegal  10001001?221100010110??01000000000??00001100100?0????????0100?0??00??00?10???????00???1?1?????0????????????0?1???0??????101111000?00000


[cytb]
Atelalb_0   NNNNNNNNNNNNNNNNNNNNNNNNNNNNNNNNNNNNNNNNNNNNNNNNNN
Crocrus_0   ATGACTAACATCCGAAAAACCCACCCACTAATAAAAATTATTAATAGTTC
Echigym_0   ATGACTAACATACGAAAAACCCACCCGTTAATTAAAATCATCAACAACAC
Episfum_0   ATGACCAACCTTCGAAAAACTCATCCCCTAATAAAAATTATTAATAGCTC
Erinamu_1   ATGACGAATATACGAAAAACTCACCCTCTAATAAAAATTATAAATAATTC
Erinamu_2   ATGACGAATATACGAAAAACTCACCCTCTAATAAAAATTATCAATAATTC
Erincon_0   NNNNNNNNNNNNNNNNNNNNNNNNNNNNNNNNNNNNNNNNNNNNNNNNNN
Erineup_0   ATGATAAATATACGAAAAACTCATCCCCTAATAAAAATTATTAATAATTC
Hemiaur_0   ATGCTTAATATTCGAAAAAACCACTCATTAATAAAGATCATTAATAATTC
Hemiaur_1   ATGCTTAACATTCGAAAAAAACATCCATTAATAAAGATTATTAATAATTC
Hylopa_0a   NNNNNNNNNNTACGAAAATCACACCCACTTCTGAAGATAGTTAATAGTTC
Hylopa_0b   NNNNNNNNNNNNCGAAAATCACACCCACTTCTGAAGATAGTTAATAGTTC
Hylsui_0a   ATGACAAATTTACGAAAATCACACCCACTTCTAAAAATAATTAATAATAC
Hylsui_0b   ATGACAAATCTACGGAAATCACATCCACTTCTGAAGATAGTTAACAGTAC
Hylsui_1a   ATGACAAACTTACGTAAATCTCACCCACTTTTAAAATTAGTTAATAACAC
Hylsui_1b   ATGACAAACTTACGTAAATCTCACCCACTTTTAAAATTAGTTAATAACAC
Mesdauu_1   ATGGTGAATATTCGAAAAAATCATCCATTAATAAAAATTATTAATAATTC
Mesdauu_2   ATGCTGAATATTCGAAAAAATCATCCATTAATAAAAATTATTAATAATTC
Mesdauu_3   ATGCTTAATATTCGAAAAAATCACCCATTAATAAAAATTATTAATAACTC
Mesdauu_4   ATGCTTAATATTCGAAAAAATCACCCATTAATAAAAATTATTAATAACTC
Mesdauu_5   ATGCTTAATATTCGAAAAAATCACCCATTAATAAAAATTATTAATAACTC
Meshugh_1   ATGCTTAATATTCGAAAAACCCATCCATTAATAAAAATTATTAATAATTC
Meshugh_2   ATGCTTAATATTCGAAAAACCCATCCATTAATAAAAATTATTAATAATTC
Neotetr_1   ATGACAAATTTACGAAAATCCCACACTCTCCTAAAAATTGTAAACAATAC
Neotetr_2   ATGACAAATTTACGAAAATCCCACACTCTCCTAAAAATTGTAAACAATAC
Nhhaina_1   ATGACAAATACACGAAAATCTCACCCATTACTCAAAATTATTAACAATAC
Nhhaina_2   ATGACAAATACACGAAAATCTCACCCATTACTCAAAATTATTAACAATAC
Nhhaina_3   ATGACAAATACACGAAAATCTCACCCATTACTCAAAATTATTAACAATAC
Paraaet_3   ATGCTAAATATTCGAAAAATACATCCACTATTAAAAATTGTTAATAATTC
Paraaet_4   ATGCTAAATATTCGAAAAATACATCCACTATTAAAAATTGTTAATAATTC
Podotru_0   NNNNNNNNNNNNNNNNNNNNNNNNNNNNNNNNNNNNNNNNNNNNNNNNNN
Solepar_0   NNNNNNNNNNNNNNNNNNNNNNNNNNNNNNNNNNNNNNNNNNNNNNNNNN
Soreung_0   ATGACAAACCTACGAAAAACCCACCCATTAATAAAAATTGTCAACAGTTC
Talpeur_0   ATGACAAACATCCGAAAAACACACCCACTAATAAAAATTGTCAACAGCTC
Podoaure    NNNNNNNNNNNNNNNNNNNNNNNNNNNNNNNNNNNNNNNNNNNNNNNNNN
Hemicoll    NNNNNNNNNNNNNNNNNNNNNNNNNNNNNNNNNNNNNNNNNNNNNNNNNN
Hemimicr    NNNNNNNNNNNNNNNNNNNNNNNNNNNNNNNNNNNNNNNNNNNNNNNNNN
Hemihypo    NNNNNNNNNNNNNNNNNNNNNNNNNNNNNNNNNNNNNNNNNNNNNNNNNN
Atelalgi    NNNNNNNNNNNNNNNNNNNNNNNNNNNNNNNNNNNNNNNNNNNNNNNNNN
Atelfron    NNNNNNNNNNNNNNNNNNNNNNNNNNNNNNNNNNNNNNNNNNNNNNNNNN
Atelscla    NNNNNNNNNNNNNNNNNNNNNNNNNNNNNNNNNNNNNNNNNNNNNNNNNN
Hylmegal    NNNNNNNNNNNNNNNNNNNNNNNNNNNNNNNNNNNNNNNNNNNNNNNNNN

Atelalb_0   NNNNNNNNNNNNNNNNNNNNNNNNNNNNNNNNNNNNNNNNNNNNNNNNNN
Crocrus_0   TTTCATTGACCTCCCAGCACCCTCAAACATTTCATCATGATGAAACTTTG
Echigym_0   TTTTATTGACCTACCAACCCCATCAAATATCTCATCATGATGAAATTTCG
Episfum_0   CTTCATTGATCTCCCCGCTCCATCAAACATTTCTTCATGATGAAACTTCG
Erinamu_1   TTTTATTGACTTACCAACCCCATCCAATATCTCTTCTTGATGGAATTTTG
Erinamu_2   TTTTATTGACTTACCAACCCCATCCAATATCTCTTCTTGATGGAATTTTG
Erincon_0   NNNNNNNNNNNNNNNNNNNNNNNNNNNNNNNNNNNNNNNNNNNNNNNNNN
Erineup_0   TTTCATTGATTTACCGACTCCATCTAATATTTCTTCTTGATGAAATTTTG
Hemiaur_0   TTTCATTGACCTCCCTACCCCATCAAATATTTCTTCTTGATGAAATTTTG
Hemiaur_1   TTTCATTGATCTCCCTACTCCATCAAATATTTCTTCTTGATGAAATTTTG
Hylopa_0a   TTTTATTGATCTTCCAGCCCCATCAAACATCTCTTCATGGTGGAATTTTG
Hylopa_0b   TTTTATTGATCTTCCAGCCCCATCAAACATCTCTTCATGGTGGAATTTTG
Hylsui_0a   TTTCATTGATCTCCCAACCCCATCAAACATCTCTTCATGGTGGAATTTTG
Hylsui_0b   TTTTATTGATCTCCCAGCCCCATCAAACATCTCTTCATGGTGGAATTTCG
Hylsui_1a   TTTCATTGACCTTCCAGCCCCATCAAACATCTCTTCATGGTGAAATTTTG
Hylsui_1b   TTTCATTGACCTTCCAGCTCCATCAAACATCTCTTCATGGTGAAATTTTG
Mesdauu_1   TTTCATCGATCTTCCTATTCCATCAAATATTTCTTCTTGATGAAATTTTG
Mesdauu_2   TTTCATCGATCTTCCTATTCCATCAAATATTTCTTCTTGATGAAATTTTG
Mesdauu_3   TTTCATCGATCTTCCTACCCCATCAAATATTTCTTCTTGATGAAATTTTG
Mesdauu_4   TTTCATCGATCTTCCTACCCCATCAAATATTTCTTCTTGATGAAATTTTG
Mesdauu_5   TTTCATCGATCTTCCTACCCCATCAAATATTTCTTCTTGATGAAATTTTG
Meshugh_1   TTTCATTGACCTTCCTACCCCATCAAACATCTCTTCTTGATGAAATTTTG
Meshugh_2   TTTTATTGACCTTCCTACCCCATCAAACATCTCTTCTTGATGAAATTTTG
Neotetr_1   ATTTATTGACTTACCCGCCCCATCAAATATCTCATCATGATGGAACTTTG
Neotetr_2   CTTTATTGATCTACCTGCCCCATCAAATATCTCATCATGATGAAACTTCG
Nhhaina_1   CTTCATTGATCTACCTACCCCATCAAATATTTCATCATGATGAAACTTTG
Nhhaina_2   CTTCATTGATCTACCTACCCCATCAAATATTTCATCATGATGAAACTTTG
Nhhaina_3   CTTCATTGATCTACCTACCCCATCAAATATTTCATCATGATGAAACTTTG
Paraaet_3   TCTCATTGACTTACCCACCCCTTCAAACATTTCTTCTTGATGAAACTTTG
Paraaet_4   TCTCATTGACTTACCCACCCCTTCAAACATTTCTTCTTGATGAAACTTTG
Podotru_0   NNNNNNNNNNNNNNNNNNNNNNNNNNNNNNNNNNNNNNNNNNNNNNNNNN
Solepar_0   NNNNNNNNNNNNNNNNNNNNNNNNNNNNNNNNNNNNNNNNNNNNNNNNNN
Soreung_0   ATTCATCGACTTACCTGCCCCATCTAACATCTCATCATGATGAAATTTTG
Talpeur_0   ATTCATTGACCTACCAGCACCATCAAACATCTCATCATGATGGAATTTCG
Podoaure    NNNNNNNNNNNNNNNNNNNNNNNNNNNNNNNNNNNNNNNNNNNNNNNNNN
Hemicoll    NNNNNNNNNNNNNNNNNNNNNNNNNNNNNNNNNNNNNNNNNNNNNNNNNN
Hemimicr    NNNNNNNNNNNNNNNNNNNNNNNNNNNNNNNNNNNNNNNNNNNNNNNNNN
Hemihypo    NNNNNNNNNNNNNNNNNNNNNNNNNNNNNNNNNNNNNNNNNNNNNNNNNN
Atelalgi    NNNNNNNNNNNNNNNNNNNNNNNNNNNNNNNNNNNNNNNNNNNNNNNNNN
Atelfron    NNNNNNNNNNNNNNNNNNNNNNNNNNNNNNNNNNNNNNNNNNNNNNNNNN
Atelscla    NNNNNNNNNNNNNNNNNNNNNNNNNNNNNNNNNNNNNNNNNNNNNNNNNN
Hylmegal    NNNNNNNNNNNNNNNNNNNNNNNNNNNNNNNNNNNNNNNNNNNNNNNNNN

Atelalb_0   NNNNNNNNNNNNNNNNNNNNNNNNNNNNNNNNNNNNNNNNNNNNNNNNNN
Crocrus_0   GCTCACTACTCGGAATCTGCTTAATCGCACAAATCTTAACCGGGCTATTC
Echigym_0   GCTCACTACTAGGCCTATGCCTTGTAATTCAAATCATTACAGGATTATTC
Episfum_0   GTTCTCTACTAGGTATTTGCCTAATCATTCAAATTCTAACAGGCCTCTTC
Erinamu_1   GTTCTTTACTAGGCCTATGTCTAATTATTCAAATTATTACAGGTTTATTT
Erinamu_2   GTTCTTTACTAGGCCTATGTTTAATTATTCAAATTATTACAGGTTTATTT
Erincon_0   NNNNNNNNNNNNNNNNNNNNNNNNNNNNNNNNNNNNNNNNNNNNNNNNNN
Erineup_0   GTTCATTACTAGGCCTATGCCTAATTACCCAGATTATTACAGGTTTATTT
Hemiaur_0   GTTCATTATTAGGTCTATGTTTAATTACTCAAATCATTACAGGTTTATTT
Hemiaur_1   GTTCATTATTAGGTCTATGTTTAATTACTCAAATCATTACAGGTCTATTT
Hylopa_0a   GATCTCTCCTAGGCTTATGCCTAATTATTCAAATTCTTACAGGATTATTC
Hylopa_0b   GATCTCTCCTAGGCTTATGCCTAATTATTCAAATTCTTACAGGATTATTC
Hylsui_0a   GATCCCTCTTAGGCTTATGCCTAATCATTCAAATTCTTACAGGACTATTC
Hylsui_0b   GATCTCTCCTAGGCTTATGCCTGATTATTCAAATTCTCACAGGACTATTT
Hylsui_1a   GGTCTCTCCTAGGTCTATGCTTGATTATTCAAATCCTCACAGGACTATTT
Hylsui_1b   GGTCTCTCCTAGGTCTATGCTTGATTATTCAAATCCTCACAGGACTGTTT
Mesdauu_1   GGTCATTATTAGGCCTATGTTTAATTATTCAAATCATTACAGGTTTATTT
Mesdauu_2   GGTCATTATTAGGCCTATGTTTAATTATTCAAATCATTACAGGTTTATTT
Mesdauu_3   GGTCATTATTAGGCCTATGTTTAATTATTCAAATCATTACAGGTTTATTT
Mesdauu_4   GGTCATTATTAGGCCTATGTTTAATTATTCAAATCATTACAGGTTTATTT
Mesdauu_5   GGTCATTATTAGGCCTATGTTTAATTATTCAAATCATTACAGGTTTATTT
Meshugh_1   GATCATTACTAGGTCTATGTTTAATTATTCAAATCATTACAGGTCTATTT
Meshugh_2   GATCATTACTAGGTCTATGTTTAATTATTCAAATCATTACAGGTCTATTT
Neotetr_1   GATCACTTCTAGCTCTATGCCTAACTATCCAAATCATCACAGGCCTTTTC
Neotetr_2   GGTCACTTCTAGCCCTATGCCTAACAATCCAAATCTTAACAGGCCTCTTC
Nhhaina_1   GATCTCTATTAGGAATATGCTTAATTATCCAAATTATTACAGGTTTATTC
Nhhaina_2   GATCTCTATTAGGAATATGCTTAATTATCCAAATTATTACAGGTTTATTC
Nhhaina_3   GATCTCTATTAGGAATATGCTTAATTATCCAAATTATTACAGGTTTATTC
Paraaet_3   GTTCATTACTAGGCCTGTGCTTAATTATTCAAATCACTACAGGCTTATTT
Paraaet_4   GTTCATTACTAGGCCTGTGCTTAATTATTCAAATCACTACAGGCTTATTT
Podotru_0   NNNNNNNNNNNNNNNNNNNNNNNNNNNNNNNNNNNNNNNNNNNNNNNNNN
Solepar_0   NNNNNNNNNNNNNNNNNNNNNNNNNNNNNNNNNNNNNNNNNNNNNNNNNN
Soreung_0   GCTCTCTCCTAGGTGTCTGCTTAATTATCCAAATCCTAACAGGACTCTTT
Talpeur_0   GCTCACTCTTAGGGATCTGCCTAATCCTCCAAATTCTTACAGGACTATTT
Podoaure    NNNNNNNNNNNNNNNNNNNNNNNNNNNNNNNNNNNNNNNNNNNNNNNNNN
Hemicoll    NNNNNNNNNNNNNNNNNNNNNNNNNNNNNNNNNNNNNNNNNNNNNNNNNN
Hemimicr    NNNNNNNNNNNNNNNNNNNNNNNNNNNNNNNNNNNNNNNNNNNNNNNNNN
Hemihypo    NNNNNNNNNNNNNNNNNNNNNNNNNNNNNNNNNNNNNNNNNNNNNNNNNN
Atelalgi    NNNNNNNNNNNNNNNNNNNNNNNNNNNNNNNNNNNNNNNNNNNNNNNNNN
Atelfron    NNNNNNNNNNNNNNNNNNNNNNNNNNNNNNNNNNNNNNNNNNNNNNNNNN
Atelscla    NNNNNNNNNNNNNNNNNNNNNNNNNNNNNNNNNNNNNNNNNNNNNNNNNN
Hylmegal    NNNNNNNNNNNNNNNNNNNNNNNNNNNNNNNNNNNNNNNNNNNNNNNNNN

Atelalb_0   NNNNNNNNNNNNNNNNNNNNNNNNNNNNNNNNNNNNNNNNNNNNNNNNNN
Crocrus_0   CTAGCTATACACTATACATCAGACACTATAACAGCCTTCTCCTCCGTCAC
Echigym_0   CTAGCTATACACTATTCATCTGATACAATAATAGCATTTTCATCAGTAAC
Episfum_0   CTAGCAATACATTACACATCCGACACCTTAACCGCATTCTCATCAGTTAC
Erinamu_1   TTAGCCATACACTATACATCAGACACACTTACAGCATTTTCATCCATTAC
Erinamu_2   TTAGCCATACACTATACATCAGACACACTTACAGCATTTTCATCCATTAC
Erincon_0   NNNNNNNNNNNNNNNNNNNNNNNNNNNNNNNNNNNNNNNNNNNNNNNNNN
Erineup_0   TTAGCTATACACTATACGTCAGATACACTTACAGCATTTTCATCCATTAC
Hemiaur_0   CTAGCTATACACTATACATCAGACACACTTACAGCATTCTCTTCAGTTAC
Hemiaur_1   CTAGCTATACACTATACATCAGATACACTTACAGCATTCTCTTCAGTTAC
Hylopa_0a   TTAGCCATACACTACACTTCAGACACAACTACAGCTTTCTCATCAGTTAC
Hylopa_0b   TTAGCCATACACTACACTTCAGACACAACTACAGCTTTCTCATCAGTTAC
Hylsui_0a   TTGGCCATACATTACACTTCAGATACAACCACAGCCTTTTCATCAGTAAC
Hylsui_0b   TTAGCCATACACTATACTTCAGACACAACTACAGCCTTTTCATCAGTAAC
Hylsui_1a   CTAGCCATACACTATACTTCTGACACAACTACAGCCTTCTCATCAGTTAC
Hylsui_1b   CTAGCCATACACTATACTTCTGACACAACTACAGCCTTCTCATCAGTTAC
Mesdauu_1   CTAGCTATACATTATACATCAGACACACTCACAGCATTTTCTTCAGTTAC
Mesdauu_2   CTAGCTATACATTATACATCAGACACACTCACAGCATTTTCTTCAGTTAC
Mesdauu_3   CTAGCTATACATTATACATCAGACACACTCACAGCATTTTCTTCAGTTAC
Mesdauu_4   CTAGCTATACATTATACATCAGACACACTCACAGCATTTTCTTCAGTTAC
Mesdauu_5   CTAGCTATACATTATACATCAGACACACTCACAGCATTTTCTTCAGTTAC
Meshugh_1   CTAGCTATACATTATACATCAGATACACTCACAGCATTCTCTTCAGTTAC
Meshugh_2   CTAGCTATACATTATACATCAGATACACTCACAGCATTCTCTTCAGTTAC
Neotetr_1   TTAGCAATACACTATACCTCCGATACTTTAACAGCTTTTTCATCAGTTAC
Neotetr_2   TTAGCAATACATTACACCTCTGATACCTTAACAGCTTTTTCATCAGTTAC
Nhhaina_1   CTAGCAATACACTACACCTCTGATACACTAACAGCCTTCTCATCAGTTAC
Nhhaina_2   CTAGCAATACACTACACCTCTGATACACTAACAGCCTTCTCATCAGTTAC
Nhhaina_3   CTAGCAATACACTACACCTCTGATACACTAACAGCCTTCTCATCAGTTAC
Paraaet_3   CTAGCCATACATTACACTGCAGATACACTCTCAGCATTTTCATCAGTATC
Paraaet_4   CTAGCCATACATTACACTGCAGATACACTCTCAGCATTTTCATCAGTATC
Podotru_0   NNNNNNNNNNNNNNNNNNNNNNNNNNNNNNNNNNNNNNNNNNNNNNNNNN
Solepar_0   NNNNNNNNNNNNNNNNNNNNNNNNNNNNNNNNNNNNNNNNNNNNNNNNNN
Soreung_0   TTAGCAATACACTACACATCAGACACAATAACTGCATTCTCATCAGTTAC
Talpeur_0   CTAGCCATACACTACACATCAGACACGATAACAGCCTTCTCGTCAGTCAC
Podoaure    NNNNNNNNNNNNNNNNNNNNNNNNNNNNNNNNNNNNNNNNNNNNNNNNNN
Hemicoll    NNNNNNNNNNNNNNNNNNNNNNNNNNNNNNNNNNNNNNNNNNNNNNNNNN
Hemimicr    NNNNNNNNNNNNNNNNNNNNNNNNNNNNNNNNNNNNNNNNNNNNNNNNNN
Hemihypo    NNNNNNNNNNNNNNNNNNNNNNNNNNNNNNNNNNNNNNNNNNNNNNNNNN
Atelalgi    NNNNNNNNNNNNNNNNNNNNNNNNNNNNNNNNNNNNNNNNNNNNNNNNNN
Atelfron    NNNNNNNNNNNNNNNNNNNNNNNNNNNNNNNNNNNNNNNNNNNNNNNNNN
Atelscla    NNNNNNNNNNNNNNNNNNNNNNNNNNNNNNNNNNNNNNNNNNNNNNNNNN
Hylmegal    NNNNNNNNNNNNNNNNNNNNNNNNNNNNNNNNNNNNNNNNNNNNNNNNNN

Atelalb_0   NNNNNNNNNNNNNNNNNNNNNNNNNNNNNNNNNNNNNNNNNNNNNNNNNN
Crocrus_0   CCATATTTGCCGTGACGTAAATTACGGCTGATTAATCCGATACCTCCATG
Echigym_0   ACATATTTGCCGAGACGTGAACTACGGCTGACTAATCCGTAGCTTACACG
Episfum_0   TCACATCTGCCGAGACGTAAACTACGGCTGATTAATTCGATATATACATG
Erinamu_1   CCATATTTGCCGAGATGTAAACTACGGTTGACTAATCCGTTATATACACG
Erinamu_2   CCATATTTGCCGAGATGTAAACTATGGTTGACTAATCCGTTATATACACG
Erincon_0   NNNNNNNNNNNNNNNNNNNNNNNNNNNNNNNNNNNNNNNNNNNNNNNNNN
Erineup_0   TCACATTTGCCGAGATGTAAACTACGGTTGGCTAATTCGTTATACACATG
Hemiaur_0   ACACATCTGCCGAGACGTAAATTATGGTTGATTAATCCGATATTTACACG
Hemiaur_1   ACACATCTGCCGAGACGTAAACTATGGTTGATTAATCCGATATTTACACG
Hylopa_0a   CCATATCTGTCGAGATGTTAACTATGGCTGACTAATCCGTTACCTTCATG
Hylopa_0b   CCATATCTGTCGAGATGTTAACTATGGCTGACTAATCCGTTACCTTCATG
Hylsui_0a   ACATATTTGCCGAGATGTTAATTATGGCTGACTAATTCGTTATCTCCATG
Hylsui_0b   CCATATCTGCCGAGATGTTAATTACGGCTGACTAATTCGTTATCTTCATG
Hylsui_1a   ACACATCTGTCGAGACGTTAATTATGGCTGACTTATCCGCTACCTTCACG
Hylsui_1b   ACACATCTGTCGAGACGTTAATTACGGCTGACTTATCCGCTACCTTCACG
Mesdauu_1   ACATATCTGCCGAGACGTAAATTATGGATGATTAATCCGATATTTACACG
Mesdauu_2   ACATATCTGCCGAGACGTAAATTATGGATGATTAATCCGATATTTACACG
Mesdauu_3   ACATATTTGCCGAGACGTAAATTATGGTTGATTAATCCGATATTTACACG
Mesdauu_4   ACATATTTGCCGAGACGTAAATTATGGTTGATTAATCCGATATTTACACG
Mesdauu_5   ACATATTTGCCGAGACGTAAATTATGGTTGATTAATCCGATATTTACACG
Meshugh_1   ACATATCTGCCGAGACGTAAACTATGGATGATTAATCCGATATTTACACG
Meshugh_2   ACATATCTGCCGAGACGTAAACTATGGATGATTAATCCGATATTTACACG
Neotetr_1   TCACATTTGCCGAGACGTAAATTATGGTTGACTAATTCGATATCTCCATG
Neotetr_2   TCACATTTGCCGAGATGTAAATTATGGCTGACTAATTCGATACCTTCATG
Nhhaina_1   CCATATTTGCCGAGACGTAAATTATGGGTGACTAATTCGTTACCTCCATG
Nhhaina_2   CCATATTTGCCGAGACGTAAATTATGGGTGACTAATTCGTTACCTCCATG
Nhhaina_3   CCATATTTGCCGAGACGTAAATTATGGGTGACTAATTCGTTACCTCCATG
Paraaet_3   CCATATTTGCCGAGACGTAAATTACGGCTGACTAATCCGCTACTTACACG
Paraaet_4   CCATATTTGCCGAGACGTAAATTACGGCTGACTAATCCGCTACTTACACG
Podotru_0   NNNNNNNNNNNNNNNNNNNNNNNNNNNNNNNNNNNNNNNNNNNNNNNNNN
Solepar_0   NNNNNNNNNNNNNNNNNNNNNNNNNNNNNNNNNNNNNNNNNNNNNNNNNN
Soreung_0   ACACATCTGCCGAGACGTTAATTATGGATGACTAATCCGCTACCTTCACG
Talpeur_0   ACACATTTGTCGAGACGTAAACTATGGCTGACTTATTCGATACCTACACG
Podoaure    NNNNNNNNNNNNNNNNNNNNNNNNNNNNNNNNNNNNNNNNNNNNNNNNNN
Hemicoll    NNNNNNNNNNNNNNNNNNNNNNNNNNNNNNNNNNNNNNNNNNNNNNNNNN
Hemimicr    NNNNNNNNNNNNNNNNNNNNNNNNNNNNNNNNNNNNNNNNNNNNNNNNNN
Hemihypo    NNNNNNNNNNNNNNNNNNNNNNNNNNNNNNNNNNNNNNNNNNNNNNNNNN
Atelalgi    NNNNNNNNNNNNNNNNNNNNNNNNNNNNNNNNNNNNNNNNNNNNNNNNNN
Atelfron    NNNNNNNNNNNNNNNNNNNNNNNNNNNNNNNNNNNNNNNNNNNNNNNNNN
Atelscla    NNNNNNNNNNNNNNNNNNNNNNNNNNNNNNNNNNNNNNNNNNNNNNNNNN
Hylmegal    NNNNNNNNNNNNNNNNNNNNNNNNNNNNNNNNNNNNNNNNNNNNNNNNNN

Atelalb_0   NNNNNNNNNNNNNNNNNNNNNNNNNNNNNNNNNNNNNNNNNNNNNNNNNN
Crocrus_0   CTAACGGCGCCTCAATATTTTTCATTTGCTTATTCCTCCATGTGGGACGA
Echigym_0   CAAACGGAGCCTCCATATTCTTTATCTGTTTATTTATTCATGTAGGTCGA
Episfum_0   CAAACGGAGCATCAATATTTTTTATCTGCCTATTCCTTCACGTAGGACGA
Erinamu_1   CTAACGGCGCCTCAATATTTTTTACATGCATATTTCTACATATCGGCCGA
Erinamu_2   CTAACGGCGCCTCAATATTTTTTACATGCATATTTCTACATATCGGCCGA
Erincon_0   NNNNNNNNNNNNNNNNNNNNNNNNNNNNNNNNNNNNNNNNNNNNNNNNNN
Erineup_0   CCAATGGCGCCTCAATATTTTTTATGTGCCTATTTTTACATATCGGCCGA
Hemiaur_0   CTAACGGTGCCTCAATATTTTTTATATGCCTTTTTCTACACATCGGCCGA
Hemiaur_1   CTAATGGTGCCTCAATATTTTTTATATGCCTTTTTCTACACATCGGCCGA
Hylopa_0a   CAAATGGAGCATCAATATTTTTTATCTGCTTATTTATTCATGTAGGTCGA
Hylopa_0b   CAAATGGAGCATCAATATTTTTTATCTGCTTATTTATTCATGTAGGTCGA
Hylsui_0a   CCAACGGTGCATCAATATTTTTTATTTGTCTATTTATTCACATCGGTCGA
Hylsui_0b   CAAACGGAGCATCCATATTCTTTATCTGCTTATTCATTCATGTAGGTCGA
Hylsui_1a   CCAACGGAGCATCAATATTTTTCATTTGCTTATTCATCCATGTAGGTCGA
Hylsui_1b   CCAACGGAGCATCAATATTTTTCATTTGCTTATTCATCCATGTAGGTCGA
Mesdauu_1   CCAATGGTGCTTCAATATTTTTTATATGCCTTTTTTTACATATTGGCCGA
Mesdauu_2   CCAATGGTGCTTCAATATTTTTTATATGCCTTTTTTTACATATTGGCCGA
Mesdauu_3   CTAATGGTGCTTCAATATTTTTTATATGCCTTTTTTTACATATTGGCCGA
Mesdauu_4   CTAATGGTGCTTCAATATTTTTTATATGCCTTTTTTTACATATTGGCCGA
Mesdauu_5   CTAATGGTGCTTCAATATTTTTTATATGCCTTTTTTTACATATTGGCCGA
Meshugh_1   CTAACGGTGCTTCAATATTTTTTATATGCCTTTTTCTACATATTGGCCGG
Meshugh_2   CTAACGGTGCTTCAATATTTTTTATATGCCTTTTTCTACATATTGGCCGG
Neotetr_1   CCAATGGAGCATCAATATTCTTTATTTGTCTCTTCATTCATGTAGGCCGA
Neotetr_2   CCAATGGAGCATCAATATTCTTTATCTGTCTCTTTATTCATGTAGGCCGA
Nhhaina_1   CAAATGGAGCTTCTATATTTTTCATCTGCTTATTTATTCATGTAGGTCGA
Nhhaina_2   CAAATGGAGCTTCTATATTTTTCATCTGCTTATTTATTCATGTAGGTCGA
Nhhaina_3   CAAATGGAGCTTCTATATTTTTCATCTGCTTATTTATTCATGTAGGTCGA
Paraaet_3   CTAATGGTGCCTCAATATTTTTTATCTGCCTATTTATACACATTGGACGA
Paraaet_4   CTAATGGTGCCTCAATATTTTTTATCTGCTTATTTATACACATTGGACGA
Podotru_0   NNNNNNNNNNNNNNNNNNNNNNNNNNNNNNNNNNNNNNNNNNNNNNNNNN
Solepar_0   NNNNNNNNNNNNNNNNNNNNNNNNNNNNNNNNNNNNNNNNNNNNNNNNNN
Soreung_0   CAAACGGAGCATCAATATTCTTCATCTGCCTATTCCTCCACGTCGGACGA
Talpeur_0   CAAATGGAGCATCTATATTTTTTATTTGCTTATTTCTACATGTGGGACGA
Podoaure    NNNNNNNNNNNNNNNNNNNNNNNNNNNNNNNNNNNNNNNNNNNNNNNNNN
Hemicoll    NNNNNNNNNNNNNNNNNNNNNNNNNNNNNNNNNNNNNNNNNNNNNNNNNN
Hemimicr    NNNNNNNNNNNNNNNNNNNNNNNNNNNNNNNNNNNNNNNNNNNNNNNNNN
Hemihypo    NNNNNNNNNNNNNNNNNNNNNNNNNNNNNNNNNNNNNNNNNNNNNNNNNN
Atelalgi    NNNNNNNNNNNNNNNNNNNNNNNNNNNNNNNNNNNNNNNNNNNNNNNNNN
Atelfron    NNNNNNNNNNNNNNNNNNNNNNNNNNNNNNNNNNNNNNNNNNNNNNNNNN
Atelscla    NNNNNNNNNNNNNNNNNNNNNNNNNNNNNNNNNNNNNNNNNNNNNNNNNN
Hylmegal    NNNNNNNNNNNNNNNNNNNNNNNNNNNNNNNNNNNNNNNNNNNNNNNNNN

Atelalb_0   NNNNNNNNNNNNNNNNNNNNNNNNNNNNNNNNNNNNNNNNNNNNNNNNNN
Crocrus_0   GGCCTTTACTACGGTTCTTATATATTCCTTGAAACATGAAACATCGGCGT
Echigym_0   GGGCTATACTATGGATCTTATATGATGGTTGAAACATGAAACATTGGAAT
Episfum_0   GGCCTTTATTACGGCTCTTATATATTCCTAGAAACATGAAATATTGGAGT
Erinamu_1   GGTCTTTATTATGGATCATACTTATTTAACGAGACATGAAATATTGGAGT
Erinamu_2   GGTCTTTATTATGGATCATACTTATTTAACGAGACATGAAATATTGGAGT
Erincon_0   NNNNNNNNNNNNNNNNNNNNNNNNNNNNNNNNNNNNNNNNNNNNNNNNNN
Erineup_0   GGCCTTTATTACGGATCATACTTATTTTATGAAACATGAAATATTGGAAT
Hemiaur_0   GGCATTTATTACGGATCCTACTTATTTAAAGAAACATGAAATATAGGGAT
Hemiaur_1   GGCATTTATTACGGATCCTACTTATTTAAAGAAACATGAAATATAGGGAT
Hylopa_0a   GGAATGTATTACGGATCATTCCTCATACTAGAAACATGAAACATTGGAGT
Hylopa_0b   GGAATGTATTACGGATCATTCCTCATACTAGAAACATGAAACATTGGAGT
Hylsui_0a   GGAATATACTATGGATCATTCCTCATACTAGAAACATGAAATATTGGTGT
Hylsui_0b   GGAATATATTATGGATCTTTCCTCATACTCGAAACATGAAACATTGGGGT
Hylsui_1a   GGGATATATTATGGATCTTTTCTTATACTAGAAACATGAAACATTGGAGT
Hylsui_1b   GGGATATATTATGGATCTTTTCTTATACTAGAAACATGAAACATTGGAGT
Mesdauu_1   GGTATCTATTATGGATCCTATTTATTTAAAGAAACATGAAATATAGGAGT
Mesdauu_2   GGTATCTATTATGGATCCTATTTATTTAAAGAAACATGAAATATAGGAGT
Mesdauu_3   GGAATCTATTATGGGTCCTATTTATTTAAAGAAACATGAAATATAGGAGT
Mesdauu_4   GGAATCTATTATGGGTCCTATTTATTTAAAGAAACATGAAATATAGGAGT
Mesdauu_5   GGAATCTATTATGGGTCCTATTTATTTAAAGAAACATGAAATATAGGAGT
Meshugh_1   GGTATTTATTATGGATCCTATTTGTTTAAAGAAACATGAAATATAGGGAT
Meshugh_2   GGTATTTATTATGGATCCTATTTGTTTAAAGAAACATGAAATATAGGGAT
Neotetr_1   GGAATTTATTATGGGTCTTATATGATGGTTGAAACATGGAATATCGGCGT
Neotetr_2   GGGATTTACTATGGGTCTTATATGATGGTTGAAACATGGAATATTGGCGT
Nhhaina_1   GGGATTTACTATGGATCATACATAATACTTGAAACGTGAAATATTGGAGT
Nhhaina_2   GGGATTTACTATGGATCATACATAATACTTGAAACGTGAAATATTGGAGT
Nhhaina_3   GGGATTTACTATGGATCATACATAATACTTGAAACGTGAAATATTGGAGT
Paraaet_3   GGCATTTATTATGGATCTTACTTATTTAAAGAAACATGAAATATTGGAAT
Paraaet_4   GGCATTTATTATGGATCTTACTTATTTAAAGAAACATGAAATATTGGAAT
Podotru_0   NNNNNNNNNNNNNNNNNNNNNNNNNNNNNNNNNNNNNNNNNNNNNNNNNN
Solepar_0   NNNNNNNNNNNNNNNNNNNNNNNNNNNNNNNNNNNNNNNNNNNNNNNNNN
Soreung_0   GGCCTCTATTACGGATCATACATATATTTAGAAACATGAAACATCGGCGT
Talpeur_0   GGCCTATACTATGGATCTTACATATTCATGGAGACCTGAAACATCGGAGT
Podoaure    NNNNNNNNNNNNNNNNNNNNNNNNNNNNNNNNNNNNNNNNNNNNNNNNNN
Hemicoll    NNNNNNNNNNNNNNNNNNNNNNNNNNNNNNNNNNNNNNNNNNNNNNNNNN
Hemimicr    NNNNNNNNNNNNNNNNNNNNNNNNNNNNNNNNNNNNNNNNNNNNNNNNNN
Hemihypo    NNNNNNNNNNNNNNNNNNNNNNNNNNNNNNNNNNNNNNNNNNNNNNNNNN
Atelalgi    NNNNNNNNNNNNNNNNNNNNNNNNNNNNNNNNNNNNNNNNNNNNNNNNNN
Atelfron    NNNNNNNNNNNNNNNNNNNNNNNNNNNNNNNNNNNNNNNNNNNNNNNNNN
Atelscla    NNNNNNNNNNNNNNNNNNNNNNNNNNNNNNNNNNNNNNNNNNNNNNNNNN
Hylmegal    NNNNNNNNNNNNNNNNNNNNNNNNNNNNNNNNNNNNNNNNNNNNNNNNNN

Atelalb_0   NNNNNNNNNNNNNNNNNNNNNNNNNNNNNNNNNNNNNNNNNNNNNNNNNN
Crocrus_0   CCTACTGTTATTTGCAGTTATAGCTACCGCCTTTATAGGCTATGTCCTTC
Echigym_0   CATCCTTCTATTTACAGTAATAGCGACAGCATTCATAGGTTATGTTCTTC
Episfum_0   GCTATTACTATTTGCAGTCATGGCTACTGCCTTTATAGGGTACGTATTAC
Erinamu_1   CATCCTATTAATCATCACTATAGCTACAGCTTTTATGGGTTACGTTCTAC
Erinamu_2   CATCCTATTAATCATCACTATAGCTACAGCTTTTATAGGTTACGTTCTAC
Erincon_0   NNNNNNNNNNNNNNNNNNNNNNNNNNNNNNNNNNNNNNNNNNNNNNNNNN
Erineup_0   TATTTTACTAATTATTACTATGGCTACAGCTTTTATGGGTTACGTCCTAC
Hemiaur_0   TATCTTACTAATTACCACTATAGCCACCGCCTTTATAGGTTATGTTCTAC
Hemiaur_1   TATCTTACTAATTACCACTATAGCCACCGCCTTTATGGGTTATGTTCTAC
Hylopa_0a   AATTCTCTTATTTTTAGTCATAGCCACAGCTTTTATAGGATACGTACTAC
Hylopa_0b   AATTCTCTTATTTTTAGTCATAGCCACAGCTTTTATAGGATACGTACTAC
Hylsui_0a   AATTCTTCTACTTTCAGTTATAGCTACAGCCTTTATAGGATATGTACTCC
Hylsui_0b   AATTCTTCTACTCTCAGTCATAGCCACAGCCTTCATAGGATATGTACTCC
Hylsui_1a   AATTCTTTTATTCTCAGTTATAGCCACAGCTTTCATAGGATATGTCCTCC
Hylsui_1b   AATTCTTTTATTCTCAGTTATAGCCACAGCTTTCATAGGATATGTCCTCC
Mesdauu_1   TATCTTATTAGTTATCATAATAGCCACCGCCTTTATAGGCTATGTTCTAC
Mesdauu_2   TATCTTATTAGTTATCATAATAGCCACCGCCTTTATAGGCTATGTTCTAC
Mesdauu_3   CATCTTATTAATTATCATAATAGCCACCGCCTTTATAGGTTATGTTCTAC
Mesdauu_4   CATCTTATTAGTTATCATAATAGCCACCGCCTTTATAGGTTATGTTCTAC
Mesdauu_5   CATCTTATTAGTTATCATAATAGCCACCGCCTTTATAGGTTATGTTCTAC
Meshugh_1   CATATTATTAATTATCACAATAGCCACTGCCTTTATAGGTTATGTCCTAC
Meshugh_2   CATATTATTAATTATCACAATAGCCACTGCCTTTATAGGTTATGTCCTAC
Neotetr_1   AGTACTTCTATTCTCTGTTATAGCAACAGCCTTTATAGGGTATGTTCTTC
Neotetr_2   AGTACTTCTATTTTCTGTTATAGCAACAGCCTTTATAGGATATGTTCTTC
Nhhaina_1   AATTCTTCTATTCTCAGTAATAGCTACAGCCTTTATAGGGTATGTCTTAC
Nhhaina_2   AATTCTTCTATTCTCAGTAATAGCTACAGCCTTTATAGGGTATGTCTTAC
Nhhaina_3   AATTCTTCTATTCTCAGTAATAGCTACAGCCTTTATAGGGTATGTCTTAC
Paraaet_3   TATTCTATTAATTACCACAATAGCTACAGCATTTATAGGATATGTACTAC
Paraaet_4   TATTCTATTAATTACCACAATAGCTACAGCATTTATAGGATATGTACTAC
Podotru_0   NNNNNNNNNNNNNNNNNNNNNNNNNNNNNNNNNNNNNNNNNNNNNNNNNN
Solepar_0   NNNNNNNNNNNNNNNNNNNNNNNNNNNNNNNNNNNNNNNNNNNNNNNNNN
Soreung_0   ACTACTACTATTTGCAGTAATAGCCACTGCCTTTATAGGGTACGTCCTCC
Talpeur_0   GTTACTATTATTTGCCGTGATAGCCACTGCATTCATAGGGTACGTTTTAC
Podoaure    NNNNNNNNNNNNNNNNNNNNNNNNNNNNNNNNNNNNNNNNNNNNNNNNNN
Hemicoll    NNNNNNNNNNNNNNNNNNNNNNNNNNNNNNNNNNNNNNNNNNNNNNNNNN
Hemimicr    NNNNNNNNNNNNNNNNNNNNNNNNNNNNNNNNNNNNNNNNNNNNNNNNNN
Hemihypo    NNNNNNNNNNNNNNNNNNNNNNNNNNNNNNNNNNNNNNNNNNNNNNNNNN
Atelalgi    NNNNNNNNNNNNNNNNNNNNNNNNNNNNNNNNNNNNNNNNNNNNNNNNNN
Atelfron    NNNNNNNNNNNNNNNNNNNNNNNNNNNNNNNNNNNNNNNNNNNNNNNNNN
Atelscla    NNNNNNNNNNNNNNNNNNNNNNNNNNNNNNNNNNNNNNNNNNNNNNNNNN
Hylmegal    NNNNNNNNNNNNNNNNNNNNNNNNNNNNNNNNNNNNNNNNNNNNNNNNNN

Atelalb_0   NNNNNNNNNNNNNNNNNNNNNNNNNNNNNNNNNNNNNNNNNNNNNNNNNN
Crocrus_0   CTTGAGGCCAAATATCATTTTGAGGAGCAACAGTTATTACTAACCTACTA
Echigym_0   CTTGAGGACAAATATCATTCTGAGGTGCCACAGTCATTACAAACCTTCTA
Episfum_0   CATGAGGACAAATATCATTCTGAGGAGCAACCGTCATCACAAACTTACTA
Erinamu_1   CATGAGGTCAAATATCCTTTTGAGGCGCTACAGTCATTACTAACTTATTA
Erinamu_2   CATGAGGTCAAATATCCTTTTGAGGCGCTACAGTCATTACTAACTTATTA
Erincon_0   NNNNNNNNNNNNNNNNNNNNNNNNNNNNNNNNNNNNNNNNNNNNNNNNNN
Erineup_0   CATGAGGTCAAATATCATTCTGAGGCGCTACAGTCATTACTAATCTATTA
Hemiaur_0   CATGAGGCCAAATATCTTTCTGAGGTGCTACCGTAATCACAAACCTATTA
Hemiaur_1   CATGAGGCCAAATATCTTTCTGAGGTGCTACCGTAATTACAAATTTATTA
Hylopa_0a   CCTGAGGGCAAATATCTTTCTGAGGAGCTACAGTAATTACAAATCTCTTA
Hylopa_0b   CCTGAGGGCAAATATCTTTCTGAGGAGCTACAGTAATTACAAATCTCTTA
Hylsui_0a   CTTGAGGACAAATATCATTTTGAGGAGCAACAGTAATTACAAATCTTTTA
Hylsui_0b   CCTGAGGACAAATATCTTTCTGAGGGGCTACAGTAATTACCAACCTTTTA
Hylsui_1a   CCTGAGGACAAATATCATTTTGAGGGGCTACAGTCATTACTAATCTTCTA
Hylsui_1b   CCTGAGGACAAATATCATTTTGAGGGGCTACAGTCATTACTAATCTTCTA
Mesdauu_1   CATGAGGTCAAATATCTTTCTGAGGCGCTACCGTAATTACAAATTTACTA
Mesdauu_2   CATGAGGTCAAATATCTTTCTGAGGCGCTACCGTAATTACAAATTTACTA
Mesdauu_3   CATGAGGTCAAATATCTTTTTGAGGCGCTACCGTAATTACAAATTTATTA
Mesdauu_4   CATGAGGTCAAATATCTTTTTGAGGCGCTACCGTAATTACAAATTTATTA
Mesdauu_5   CATGAGGTCAAATATCTTTTTGAGGCGCTACCGTAATTACAAATTTATTA
Meshugh_1   CATGAGGTCAAATATCCTTCTGAGGTGCTACCGTAATTACAAATTTATTA
Meshugh_2   CATGAGGTCAAATATCCTTCTGAGGTGCTACCGTAATTACAAATTTATTA
Neotetr_1   CATGAGGACAAATATCCTTCTGAGGCGCTACAGTCATCACCAACCTTCTA
Neotetr_2   CATGAGGACAAATATCCTTCTGGGGCGCTACAGTCATCACTAACCTTCTA
Nhhaina_1   CCTGAGGCCAAATATCATTTTGAGGCGCTACAGTAATTACTAACCTACTA
Nhhaina_2   CCTGAGGCCAAATATCATTTTGAGGCGCTACAGTAATTACTAACCTACTA
Nhhaina_3   CCTGAGGCCAAATATCATTTTGAGGCGCTACAGTAATTACTAACCTACTA
Paraaet_3   CATGAGGGCAGATATCTTTCTGAGGTGCTACAGTTATCACAAACTTATTA
Paraaet_4   CATGAGGGCAGATATCTTTCTGAGGTGCTACAGTTATCACAAACTTATTA
Podotru_0   NNNNNNNNNNNNNNNNNNNNNNNNNNNNNNNNNNNNNNNNNNNNNNNNNN
Solepar_0   NNNNNNNNNNNNNNNNNNNNNNNNNNNNNNNNNNNNNNNNNNNNNNNNNN
Soreung_0   CATGAGGACAAATATCATTCTGAGGGGCAACAGTCATTACTAATCTACTC
Talpeur_0   CATGGGGTCAAATATCCTTTTGAGGTGCAACGGTAATTACAAATTTACTG
Podoaure    NNNNNNNNNNNNNNNNNNNNNNNNNNNNNNNNNNNNNNNNNNNNNNNNNN
Hemicoll    NNNNNNNNNNNNNNNNNNNNNNNNNNNNNNNNNNNNNNNNNNNNNNNNNN
Hemimicr    NNNNNNNNNNNNNNNNNNNNNNNNNNNNNNNNNNNNNNNNNNNNNNNNNN
Hemihypo    NNNNNNNNNNNNNNNNNNNNNNNNNNNNNNNNNNNNNNNNNNNNNNNNNN
Atelalgi    NNNNNNNNNNNNNNNNNNNNNNNNNNNNNNNNNNNNNNNNNNNNNNNNNN
Atelfron    NNNNNNNNNNNNNNNNNNNNNNNNNNNNNNNNNNNNNNNNNNNNNNNNNN
Atelscla    NNNNNNNNNNNNNNNNNNNNNNNNNNNNNNNNNNNNNNNNNNNNNNNNNN
Hylmegal    NNNNNNNNNNNNNNNNNNNNNNNNNNNNNNNNNNNNNNNNNNNNNNNNNN

Atelalb_0   NNNNNNNNNNNNNNNNNNNNNNNNNNNNNNNNNNNNNNNNNNNNNNNNNN
Crocrus_0   TCAGCTATCCCTTACATTGGTACTAACCTCGTAGAATGAATCTGAGGAGG
Echigym_0   TCAGCTATCCCCTATATCGGAACCGACCTAGTTCAATGAATCTGAGGGGG
Episfum_0   TCAGCTATCCCATACATTGGCTCAGACTTAGTCGAATGAATCTGAGGGGG
Erinamu_1   TCTGCTATCCCCTATATTGGCACAGACTTAGTACAATGAATCTGAGGGTC
Erinamu_2   TCTGCTATCCCCTACATTGGCACAGACTTGGTACAATGAATCTGAGGGTC
Erincon_0   NNNNNNNNNNNNNNNNNNNNNNNNNNNNNNNNNNNNNNNNNNNNNNNNNN
Erineup_0   TCTGCTATCCCCTATATTGGTACAGATTTAGTACAATGAATCTGAGGGTC
Hemiaur_0   TCCGCTATTCCTTACATCGGAACAGATTTAGTACAATGAATTTGAGGGTC
Hemiaur_1   TCCGCTATTCCTTATATCGGAACAGATTTAGTACAATGAATTTGAGGATC
Hylopa_0a   TCAGCTATCCCTTATATCGGCACTGACTTAGTACAATGAATTTGAGGCGG
Hylopa_0b   TCAGCTATCCCTTATATCGGCACTGACTTAGTACAATGAATTTGAGGCGG
Hylsui_0a   TCAGCTATCCCTTATGTGGGCACTGACCTTGTTCAATGAATTTGAGGAGG
Hylsui_0b   TCAGCTATTCCTTATATTGGTACAGATCTGGTACAATGAATTTGAGGGGG
Hylsui_1a   TCAGCTATCCCTTATATTGGTACTGATCTAGTACAATGAATTTGAGGTGG
Hylsui_1b   TCAGCTATCCCTTATATTGGTACTGATCTAGTACAATGAATTTGAGGTGG
Mesdauu_1   TCCGCTATTCCTTATATTGGAACAGACTTAGTACAATGAATTTGAGGATC
Mesdauu_2   TCCGCTATTCCTTATATTGGAACAGACTTAGTACAATGAATTTGAGGATC
Mesdauu_3   TCCGCTATTCCTTATATTGGAACAGATCTAGTACAATGAATTTGAGGATC
Mesdauu_4   TCCGCTATTCCTTATATTGGAACAGATCTAGTACAATGAATTTGAGGATC
Mesdauu_5   TCCGCTATTCCTTATATTGGAACAGATCTAGTACAATGAATTTGAGGATC
Meshugh_1   TCTGCTATTCCTTACATTGGAACAGACTTAGTACAATGAATTTGAGGATC
Meshugh_2   TCTGCTATTCCTTACATTGGAACAGATTTAGTACAATGAATTTGAGGATC
Neotetr_1   TCAGCTATCCCTTATATTGGAACTGAATTAGTACAGTGAATTTGAGGGGG
Neotetr_2   TCAGCTATCCCTTATATCGGAACTGAATTAGTACAATGAATTTGAGGAGG
Nhhaina_1   TCAGCTATTCCATATATTGGTACAGACCTAGTACAATGAATCTGAGGTGG
Nhhaina_2   TCAGCTATTCCATATATTGGTACAGACCTAGTACAATGAATCTGAGGTGG
Nhhaina_3   TCAGCTATTCCATATATTGGTACAGACCTAGTACAATGAATCTGAGGTGG
Paraaet_3   TCTGCTATCCCCTACATCGGAACAGATTTAGTTCAATGAATCTGAGGAGC
Paraaet_4   TCTGCTATCCCCTACATCGGAACAGATTTAGTTCAATGAATCTGAGGAGC
Podotru_0   NNNNNNNNNNNNNNNNNNNNNNNNNNNNNNNNNNNNNNNNNNNNNNNNNN
Solepar_0   NNNNNNNNNNNNNNNNNNNNNNNNNNNNNNNNNNNNNNNNNNNNNNNNNN
Soreung_0   TCAGCAATCCCTTACATTGGCTCAGACCTAGTAGAGTGAATCTGAGGCGG
Talpeur_0   TCAGCCATTCCTTACATCGGTACAGACTTAGTAGAATGAATTTGAGGTGG
Podoaure    NNNNNNNNNNNNNNNNNNNNNNNNNNNNNNNNNNNNNNNNNNNNNNNNNN
Hemicoll    NNNNNNNNNNNNNNNNNNNNNNNNNNNNNNNNNNNNNNNNNNNNNNNNNN
Hemimicr    NNNNNNNNNNNNNNNNNNNNNNNNNNNNNNNNNNNNNNNNNNNNNNNNNN
Hemihypo    NNNNNNNNNNNNNNNNNNNNNNNNNNNNNNNNNNNNNNNNNNNNNNNNNN
Atelalgi    NNNNNNNNNNNNNNNNNNNNNNNNNNNNNNNNNNNNNNNNNNNNNNNNNN
Atelfron    NNNNNNNNNNNNNNNNNNNNNNNNNNNNNNNNNNNNNNNNNNNNNNNNNN
Atelscla    NNNNNNNNNNNNNNNNNNNNNNNNNNNNNNNNNNNNNNNNNNNNNNNNNN
Hylmegal    NNNNNNNNNNNNNNNNNNNNNNNNNNNNNNNNNNNNNNNNNNNNNNNNNN

Atelalb_0   NNNNNNNNNNNNNNNNNNNNNNNNNNNNNNNNNNNNNNNNNNNNNNNNNN
Crocrus_0   CTTCTCCGTTGATAAAGCCACCTTGACCCGCTTCTTCGCATTTCACTTTA
Echigym_0   GTTTTCAGTAGACAAAGCTACACTTACCCGATTTTTTGCTTTCCATTTCA
Episfum_0   TTTTTCAGTAGACAAAGCCACCCTCACCCGATTCTTCGCTTTCCATTTCA
Erinamu_1   ATTTTCAGTTGACAAAGCTACCCTAACTCGTTTCTTCGCCTTCCACTTCA
Erinamu_2   ATTTTCAGTTGACAAAGCTACCCTAACTCGTTTCTTCGCCTTCCACTTCA
Erincon_0   NNNNNNNNNNNNNNNNNNNNNNNNNNNNNNNNNNNNNNNNNNNNNNNNNN
Erineup_0   ATTTTCAGTTGACAAAGCTACTCTAACCCGTTTCTTTGCTTTTCACTTCA
Hemiaur_0   ATTTTCAGTAGATAAAGCTACTTTAACCCGATTTTTCGCTTTCCACTTCA
Hemiaur_1   ATTTTCAGTAGATAAAGCTACTTTAACCCGATTTTTCGCTTTCCACTTCA
Hylopa_0a   TTTTTCAGTTGATAAAGCTACCTTAACACGTTTCTTTGCCTTCCACTTCA
Hylopa_0b   TTTTTCAGTTGATAAAGCTACCTTAACACGTTTCTTTGCCTTCCACTTCA
Hylsui_0a   CTTTTCAGTTGACAAAGCTACTCTAACACGCTTCTTCGCCTTCCATTTTA
Hylsui_0b   ATTTTCAGTGGACAAAGCCACTTTAACACGTTTCTTCGCTTTTCACTTTA
Hylsui_1a   GTTTTCAGTTGATAAAGCTACATTGACACGTTTCTTTGCCTTCCATTTTA
Hylsui_1b   GTTTTCAGTTGATAAAGCTACATTGACACGTTTCTTTGCCTTCCATTTTA
Mesdauu_1   ATTTTCAGTAGATAAAGCTACCTTGACTCGATTTTTCGCTTTTCACTTTA
Mesdauu_2   ATTTTCAGTAGATAAAGCTACCTTGACTCGATTTTTCGCTTTTCACTTTA
Mesdauu_3   ATTTTCAGTAGACAAAGCTACCTTAACTCGATTTTTCGCTTTTCACTTTA
Mesdauu_4   ATTTTCAGTAGACAAAGCTACCTTAACTCGATTTTTCGCTTTTCACTTTA
Mesdauu_5   ATTTTCAGTAGACAAAGCTACCTTAACTCGATTTTTCGCTTTTCACTTTA
Meshugh_1   ATTCTCGGTAGATAAAGCTACCTTAACTCGATTTTTCGCTTTTCACTTTA
Meshugh_2   ATTCTCAGTAGATAAAGCTACCTTAACTCGATTTTTCGCTTTCCACTTTA
Neotetr_1   CTTTTCAGTAGACAAAGCTACACTAACCCGATTCTTTGCTTTTCACTTTA
Neotetr_2   CTTCTCAGTAGACAAAGCTACACTAACCCGATTCTTTGCTTTTCACTTTA
Nhhaina_1   GTTTTCAGTTGACAAAGCTACATTAACACGATTTTTTGCTTTTCACTTTA
Nhhaina_2   GTTTTCAGTTGACAAAGCTACATTAACACGATTTTTTGCTTTTCACTTTA
Nhhaina_3   GTTTTCAGTTGACAAAGCTACATTAACACGATTTTTTGCTTTTCACTTTA
Paraaet_3   ATTTTCAGTAGATAAAGCTACCCTAACACGTTTTTTCGCACTTCATTTCA
Paraaet_4   ATTTTCAGTAGATAAAGCTACCCTAACACGTTTTTTCGCACTTCATTTCA
Podotru_0   NNNNNNNNNNNNNNNNNNNNNNNNNNNNNNNNNNNNNNNNNNNNNNNNNN
Solepar_0   NNNNNNNNNNNNNNNNNNNNNNNNNNNNNNNNNNNNNNNNNNNNNNNNNN
Soreung_0   CTTCTCCGTAGATAAAGCCACCTTAACCCGATTCTTCGCATTCCATTTTA
Talpeur_0   GTTCTCAGTAGACAAAGCGACACTCACACGATTCTTCGCCTTCCACTTCA
Podoaure    NNNNNNNNNNNNNNNNNNNNNNNNNNNNNNNNNNNNNNNNNNNNNNNNNN
Hemicoll    NNNNNNNNNNNNNNNNNNNNNNNNNNNNNNNNNNNNNNNNNNNNNNNNNN
Hemimicr    NNNNNNNNNNNNNNNNNNNNNNNNNNNNNNNNNNNNNNNNNNNNNNNNNN
Hemihypo    NNNNNNNNNNNNNNNNNNNNNNNNNNNNNNNNNNNNNNNNNNNNNNNNNN
Atelalgi    NNNNNNNNNNNNNNNNNNNNNNNNNNNNNNNNNNNNNNNNNNNNNNNNNN
Atelfron    NNNNNNNNNNNNNNNNNNNNNNNNNNNNNNNNNNNNNNNNNNNNNNNNNN
Atelscla    NNNNNNNNNNNNNNNNNNNNNNNNNNNNNNNNNNNNNNNNNNNNNNNNNN
Hylmegal    NNNNNNNNNNNNNNNNNNNNNNNNNNNNNNNNNNNNNNNNNNNNNNNNNN

Atelalb_0   NNNNNNNNNNNNNNNNNNNNNNNNNNNNNNNNNNNNNNNNNNNNNNNNNN
Crocrus_0   TTCTCCCCTTCATTGTGGCAGCCCTTGCAGGAGTTCACCTTCTATTTCTA
Echigym_0   TCCTACCATTTATTATCACAGCATTAGCAGGAGTTCACTTACTATTTCTT
Episfum_0   TCCTTCCATTCATCATTGCAGCCATGGCAGGCGTACACCTACTATTCCTA
Erinamu_1   TTCTTCCCTTTATCCTAATAACTATAGCAATAGTTCACTTATTATTTCTT
Erinamu_2   TTCTTCCCTTTATCCTAATAGCTATAGCAATAGTTCACTTATTATTTCTT
Erincon_0   NNNNNNNNNNNNNNNNNNNNNNNNNNNNNNNNNNNNNNNNNNNNNNNNNN
Erineup_0   TCTTCCCTTTCATTATTGTAGCTATAGTCATAATTCACTTATTATTTCTT
Hemiaur_0   TTCTTCCATTCATAATTGTAGCACTAACAATAGTACACCTATTATTTCTT
Hemiaur_1   TTCTTCCTTTCATTATTGTAGCACTAACAATAGTACACCTATTATTTCTT
Hylopa_0a   TCTTACCATTTATCATCACAGCACTAGCTGCAATTCACCTTCTCTTTCTC
Hylopa_0b   TCTTACCATTTATCATCACAGCACTAGCTGCAATTCACCTTCTCTTTCTC
Hylsui_0a   TCTTACCATTTATTGTCTCAGCTCTAGCCGCAATCCACCTTCTCTTTTTA
Hylsui_0b   TCTTACCCTTTATCATTTCAGCATTAGCTGCAATTCACCTTCTCTTTCTT
Hylsui_1a   TTCTACCATTCATCATCATAGCCTTAGCTGCTATTCACCTTCTATTTCTT
Hylsui_1b   TTCTACCATTCATCATCATAGCCTTAGCTGCTATTCACCTTCTATTTCTT
Mesdauu_1   TTTTTCCATTCGTTATTGTAGCACTAACAATAATTCACCTATTGTTTCTT
Mesdauu_2   TTTTTCCATTCGTTATTGTAGCACTAACAATAATTCACCTATTGTTTCTT
Mesdauu_3   TTTTTCCATTCATTATTGTAGCATTAGCAATAACCCACCTATTATTTCTT
Mesdauu_4   TTTTTCCATTCATTATTGTAGCATTAGCAATAACCCACCTATTATTTCTT
Mesdauu_5   TTTTTCCATTCATTATTGTAGCATTAGCAATAACCCACCTATTATTTCTT
Meshugh_1   TTTTTCCATTCATTATTGTAGCACTAGCAATAATTCACCTATTATTTCTT
Meshugh_2   TTTTTCCATTCATTATTGTAGCACTAGCAATAATTCACCTATTATTTCTT
Neotetr_1   TTCTTCCATTCATCGTTACCGCATTAGCTGGAATTCACATTCTCTTTCTT
Neotetr_2   TTCTTCCATTTATTGTCACAGCATTAGCTGGGATCCACATCCTATTCCTT
Nhhaina_1   TTCTACCATTTATCATTGCCGCTCTAGCTGGAGTACATTTATTATTCCTT
Nhhaina_2   TTCTACCATTTATCATTGCCGCTCTAGCTGGAGTACATTTATTATTCCTT
Nhhaina_3   TTCTACCATTTATCATTGCCGCTCTAGCTGGAGTACATTTATTATTCCTT
Paraaet_3   TCCTTCCTTTTATAATTATAGCATTAACAATAATTCACCTATTATTCCTT
Paraaet_4   TCCTTCCTTTTATAATTATAGCATTAACAATAATTCACCTATTATTCCTT
Podotru_0   NNNNNNNNNNNNNNNNNNNNNNNNNNNNNNNNNNNNNNNNNNNNNNNNNN
Solepar_0   NNNNNNNNNNNNNNNNNNNNNNNNNNNNNNNNNNNNNNNNNNNNNNNNNN
Soreung_0   TCTTACCTTTCATCATTGCTGCCCTGGCCGGAGTCCACCTCCTATTCCTC
Talpeur_0   TTCTGCCATTTATTATTGCGGCACTAGCTGGAGTTCACCTGTTATTTCTT
Podoaure    NNNNNNNNNNNNNNNNNNNNNNNNNNNNNNNNNNNNNNNNNNNNNNNNNN
Hemicoll    NNNNNNNNNNNNNNNNNNNNNNNNNNNNNNNNNNNNNNNNNNNNNNNNNN
Hemimicr    NNNNNNNNNNNNNNNNNNNNNNNNNNNNNNNNNNNNNNNNNNNNNNNNNN
Hemihypo    NNNNNNNNNNNNNNNNNNNNNNNNNNNNNNNNNNNNNNNNNNNNNNNNNN
Atelalgi    NNNNNNNNNNNNNNNNNNNNNNNNNNNNNNNNNNNNNNNNNNNNNNNNNN
Atelfron    NNNNNNNNNNNNNNNNNNNNNNNNNNNNNNNNNNNNNNNNNNNNNNNNNN
Atelscla    NNNNNNNNNNNNNNNNNNNNNNNNNNNNNNNNNNNNNNNNNNNNNNNNNN
Hylmegal    NNNNNNNNNNNNNNNNNNNNNNNNNNNNNNNNNNNNNNNNNNNNNNNNNN

Atelalb_0   NNNNNNNNNNNNNNNNNNNNNNNNNNNNNNNNNNNNNNNNNNNNNNNNNN
Crocrus_0   CATGAAACTGGATCAAACAACCCATCAGGATTAAACTCAGATACAGACAA
Echigym_0   CACGAATCAGGATCCAATAACCCATCAGGACTAAACTCAGATAGTGACAA
Episfum_0   CACGAAACAGGCTCCAACAATCCATCAGGACTCTGCTCAGACGCAGATAA
Erinamu_1   CACGAAACTGGCTCTAATAATCCCACAGGAATCACCTCAGAATCTGATAA
Erinamu_2   CACGAAACTGGCTCTAATAATCCCACAGGAATCACCTCAGAATCTGATAA
Erincon_0   NNNNNNNNNNNNNNNNNNNNNNNNNNNNNNNNNNNNNNNNNNNNNNNNNN
Erineup_0   CACGAAGCTGGCTCTAATAATCCCACAGGAATTACTTCAGAGTCTGACAA
Hemiaur_0   CATGAAACAGGCTCAAACAATCCCACAGGAATCATTTCAGAATCAGACAA
Hemiaur_1   CATGAAACAGGCTCAAACAATCCCACAGGAATCATTTCAGAATCAGACAA
Hylopa_0a   CACGAAACAGGATCCAACAACCCATCTGGACTTAATTCAGATTGTGACAA
Hylopa_0b   CACGAAACAGGATCCAACAACCCATCTGGACTTAATTCAGATTGTGACAA
Hylsui_0a   CATGAGACAGGATCAAATAACCCATCAGGACTTAATTCAGATAGCGATAA
Hylsui_0b   CACGAAACAGGATCTAACAATCCATCAGGACTAAACTCAGACACTGATAA
Hylsui_1a   CACGAAACAGGATCAAATAACCCATCTGGATTAAACTCAGACAACGACAA
Hylsui_1b   CACGAAACAGGATCAAATAACCCATCTGGATTAAACTCAGACAACGACAA
Mesdauu_1   CACGAATCAGGCTCCAACAATCCCACAGGAATCATTTCAGAATCTGATAA
Mesdauu_2   CACGAATCAGGCTCCAACAATCCCACAGGAATCATTTCAGAATCTGATAA
Mesdauu_3   CACGAAACAGGCTCCAACAATCCTACAGGAATCATTTCAGAATCTGATAA
Mesdauu_4   CACGAAACAGGCTCCAACAATCCTACAGGAATCATTTCAGAATCTGATAA
Mesdauu_5   CACGAAACAGGCTCCAACAATCCTACAGGAATCATTTCAGAATCTGATAA
Meshugh_1   CATGAAACAGGCTCCAACAATCCCACAGGAATCATTTCAGAATCTGATAA
Meshugh_2   CATGAAACAGGCTCCAACAATCCCACAGGAATCATTTCAGAATCTGATAA
Neotetr_1   CACGAAACAGGATCAAACAATCCCTCAGGAATAAACTCTGATAGTGATAA
Neotetr_2   CACGAAACAGGGTCAAATAACCCCTCAGGACTGGACTCTGATAGTGATAA
Nhhaina_1   CACGAAACAGGATCAAATAATCCATCTGGACTAAATTCCGATAGTGATAA
Nhhaina_2   CACGAAACAGGATCAAATAATCCATCTGGACTAAATTCCGATAGTGATAA
Nhhaina_3   CACGAAACAGGATCAAATAATCCATCTGGACTAAATTCCGATAGTGATAA
Paraaet_3   CATGAAACCGGCTCTAATAACCCAACAGGAATTATCTCAGAATCTGAAAA
Paraaet_4   CATGAAACCGGCTCTAATAACCCAACAGGAATTATCTCAGAATCTGAAAA
Podotru_0   NNNNNNNNNNNNNNNNNNNNNNNNNNNNNNNNNNNNNNNNNNNNNNNNNN
Solepar_0   NNNNNNNNNNNNNNNNNNNNNNNNNNNNNNNNNNNNNNNNNNNNNNNNNN
Soreung_0   CACGAAACTGGATCTAACAACCCATCAGGACTATGCTCAGATGCAGACAA
Talpeur_0   CACGAAACAGGATCAAACAACCCATCAGGACTCTCATCAGATACGGATAA
Podoaure    NNNNNNNNNNNNNNNNNNNNNNNNNNNNNNNNNNNNNNNNNNNNNNNNNN
Hemicoll    NNNNNNNNNNNNNNNNNNNNNNNNNNNNNNNNNNNNNNNNNNNNNNNNNN
Hemimicr    NNNNNNNNNNNNNNNNNNNNNNNNNNNNNNNNNNNNNNNNNNNNNNNNNN
Hemihypo    NNNNNNNNNNNNNNNNNNNNNNNNNNNNNNNNNNNNNNNNNNNNNNNNNN
Atelalgi    NNNNNNNNNNNNNNNNNNNNNNNNNNNNNNNNNNNNNNNNNNNNNNNNNN
Atelfron    NNNNNNNNNNNNNNNNNNNNNNNNNNNNNNNNNNNNNNNNNNNNNNNNNN
Atelscla    NNNNNNNNNNNNNNNNNNNNNNNNNNNNNNNNNNNNNNNNNNNNNNNNNN
Hylmegal    NNNNNNNNNNNNNNNNNNNNNNNNNNNNNNNNNNNNNNNNNNNNNNNNNN

Atelalb_0   NNNNNNNNNNNNNNNNNNNNNNNNNNNNNNNNNNNNNNNNNNNNNNNNNN
Crocrus_0   AATCCCCTTCCATCCTTACTACACTATTAAAGATATCTTAGGAGCATTAA
Echigym_0   AATTCCTTTCCACCCTTATTATACAATTAAAGATATCTTTGGTGTTTTAT
Episfum_0   AATCCCATTCCACCCCTACTATACAATTAAAGATATCTTAGGAGTACTAC
Erinamu_1   AATTTCATTCCACCCATATTATACCTTTAAAGATATACTAGGTATAATAT
Erinamu_2   AATTTCATTCCACCCATATTATACCTTTAAAGACATACTAGGTATAATAT
Erincon_0   NNNNNNNNNNNNNNNNNNNNNNNNNNNNNNNNNNNNNNNNNNNNNNNNNN
Erineup_0   AATCTCATTCCACCCATATTATACGCTTAAAGATATGCTAGGCATAATAT
Hemiaur_0   AATTCCATTTCACCCCTACTATACCATAAAAGATATCCTAGGTATAATTT
Hemiaur_1   AATCCCATTCCACCCCTACTATACCATAAAAGATATTCTAGGTATAATTT
Hylopa_0a   AATTCCATTTCATCCTTATTTCACATATAAAGATATTCTTGGAGGTATGT
Hylopa_0b   AATTCCATTTCATCCTTATTTCACATATAAAGATATTCTTGGAGGTATGT
Hylsui_0a   AATTCCATTTCATCCTTACTACTCATATAAAGACATTCTTGGAGGTGCGT
Hylsui_0b   AATTCCATTCCACCCCTATTACACATATAAAGACATTCTTGGAGGTTTAT
Hylsui_1a   AATTCCATTTCACCCTTATTACACCTACAAAGATATTCTTGGAGGTGTGC
Hylsui_1b   AATTCCATTTCACCCTTATTACACCTACAAAGATATTCTTGGAGGTGTGC
Mesdauu_1   AATTCCATTTCATCCCTACCACACTGTAAAAGATATTTTAGGTATAATCT
Mesdauu_2   AATTCCATTTCATCCCTACCACACTGTAAAAGATATTTTAGGTATAATCT
Mesdauu_3   AATCCCATTTCATCCCTACTACACTGTAAAAGATATTTTAGGTATAGTCT
Mesdauu_4   AATTCCATTTCATCCCTACTACACTGTAAAAGATATTTTAGGTATAGTCT
Mesdauu_5   AATCCCATTTCATCCCTACTACACTGTAAAAGATATTTTAGGTATAGTCT
Meshugh_1   AATTCCATTTCACCCCTACTATACTGTAAAAGATATCTTAGGTATAATTT
Meshugh_2   AATTCCATTTCATCCCTACTATACTGTAAAAGATATCTTAGGTATAATTT
Neotetr_1   AATTCCATTTCACCCTTACTACTTACTTAAAGATATTCTAGGAATCATAT
Neotetr_2   AATTCCATTTCACCCTTACTACATTTTTAAAGACATTCTAGGGGTCATAT
Nhhaina_1   AATTCCATTCCACCCTTACTACACATTCAAAGATATTTTAGGCATAATAT
Nhhaina_2   AATTCCATTCCACCCTTACTACACATTCAAAGATATTTTAGGCATAATAT
Nhhaina_3   AATTCCATTCCACCCTTACTACACATTCAAAGATATTTTAGGCATAATAT
Paraaet_3   AATTCCATTCCATCCTTATTATACTATTAAAGACATTTTAGGTATAATCT
Paraaet_4   AATTCCATTCCATCCTTATTATACTATTAAAGACATTTTAGGTATAATCT
Podotru_0   NNNNNNNNNNNNNNNNNNNNNNNNNNNNNNNNNNNNNNNNNNNNNNNNNN
Solepar_0   NNNNNNNNNNNNNNNNNNNNNNNNNNNNNNNNNNNNNNNNNNNNNNNNNN
Soreung_0   AATCCCCTTCCACCCCTATTATACAATTAAAGACATTCTAGGAGTACTTT
Talpeur_0   AATTCCATTTCACCCCTATTACACTATTAAAGACATCCTAGGAGCACTAA
Podoaure    NNNNNNNNNNNNNNNNNNNNNNNNNNNNNNNNNNNNNNNNNNNNNNNNNN
Hemicoll    NNNNNNNNNNNNNNNNNNNNNNNNNNNNNNNNNNNNNNNNNNNNNNNNNN
Hemimicr    NNNNNNNNNNNNNNNNNNNNNNNNNNNNNNNNNNNNNNNNNNNNNNNNNN
Hemihypo    NNNNNNNNNNNNNNNNNNNNNNNNNNNNNNNNNNNNNNNNNNNNNNNNNN
Atelalgi    NNNNNNNNNNNNNNNNNNNNNNNNNNNNNNNNNNNNNNNNNNNNNNNNNN
Atelfron    NNNNNNNNNNNNNNNNNNNNNNNNNNNNNNNNNNNNNNNNNNNNNNNNNN
Atelscla    NNNNNNNNNNNNNNNNNNNNNNNNNNNNNNNNNNNNNNNNNNNNNNNNNN
Hylmegal    NNNNNNNNNNNNNNNNNNNNNNNNNNNNNNNNNNNNNNNNNNNNNNNNNN

Atelalb_0   NNNNNNNNNNNNNNNNNNNNNNNNNNNNNNNNNNNNNNNNNNNNNNNNNN
Crocrus_0   TCATAATCACCATACTATCTTCCCTAGTCTTATTCTCCCCCGACATACTA
Echigym_0   TCTTACTATTAATTCTTTTAACCCTAACCCTATTTTACCCAGATCTTCTA
Episfum_0   TACTAATTCTAGTCCTAACAACTCTAGTTCTATTCTCCCCAGACCTACTT
Erinamu_1   TTTTATTTCTTATCTTAATATTACTAGTCTTATTTTATCCGGATCTCTTA
Erinamu_2   TCTTATTTCTTATCTTAATATTACTAGTCTTATTTTATCCGGATCTCTTA
Erincon_0   NNNNNNNNNNNNNNNNNNNNNNNNNNNNNNNNNNNNNNNNNNNNNNNNNN
Erineup_0   TTATATTTCTTATTCTAATATCTCTAGTTTTATTTTATCCAGACCTTCTA
Hemiaur_0   CTCTATTATTAATCTTAATAACATTAACATTATTTTCCCCAGACTTATTA
Hemiaur_1   CTCTATTATTAATCTTAATAACATTAACATTATTTTCCCCAGACTTATTA
Hylopa_0a   TCCTTATATTCTTATTTTTAATTTTAGTCTTATTTTCCCCAGACCTACTA
Hylopa_0b   TCCTTATATTCTTATTTTTAATTTTAGTCTTATTTTCCCCAGACCTACTA
Hylsui_0a   TCCTCATCCTCTTATTTTTAACCTTAGTTCTCTTCTTCCCAGATTTACTA
Hylsui_0b   TCCTAGTTTTATTATTTTTAACTTTAGTCCTCTTCTCTCCAGATTTACTA
Hylsui_1a   TCTTAACCCTTCTATTTTTAACCTTAGTTCTCTTTTCCCCGGACTTGCTA
Hylsui_1b   TCCTAACCCTTCTGTTTTTAACCTTAGTTCTCTTTTCCCCGGACTTGCTA
Mesdauu_1   CCCTATTATTTATCTTAATAACATTAACATTATTTTTTCCAGATTTACTA
Mesdauu_2   CCCTATTATTTATCTTAATAACATTAACATTATTTTTTCCAGATTTACTA
Mesdauu_3   CCTTATTACTTATCTTAATAACATTAACATTATTTTCCCCAGATTTATTA
Mesdauu_4   CCTTATTACTTATCTTAATAACATTAACATTATTTTCCCCAGATTTATTA
Mesdauu_5   CCTTATTACTTATCTTAATAACATTAACATTATTTTCCCCAGATTTATTA
Meshugh_1   TCTTATTGTTTATATTAGTGATATTAACATTATTTTCCCCAGACCTATTA
Meshugh_2   TCTTATTGTTTATATTAGTAATATTAACATTATTTTCCCCAGACCTATTA
Neotetr_1   TTTTTCTTCTTATATTCCTTACCCTAGTTCTTTTCTCCCCAGATCTTTTA
Neotetr_2   TTTTTCTTCTTATATTTCTTACCTTAGTTCTTTTCTCCCCAGACCTCTTA
Nhhaina_1   TTCTTATTTTAATATTTCTCACCTTAACTTTATTTTACCCAGATCTATTA
Nhhaina_2   TTCTTATTTTAATATTTCTCACCTTAACTTTATTTTACCCAGATCTATTA
Nhhaina_3   TTCTTATTTTAATATTTCTCACCTTAACTTTATTTTACCCAGATCTATTA
Paraaet_3   TACTAATTATAATATTAACTATCTTAACACTATTTTCCCCAGACTTATTA
Paraaet_4   TACTAATTATAATATTAACTATCTTAACACTATTTTCCCCAGACTTATTA
Podotru_0   NNNNNNNNNNNNNNNNNNNNNNNNNNNNNNNNNNNNNNNNNNNNNNNNNN
Solepar_0   NNNNNNNNNNNNNNNNNNNNNNNNNNNNNNNNNNNNNNNNNNNNNNNNNN
Soreung_0   TACTCATTCTGGCCCTCACATCCCTAGTACTATTTTCCCCAGACCTACTA
Talpeur_0   TCCTAATTATAGCTCTATCATCATTAGTATTATTTTCACCTGACCTACTA
Podoaure    NNNNNNNNNNNNNNNNNNNNNNNNNNNNNNNNNNNNNNNNNNNNNNNNNN
Hemicoll    NNNNNNNNNNNNNNNNNNNNNNNNNNNNNNNNNNNNNNNNNNNNNNNNNN
Hemimicr    NNNNNNNNNNNNNNNNNNNNNNNNNNNNNNNNNNNNNNNNNNNNNNNNNN
Hemihypo    NNNNNNNNNNNNNNNNNNNNNNNNNNNNNNNNNNNNNNNNNNNNNNNNNN
Atelalgi    NNNNNNNNNNNNNNNNNNNNNNNNNNNNNNNNNNNNNNNNNNNNNNNNNN
Atelfron    NNNNNNNNNNNNNNNNNNNNNNNNNNNNNNNNNNNNNNNNNNNNNNNNNN
Atelscla    NNNNNNNNNNNNNNNNNNNNNNNNNNNNNNNNNNNNNNNNNNNNNNNNNN
Hylmegal    NNNNNNNNNNNNNNNNNNNNNNNNNNNNNNNNNNNNNNNNNNNNNNNNNN

Atelalb_0   NNNNNNNNNNNNNNNNNNNNNNNNNNNNNNNNNNNNNNNNNNNNNNNNNN
Crocrus_0   GGGGATCCAGATAACTACATCCCCGCAAACCCCCTTAACACACCACCACA
Echigym_0   GGAGACCCCGATAATTTTACACCAGCTAACCCTTTAAATACCCCACCACA
Episfum_0   GGAGACCCAGATAACTACACCCCTGCTAACCCACTAAACACACCTCCACA
Erinamu_1   GGTGATCCTGATAATTATACACCAGCTAACCCCTTAAATACTCCTCCCCA
Erinamu_2   GGTGATCCTGATAATTATACACCAGCTAACCCCTTAAATACTCCTCCCCA
Erincon_0   NNNNNNNNNNNNNNNNNNNNNNNNNNNNNNNNNNNNNNNNNNNNNNNNNN
Erineup_0   GGTGATCCAGACAATTATACCCCAGCCAACCCCCTAAGTACTCCCCCCCA
Hemiaur_0   GGTGACCCAGACAATTATACTCCAGCCAATCCTCTAAACACCCCACCCCA
Hemiaur_1   GGTGATCCAGACAATTATACTCCAGCTAATCCCCTAAACACTCCACCCCA
Hylopa_0a   GGTGACCCCGACAATTATACACCCGCTAATCCTCTTAATACCCCTCCCCA
Hylopa_0b   GGTGACCCCGACAATTATACACCCGCTAATCCTCTTAATACCCCTCCCCA
Hylsui_0a   GGCGACCCCGACAATTACTCCCCTGCTAACCCCCTCAATACCCCTCCTCA
Hylsui_0b   GGAGACCCCGACAACTATACACCTGCCAACCCTCTTAATACTCCTCCTCA
Hylsui_1a   GGTGACCCTGACAACTACACACCTGCTAATCCCCTTAATACCCCTCCCCA
Hylsui_1b   GGTGACCCTGACAACTACACACCTGCTAATCCCCTTAATACTCCTCCCCA
Mesdauu_1   GGTGACCCAGACAACTATACCCCAGCTAACCCTCTAAATACTCCCCCCCA
Mesdauu_2   GGTGACCCAGACAACTATACCCCAGCTAACCCTCTAAATACTCCCCCCCA
Mesdauu_3   GGTGATCCAGATAACTATACTCCAGCTAACCCTCTAAATACTCCTCCCCA
Mesdauu_4   GGTGATCCAGATAACTATACTCCAGCTAACCCTCTAAATACTCCTCCCCA
Mesdauu_5   GGTGATCCAGATAACTATACTCCAGCTAACCCTCTAAATACTCCTCCCCA
Meshugh_1   GGCGACCCAGATAATTATATGCCAGCTAATCCTCTAAATACTCCCCCCCA
Meshugh_2   GGCGACCCAGATAATTATATTCCAGCTAATCCTCTAAACACTCCCCCCCA
Neotetr_1   GGAGACCCAGATAACTATACACCAGCAAATCCTCTTAATACACCACCTCA
Neotetr_2   GGAGACCCAGACAACTACATACCAGCAAATCCCCTTAACACCCCACCCCA
Nhhaina_1   GGAGATCCCGATAATTATACCCCAGCTAACCCACTAAATACACCTCCCCA
Nhhaina_2   GGAGATCCCGATAATTATACCCCAGCTAACCCACTAAATACACCTCCCCA
Nhhaina_3   GGAGATCCCGATAATTATACCCCAGCTAACCCACTAAATACACCTCCCCA
Paraaet_3   AGCGACCCAGACAATTATACCCCAGCTAATCCTTTAAATACCCCTCCTCA
Paraaet_4   AGCGACCCAGACAATTATACCCCAGCTAATCCTTTAAATACCCCTCCTCA
Podotru_0   NNNNNNNNNNNNNNNNNNNNNNNNNNNNNNNNNNNNNNNNNNNNNNNNNN
Solepar_0   NNNNNNNNNNNNNNNNNNNNNNNNNNNNNNNNNNNNNNNNNNNNNNNNNN
Soreung_0   GGAGACCCAGATAACTACACACCTGCTAACCCCCTAAATACACCACCTCA
Talpeur_0   GGAGACCCAGACAATTACATCCCGGCAAACCCGCTAAACACACCACCCCA
Podoaure    NNNNNNNNNNNNNNNNNNNNNNNNNNNNNNNNNNNNNNNNNNNNNNNNNN
Hemicoll    NNNNNNNNNNNNNNNNNNNNNNNNNNNNNNNNNNNNNNNNNNNNNNNNNN
Hemimicr    NNNNNNNNNNNNNNNNNNNNNNNNNNNNNNNNNNNNNNNNNNNNNNNNNN
Hemihypo    NNNNNNNNNNNNNNNNNNNNNNNNNNNNNNNNNNNNNNNNNNNNNNNNNN
Atelalgi    NNNNNNNNNNNNNNNNNNNNNNNNNNNNNNNNNNNNNNNNNNNNNNNNNN
Atelfron    NNNNNNNNNNNNNNNNNNNNNNNNNNNNNNNNNNNNNNNNNNNNNNNNNN
Atelscla    NNNNNNNNNNNNNNNNNNNNNNNNNNNNNNNNNNNNNNNNNNNNNNNNNN
Hylmegal    NNNNNNNNNNNNNNNNNNNNNNNNNNNNNNNNNNNNNNNNNNNNNNNNNN

Atelalb_0   NNNNNNNNNNNNNNNNNNNNNNNNNNNNNNNNNNNNNNNNNNNNNNNNNN
Crocrus_0   TATTAAGCCAGAATGATACTTCCTATTTGCCTATGCAATCCTACGATCAA
Echigym_0   TATTAAACCTGAATGATACTTCCTATTTGCATACGCAATTTTACGCTCAA
Episfum_0   TATTAAACCTGAATGATATTTTCTATTCGCCTATGCTATTCTCCGATCAA
Erinamu_1   TATCAAACCCGAATGATATTTTCTATTTGCCTACGCAATTCTCCGATCCA
Erinamu_2   TATCAAACCCGAATGATATTTTCTATTTGCCTACGCAATTCTCCGATCTA
Erincon_0   NNNNNNNNNNNNNNNNNNNNNNNNNNNNNNNNNNNNNNNNNNNNNNNNNN
Erineup_0   TATTAAACCTGAATGATATTTCCTATTTGCCTACGCAATTCTCCGGTCTA
Hemiaur_0   TATCAAACCTGAATGATATTTTTTATTTGCTTACGCAATTCTTCGATCGA
Hemiaur_1   TATCAAACCTGAATGATATTTTTTATTTGCTTACGCAATTCTTCGATCAA
Hylopa_0a   TATTAAACCAGAATGATATTTCCTCTTTGCCTACGCTATCCTCCGCTCCA
Hylopa_0b   TATTAAACCAGAATGATATTTCCTCTTTGCCTACGCTATCCTCCGCTCCA
Hylsui_0a   TATTAAACCAGAATGATATTTTCTTTTTGCCTATGCTATCCTTCGTTCTA
Hylsui_0b   CATTAAACCAGAATGATACTTTCTCTTCGCCTACGCTATTCTCCGCTCTA
Hylsui_1a   TATCAAACCAGAATGATATTTCCTCTTTGCTTATGCTATTCTTCGCTCTA
Hylsui_1b   TATCAAACCAGAATGATATTTCCTCTTTGCTTATGCTATTCTTCGCTCTA
Mesdauu_1   TATTAAACCTGAATGATATTTTTTATTTGCTTACGCAATTCTTCGATCAA
Mesdauu_2   TATTAAACCTGAATGATATTTTTTATTTGCTTACGCAATTCTTCGATCAA
Mesdauu_3   TATTAAACCTGAATGATATTTCTTATTTGCTTACGCAATTCTTCGATCAA
Mesdauu_4   TATTAAACCTGAATGATATTTCTTATTTGCTTACGCAATTCTTCGATCAA
Mesdauu_5   TATTAAACCTGAATGATATTTCTTATTTGCTTACGCAATTCTTCGATCAA
Meshugh_1   CATCAAACCTGAATGATATTTCTTATTTGCTTACGCAATTCTCCGATCAA
Meshugh_2   CATCAAACCTGAATGATATTTCTTATTTGCTTACGCAATTCTCCGATCTA
Neotetr_1   TATTAAACCTGAATGATACTTCCTATTTGCTTACGCTATTCTTCGCTCAA
Neotetr_2   TATTAAACCTGAATGGTACTTCCTATTTGCTTACGCTATTCTCCGCTCAA
Nhhaina_1   TATTAAACCAGAATGATATTTCCTTTTTGCCTACGCTATTCTACGCTCTA
Nhhaina_2   TATTAAACCAGAATGATATTTCCTTTTTGCCTACGCTATTCTACGCTCTA
Nhhaina_3   TATTAAACCAGAATGATATTTCCTTTTTGCCTACGCTATTCTACGCTCTA
Paraaet_3   TATTAAACCTGAATGATACTTTTTATTTGCCTATGCAATTCTCCGATCTA
Paraaet_4   TATTAAACCTGAATGATACTTTTTATTTGCCTATGCAATTCTCCGATCTA
Podotru_0   NNNNNNNNNNNNNNNNNNNNNNNNNNNNNNNNNNNNNNNNNNNNNNNNNN
Solepar_0   NNNNNNNNNNNNNNNNNNNNNNNNNNNNNNNNNNNNNNNNNNNNNNNNNN
Soreung_0   CATTAAACCAGAATGATATTTCCTATTCGCCTATGCCATCCTACGATCTA
Talpeur_0   TATTAAACCCGAATGGTACTTCCTATTTGCATATGCCATCCTACGATCAA
Podoaure    NNNNNNNNNNNNNNNNNNNNNNNNNNNNNNNNNNNNNNNNNNNNNNNNNN
Hemicoll    NNNNNNNNNNNNNNNNNNNNNNNNNNNNNNNNNNNNNNNNNNNNNNNNNN
Hemimicr    NNNNNNNNNNNNNNNNNNNNNNNNNNNNNNNNNNNNNNNNNNNNNNNNNN
Hemihypo    NNNNNNNNNNNNNNNNNNNNNNNNNNNNNNNNNNNNNNNNNNNNNNNNNN
Atelalgi    NNNNNNNNNNNNNNNNNNNNNNNNNNNNNNNNNNNNNNNNNNNNNNNNNN
Atelfron    NNNNNNNNNNNNNNNNNNNNNNNNNNNNNNNNNNNNNNNNNNNNNNNNNN
Atelscla    NNNNNNNNNNNNNNNNNNNNNNNNNNNNNNNNNNNNNNNNNNNNNNNNNN
Hylmegal    NNNNNNNNNNNNNNNNNNNNNNNNNNNNNNNNNNNNNNNNNNNNNNNNNN

Atelalb_0   NNNNNNNNNNNNNNNNNNNNNNNNNNNNNNNNNNNNNNNNNNNNNNNNNN
Crocrus_0   TTCCCAACAAACTTGGAGGGGTCCTGGCGCTCGTTCTATCGATTCTAGTC
Echigym_0   TCCCAAACAAATTAGGAGGAGTAGTAGCCCTAGTTTTATCAATCCTTATC
Episfum_0   TTCCAAATAAATTAGGAGGAGTACTAGCCCTAGTTCTATCGATTTTAATC
Erinamu_1   TTCCTAATAAACTAGGAGGTGTTCTAGCATTATTTATATCAATTCTTATT
Erinamu_2   TTCCTAATAAACTAGGAGGTGTTCTAGCATTATTTATATCAATTCTTATT
Erincon_0   NNNNNNNNNNNNNNNNNNNNNNNNNNNNNNNNNNNNNNNNNNNNNNNNNN
Erineup_0   TTCCTAATAAACTTGGAGGTGTTCTAGCACTATTCATATCAATTCTCATT
Hemiaur_0   TCCCCAATAAATTAGGAGGAGTCCTAGCACTACTCATATCTATCCTTATT
Hemiaur_1   TCCCCAATAAGTTAGGAGGAGTCCTAGCACTACTCATATCCATCCTTATT
Hylopa_0a   TTCCTAACAAATTAGGAGGAGTAGTAGCACTAATTCTATCAATCCTAATT
Hylopa_0b   TTCCTAACAAATTAGGAGGAGTAGTAGCACTAATTCTATCAATCCTAATT
Hylsui_0a   TTCCCAACAAACTAGGAGGGGTAATAGCATTAATCTTATCTATTTTAATC
Hylsui_0b   TTCCCAACAAACTAGGAGGGGTAGTAGCACTAATTCTATCCATTCTAATT
Hylsui_1a   TTCCCAACAAACTAGGAGGAGTAGTAGCATTAATTTTATCAATCCTAATT
Hylsui_1b   TTCCCAACAAACTAGGAGGAGTAGTAGCATTAATTTTATCAATCCTAATT
Mesdauu_1   TTCCCAATAAATTAGGAGGAGTTCTAGCATTACTAATATCTATTCTTATC
Mesdauu_2   TTCCCAATAAATTAGGAGGAGTTCTAGCATTACTAATATCTATTCTTATC
Mesdauu_3   TCCCCAATAAACTAGGAGGTGTTCTAGCATTACTAATATCCATTCTTATC
Mesdauu_4   TCCCCAATAAACTAGGAGGTGTTCTAGCATTACTAATATCCATTCTTATC
Mesdauu_5   TCCCCAATAAACTAGGAGGTGTTCTAGCATTACTAATATCCATTCTTATC
Meshugh_1   TCCCCAATAAATTAGGAGGTGTTCTAGCATTATTAATATCTATTCTTATC
Meshugh_2   TCCCCAATAAATTGGGAGGTGTCCTAGCATTATTAATATCTATTCTTATC
Neotetr_1   TTCCAAACAAATTAGGTGGGGTAGTAGCATTAATTTTATCTATTCTCATC
Neotetr_2   TTCCAAACAAATTAGGTGGGGTGGTAGCATTAATTTTATCTATTCTTATC
Nhhaina_1   TTCCCAATAAACTAGGTGGAGTAATTGCTCTAATTTTATCTATCCTAATC
Nhhaina_2   TTCCCAATAAACTAGGTGGAGTAATTGCTCTAATTTTATCTATCCTAATC
Nhhaina_3   TTCCCAATAAACTAGGTGGAGTAATTGCTCTAATTTTATCTATCCTAATC
Paraaet_3   TCCCTAACAAACTTGGAGGAGTAATAGCACTATTTATATCTATTCTTATC
Paraaet_4   TCCCTAACAAACTTGGAGGAGTAATAGCACTATTTATATCTATTCTTATC
Podotru_0   NNNNNNNNNNNNNNNNNNNNNNNNNNNNNNNNNNNNNNNNNNNNNNNNNN
Solepar_0   NNNNNNNNNNNNNNNNNNNNNNNNNNNNNNNNNNNNNNNNNNNNNNNNNN
Soreung_0   TCCCTAACAAATTAGGAGGTGTCCTAGCACTAGTCCTATCAATCCTAGTC
Talpeur_0   TTCCTAATAAATTAGGAGGCGTACTAGCCCTGGCGTTCTCAATCCTAGTA
Podoaure    NNNNNNNNNNNNNNNNNNNNNNNNNNNNNNNNNNNNNNNNNNNNNNNNNN
Hemicoll    NNNNNNNNNNNNNNNNNNNNNNNNNNNNNNNNNNNNNNNNNNNNNNNNNN
Hemimicr    NNNNNNNNNNNNNNNNNNNNNNNNNNNNNNNNNNNNNNNNNNNNNNNNNN
Hemihypo    NNNNNNNNNNNNNNNNNNNNNNNNNNNNNNNNNNNNNNNNNNNNNNNNNN
Atelalgi    NNNNNNNNNNNNNNNNNNNNNNNNNNNNNNNNNNNNNNNNNNNNNNNNNN
Atelfron    NNNNNNNNNNNNNNNNNNNNNNNNNNNNNNNNNNNNNNNNNNNNNNNNNN
Atelscla    NNNNNNNNNNNNNNNNNNNNNNNNNNNNNNNNNNNNNNNNNNNNNNNNNN
Hylmegal    NNNNNNNNNNNNNNNNNNNNNNNNNNNNNNNNNNNNNNNNNNNNNNNNNN

Atelalb_0   NNNNNNNNNNNNNNNNNNNNNNNNNNNNNNNNNNNNNNNNNNNNNNNNNN
Crocrus_0   CTAGCAGTCATTCCGCTACTCCACACAGCTAAACAACGAAGCATAATATT
Echigym_0   CTAATTTTAATACCTCTTCTACATACAGCAAAACAACGAAGTATAATATT
Episfum_0   CTAGCTATCGTCCCTCTCCTCCACACATCTAAACAACGAAGTATAATATT
Erinamu_1   CTATTTCTCTTACCCTACCTACACACCTCAAAACACCGGAGCATAGTATT
Erinamu_2   CTATTTCTCTTACCCTACCTACACACCTCAAAACACCGGAGCATAGTATT
Erincon_0   NNNNNNNNNNNNNNNNNNNNNNNNNNNNNNNNNNNNNNNNNNNNNNNNNN
Erineup_0   CTATTCCTTTTACCATACCTACACACCTCAAAACACCGAAGCATAGTATT
Hemiaur_0   TTATTCTTTATACCCCTATTGCATACCTCAAAACAACGAAGCATAATTTT
Hemiaur_1   TTATTCTTTATACCCTTATTGCATACTTCAAAACAGCGAAGCATAATTTT
Hylopa_0a   TTAATGCTAATTCCACTACTACATACAGCCAAACAACGAAGCATAATCTT
Hylopa_0b   TTAATGCTAATTCCACTACTACATACAGCCAAACAACGAAGCATAATCTT
Hylsui_0a   CTTATACTTTTTCCACTTTTACATACAGCTAAACAACGAAGCATAATATT
Hylsui_0b   TTAATAGTTATTCCACTTTTACATACAGCCAAACAACGAAGCATAATATT
Hylsui_1a   TTAATGCTTATCCCTATACTTCACACAGCCAAACAGCGCAGTATAATTTT
Hylsui_1b   TTAATGCTTATCCCTATACTTCACACAGCCAAACAGCGCAGTATAATTTT
Mesdauu_1   TTATTTCTTATACCCCTATTGCACACCTCCAAACAACGAAGCATAATTTT
Mesdauu_2   TTATTTCTTATACCCCTATTGCACACCTCCAAACAACGAAGCATAATTTT
Mesdauu_3   TTATTTCTTATACCCCTATTACACACCTCTAAACAACGAAGCATAATCTT
Mesdauu_4   TTATTTCTTATACCCCTATTACATACCTCTAAACAACGAAGCATAATCTT
Mesdauu_5   TTATTTCTTATACCCCTATTACATACCTCTAAACAACGAAGCATAATCTT
Meshugh_1   TTATTTCTTATACCCTTATTACATACCTCTAAACAACGAAGTATAATTTT
Meshugh_2   TTATTTCTTATACCCTTATTACATACCTCTAAACAACGAAGTATAATTTT
Neotetr_1   CTAATTTTATTTCCTATTCTACACACAGCCAAACAACGAAGCATAACATT
Neotetr_2   CTAATTTTATTTCCTATTCTACACACAGCCAAACAACGAAGCATAATATT
Nhhaina_1   TTAATTTTTATACCCTTACTTCACACAGCTAAACAACGAAGTATAATATT
Nhhaina_2   TTAATTTTTATACCCTTACTTCACACAGCTAAACAACGAAGTATAATATT
Nhhaina_3   TTAATTTTTATACCCTTACTTCACACAGCTAAACAACGAAGTATAATATT
Paraaet_3   TTATTCTTCATACCCCTATTACATACTTCTAAACAACGAAGCATAATATT
Paraaet_4   TTATTCTTCATACCCCTATTACATACTTCTAAACAACGAAGCATAATATT
Podotru_0   NNNNNNNNNNNNNNNNNNNNNNNNNNNNNNNNNNNNNNNNNNNNNNNNNN
Solepar_0   NNNNNNNNNNNNNNNNNNNNNNNNNNNNNNNNNNNNNNNNNNNNNNNNNN
Soreung_0   CTAGCTGTAGTACCCTTCCTCCACACATCTAAACAACGAAGCATGATATT
Talpeur_0   CTAGCATTAATACCATTCTTACACACTTCAAAACAACGAAGTATAATATT
Podoaure    NNNNNNNNNNNNNNNNNNNNNNNNNNNNNNNNNNNNNNNNNNNNNNNNNN
Hemicoll    NNNNNNNNNNNNNNNNNNNNNNNNNNNNNNNNNNNNNNNNNNNNNNNNNN
Hemimicr    NNNNNNNNNNNNNNNNNNNNNNNNNNNNNNNNNNNNNNNNNNNNNNNNNN
Hemihypo    NNNNNNNNNNNNNNNNNNNNNNNNNNNNNNNNNNNNNNNNNNNNNNNNNN
Atelalgi    NNNNNNNNNNNNNNNNNNNNNNNNNNNNNNNNNNNNNNNNNNNNNNNNNN
Atelfron    NNNNNNNNNNNNNNNNNNNNNNNNNNNNNNNNNNNNNNNNNNNNNNNNNN
Atelscla    NNNNNNNNNNNNNNNNNNNNNNNNNNNNNNNNNNNNNNNNNNNNNNNNNN
Hylmegal    NNNNNNNNNNNNNNNNNNNNNNNNNNNNNNNNNNNNNNNNNNNNNNNNNN

Atelalb_0   NNNNNNNNNNNNNNNNNNNNNNNNNNNNNNNNNNNNNNNNNNNNNNNNNN
Crocrus_0   TCGACCAATAAGCCAATGCATATTCTGAATTTTAGTAGCGGACCTCTTTA
Echigym_0   TCGACCCATTAGTCAATGTATATTCTGACTCCTAACAGCAGACCTTTTAA
Episfum_0   TCGACCTTTCAGTCAATGTCTGTTCTGAATCCTAGTAGCAGACCTAATTA
Erinamu_1   CCGACCTCTAAGTCAATGTATTTTCTGATTACTAGTATCAGACTTACTAA
Erinamu_2   CCGACCTCTAAGTCAATGTATTTTCTGATTACTAGTATCAGACTTACTAA
Erincon_0   NNNNNNNNNNNNNNNNNNNNNNNNNNNNNNNNNNNNNNNNNNNNNNNNNN
Erineup_0   CCGACCTGTAAGTCAATGTATTTTCTGATTATTAGTATCAGACCTATTAA
Hemiaur_0   TCGACCCCTAAGCCAATGTACATTCTGACTTCTAACCTCAGACTTATTAA
Hemiaur_1   TCGACCCCTTAGCCAATGTACATTCTGACTTCTAACCTCAGACTTACTAA
Hylopa_0a   CCGACCCATTAGCCAATGCTTATTTTGATTACTAGTAGCAGATTTATTTA
Hylopa_0b   CCGACCCATTAGCCAATGCTTATTTTGATTACTAGTAGCAGATTTATTTA
Hylsui_0a   CCGACCCATTAGCCAATGCTTATTTTGATTACTAGTAGCAGACTTATTAA
Hylsui_0b   TCGACCTATCAGCCAATGTTTATTCTGATTATTAGTAGCAGACTTACTCA
Hylsui_1a   CCGACCCATCAGCCAATGCTTATTTTGAGTATTAGTAGCAGACTTATTTA
Hylsui_1b   CCGACCCATCAGCCAATGCTTATTTTGAGTATTAGTAGCAGACTTATTTA
Mesdauu_1   TCGACCTATAAGTCAATGTATATTCTGACTTCTAATCTCAGACTTATTAA
Mesdauu_2   TCGACCTATAAGTCAATGTATATTCTGACTTCTAATCTCAGACTTATTAA
Mesdauu_3   TCGGCCTATAAGTCAATGTATATTCTGACTTCTAACCTCAGACTTATTAA
Mesdauu_4   TCGGCCTATAAGTCAATGTATATTCTGACTTCTAACCTCAGACTTATTAA
Mesdauu_5   TCGGCCTATAAGTCAATGTATATTCTGACTTCTAACCTCAGACTTATTAA
Meshugh_1   TCGACCTATAAGTCAATGTATATTCTGACTTTTAACCTCAGACTTATTAA
Meshugh_2   TCGACCTATAAGTCAATGTATATTCTGACTTTTAACCTCAGATTTATTAA
Neotetr_1   TCGACCTATTAGTCAATGTTTATTTTGACTTCTGACAGCTGATCTCCTAA
Neotetr_2   CCGACCTATTAGTCAATGTTTATTCTGACTTCTCACGGCCGATCTCCTGA
Nhhaina_1   TCGACCTATTAGCCAATGCCTTTTTTGACTTCTAGTAGCCGATCTCATTA
Nhhaina_2   TCGACCTATTAGCCAATGCCTTTTTTGACTTCTAGTAGCCGATCTCATTA
Nhhaina_3   TCGACCTATTAGCCAATGCCTTTTTTGACTTCTAGTAGCCGATCTCATTA
Paraaet_3   CCGACCCCTAAGCCAATGCATTTTCTGAGTTCTAATCTCAGATTTACTAA
Paraaet_4   CCGACCCCTAAGCCAATGCATTTTCTGAATTCTAATCTCAGATTTACTAA
Podotru_0   NNNNNNNNNNNNNNNNNNNNNNNNNNNNNNNNNNNNNNNNNNNNNNNNNN
Solepar_0   NNNNNNNNNNNNNNNNNNNNNNNNNNNNNNNNNNNNNNNNNNNNNNNNNN
Soreung_0   CCGCCCATTCAGCCAGTGCCTCTTCTGAATCCTAGTCGCAGATCTCCTAA
Talpeur_0   CCGACCCATCAGCCAATGCTTATTCTGACTTTTAGTAGCAGACCTATTTA
Podoaure    NNNNNNNNNNNNNNNNNNNNNNNNNNNNNNNNNNNNNNNNNNNNNNNNNN
Hemicoll    NNNNNNNNNNNNNNNNNNNNNNNNNNNNNNNNNNNNNNNNNNNNNNNNNN
Hemimicr    NNNNNNNNNNNNNNNNNNNNNNNNNNNNNNNNNNNNNNNNNNNNNNNNNN
Hemihypo    NNNNNNNNNNNNNNNNNNNNNNNNNNNNNNNNNNNNNNNNNNNNNNNNNN
Atelalgi    NNNNNNNNNNNNNNNNNNNNNNNNNNNNNNNNNNNNNNNNNNNNNNNNNN
Atelfron    NNNNNNNNNNNNNNNNNNNNNNNNNNNNNNNNNNNNNNNNNNNNNNNNNN
Atelscla    NNNNNNNNNNNNNNNNNNNNNNNNNNNNNNNNNNNNNNNNNNNNNNNNNN
Hylmegal    NNNNNNNNNNNNNNNNNNNNNNNNNNNNNNNNNNNNNNNNNNNNNNNNNN

Atelalb_0   NNNNNNNNNNNNNNNNNNNNNNNNNNNNNNNNNNNNNNNNNNNNNNNNNN
Crocrus_0   CATTAACATGAATTGGAGGTCAACCAGTTGAACACCCTTTCGTAGTAATT
Echigym_0   CACTTACATGAATCGGAGGCCAACCAGTTGAACACCCCTATATTATTATT
Episfum_0   CACTTACATGAATTGGAGGCCAACCTGTAGAACACCCATTTATCATCATT
Erinamu_1   TTCTTACTTGAATTGGAAGCCAACCTGTAGAAAATCCATACATCATCATC
Erinamu_2   TTCTTACTTGAATTGGAAGCCAACCTGTAGAAAATCCATACATCATCATC
Erincon_0   NNNNNNNNNNNNNNNNNNNNNNNNNNNNNNNNNNNNNNNNNNNNNNNNNN
Erineup_0   TTCTTACTTGAATTGGAAGCCAGCCTGTAGAAAACCCATTTATTACCATC
Hemiaur_0   TTTTAACCTGAATCGGAAGCCAACCTGTAGAAGACCCATATATTATTATT
Hemiaur_1   TTTTAACCTGAATCGGAAGCCAACCTGTAGAAGACCCATATATTATTATT
Hylopa_0a   CTCTTACATGAATCGGCGGACAACCAGTTGAATATCCATTTATCCTAATT
Hylopa_0b   CTCTTACATGAATCGGCGGACAACCAGTTGAATATCCATTTATCCTAATT
Hylsui_0a   CCCTCACATGAATTGGAGGACAACCAGTTGAGTACCCATTTATCTTAATT
Hylsui_0b   CCCTTACATGAATCGGCGGCCAACCAGTTGAATACCCATTTATTATAATT
Hylsui_1a   CCCTCACATGAATCGGTGGACAACCAGTTGAACATCCATTCATCTTAATT
Hylsui_1b   CCCTCACATGAATCGGTGGACAACCAGTTGAACATCCATTCATCTTAATT
Mesdauu_1   TTCTAACCTGAATCGGAAGCCAACCTGTAGAAAACCCATATGTTATTATT
Mesdauu_2   TTCTAACCTGAATCGGAAGCCAACCTGTAGAAAACCCATATGTTATTATT
Mesdauu_3   TTCTAACCTGAATCGGAAGCCAACCTGTAGAGAATCCATACATTATTATT
Mesdauu_4   TTCTAACCTGAATCGGAAGCCAACCTGTAGAGAATCCATACATTATTATT
Mesdauu_5   TTCTAACCTGAATCGGAAGCCAACCTGTAGAGAATCCATACATTATTATT
Meshugh_1   TTTTAACCTGAATCGGAAGCCAACCTGTAGAAAATCCATATATCATTATT
Meshugh_2   TTTTAACCTGAATCGGAAGCCAACCTGTAGAAGACCCATATATCATTATT
Neotetr_1   CTTTAACATGAATTGGAGGCCAACCAGTTGAACACCCATACATTATCATT
Neotetr_2   CTTTAACATGAATCGGAGGACAACCAGTTGAACACCCATTCATTATTATT
Nhhaina_1   CTCTAACATGAATTGGCGGACAACCAGTTGAACACCCATATATTATCATT
Nhhaina_2   CTCTAACATGAATTGGCGGACAACCAGTTGAACACCCATATATTATCATT
Nhhaina_3   CTCTAACATGAATTGGCGGACAACCAGTTGAACACCCATATATTATCATT
Paraaet_3   TCCTAACATGAATCGGAAGCCAACCTGTAGAAAATCCATATATTATTATC
Paraaet_4   TCCTAACATGAATCGGAAGCCAACCTGTAGAAAATCCATATATTATTATC
Podotru_0   NNNNNNNNNNNNNNNNNNNNNNNNNNNNNNNNNNNNNNNNNNNNNNNNNN
Solepar_0   NNNNNNNNNNNNNNNNNNNNNNNNNNNNNNNNNNNNNNNNNNNNNNNNNN
Soreung_0   CACTTACATGAATTGGAGGCCAACCAGTAGAACACCCATTCATCATCATC
Talpeur_0   CACTCACATGAATTGGAGGACAACCCGTAGAACACCCATTCATCATCATT
Podoaure    NNNNNNNNNNNNNNNNNNNNNNNNNNNNNNNNNNNNNNNNNNNNNNNNNN
Hemicoll    NNNNNNNNNNNNNNNNNNNNNNNNNNNNNNNNNNNNNNNNNNNNNNNNNN
Hemimicr    NNNNNNNNNNNNNNNNNNNNNNNNNNNNNNNNNNNNNNNNNNNNNNNNNN
Hemihypo    NNNNNNNNNNNNNNNNNNNNNNNNNNNNNNNNNNNNNNNNNNNNNNNNNN
Atelalgi    NNNNNNNNNNNNNNNNNNNNNNNNNNNNNNNNNNNNNNNNNNNNNNNNNN
Atelfron    NNNNNNNNNNNNNNNNNNNNNNNNNNNNNNNNNNNNNNNNNNNNNNNNNN
Atelscla    NNNNNNNNNNNNNNNNNNNNNNNNNNNNNNNNNNNNNNNNNNNNNNNNNN
Hylmegal    NNNNNNNNNNNNNNNNNNNNNNNNNNNNNNNNNNNNNNNNNNNNNNNNNN

Atelalb_0   NNNNNNNNNNNNNNNNNNNNNNNNNNNNNNNNNNNNNNNNNNNNNNNNNN
Crocrus_0   GGCCAACTAGCCTCCGTAGTCTACTTTCTTTTAATCCTCCTTATCATACC
Echigym_0   GGACAACTAGCATCTATTCTATACTTTACAATTATCCTATGCCTTCTACC
Episfum_0   GGTCAATTAGCCTCAATCCTCTACTTCCTCCTAATTCTAGTATTAATGCC
Erinamu_1   GGCCAACTAGCCTCAATTTTTTATTTTCTGTCTATTCTCATCTTAATTCC
Erinamu_2   GGCCAACTAGCCTCAATTTTTTATTTTCTGTCTATTCTCATCTTAATTCC
Erincon_0   NNNNNNNNNNNNNNNNNNNNNNNNNNNNNNNNNNNNNNNNNNNNNNNNNN
Erineup_0   GGCCAACTAGCCTCAATTTATTATTTCCTGTCCATTCTCATCTTAATCCC
Hemiaur_0   GGCCAACTAGCATCAATTCTTTATTTCCTCATTATCCTTTTCCTAATACC
Hemiaur_1   GGCCAACTAGCATCAATTCTTTATTTCCTCATTATCCTTTTCCTAATACC
Hylopa_0a   GGCCAACTAGCTTCTATCATTTACTTCTTAACTATCCTTATCCTTATTCC
Hylopa_0b   GGCCAACTAGCTTCTATCATTTACTTCTTAACTATCCTTATCCTTATTCC
Hylsui_0a   GGCCAACTAGCCTCTATCATTTATTTTTTAATTATTCTCATTTTTATCCC
Hylsui_0b   GGACAACTAGCTTCAATTATTTACTTCTTAACGATCCTTGTCCTAATCCC
Hylsui_1a   GGCCAACTGGCTTCAATCATTTATTTTTTAACTATTCTTGTCCTCATTCC
Hylsui_1b   GGCCAACTGGCTTCAATCATTTATTTTTTAACTATTCTTGTCCTCATTCC
Mesdauu_1   GGCCAACTAGCATCAATTCTTTATTTTCTTATTATTCTTATTTTTATACC
Mesdauu_2   GGCCAACTAGCATCAATTCTTTATTTTCTTATTATTCTTATTTTTATACC
Mesdauu_3   GGCCAACTAGCATCAATTCTTTATTTCCTTATTATTCTTATTTTTATACC
Mesdauu_4   GGCCAACTAGCATCAATTCTTTATTTTCTTATTATTCTTATTTTTATACC
Mesdauu_5   GGCCAACTAGCATCAATTCTTTATTTTCTTATTATTCTTATTTTTATACC
Meshugh_1   GGTCAAATAGCATCAATTCTCTACTTCCTTATTATTCTTATTTTAATACC
Meshugh_2   GGTCAAATAGCATCAATTCTCTACTTCCTTATTATTCTTATTTTAATACC
Neotetr_1   GGTCAATTAGCCTCAATTACCTACTTCTCTATTATTTTAATTCTTCTTCC
Neotetr_2   GGTCAAACAGCCTCAATTATTTATTTCTCTATCATTCTAATTTTTCTTCC
Nhhaina_1   GGACAACTTGCCTCTATCCTTTACTTCCTAACTATTTTAATTTTTCTTCC
Nhhaina_2   GGACAACTTGCCTCTATCCTTTACTTCCTAACTATTTTAATTTTTCTTCC
Nhhaina_3   GGACAACTTGCCTCTATCCTTTACTTCCTAACTATTTTAATTTTTCTTCC
Paraaet_3   GGCCAATTAGCCTCAGTCTTTTATTTCTTTACCATTCTTATTTTAATACC
Paraaet_4   GGCCAATTAGCCTCAGTCTTTTATTTCTTTATCATTCTTATTTTAATACC
Podotru_0   NNNNNNNNNNNNNNNNNNNNNNNNNNNNNNNNNNNNNNNNNNNNNNNNNN
Solepar_0   NNNNNNNNNNNNNNNNNNNNNNNNNNNNNNNNNNNNNNNNNNNNNNNNNN
Soreung_0   GGCCAACTAGCATCAATCCTATACTTCCTCCTTATCCTAGTCATCATACC
Talpeur_0   GGCCAACTGGCATCCATCCTATACTTCGCACTCATCCTAATACTCATACC
Podoaure    NNNNNNNNNNNNNNNNNNNNNNNNNNNNNNNNNNNNNNNNNNNNNNNNNN
Hemicoll    NNNNNNNNNNNNNNNNNNNNNNNNNNNNNNNNNNNNNNNNNNNNNNNNNN
Hemimicr    NNNNNNNNNNNNNNNNNNNNNNNNNNNNNNNNNNNNNNNNNNNNNNNNNN
Hemihypo    NNNNNNNNNNNNNNNNNNNNNNNNNNNNNNNNNNNNNNNNNNNNNNNNNN
Atelalgi    NNNNNNNNNNNNNNNNNNNNNNNNNNNNNNNNNNNNNNNNNNNNNNNNNN
Atelfron    NNNNNNNNNNNNNNNNNNNNNNNNNNNNNNNNNNNNNNNNNNNNNNNNNN
Atelscla    NNNNNNNNNNNNNNNNNNNNNNNNNNNNNNNNNNNNNNNNNNNNNNNNNN
Hylmegal    NNNNNNNNNNNNNNNNNNNNNNNNNNNNNNNNNNNNNNNNNNNNNNNNNN

Atelalb_0   NNNNNNNNNNNNNNNNNNNNNNNNNNNNNNNNNNNNNNNN
Crocrus_0   CGTTACAAGTATAATTGAAAATCGACTTTANNNNNNNNNN
Echigym_0   AATTGCAGGATTACTAGAAAATTATATAATAAATTGAAAA
Episfum_0   CATCACAAGCATCCTAGAAAATAACCTATTAAAATGATAA
Erinamu_1   CTTAGCAGGCCTTATTGAAAATTACCTATTTAAATGAAGA
Erinamu_2   CTTAGCAGGCCTTATTGAAAATTACCTATTTAAATGAAGA
Erincon_0   NNNNNNNNNNNNNNNNNNNNNNNNNNNNNNNNNNNNNNNN
Erineup_0   CCTAGCAGGCCTTATTGAAAACTACATATTTAAATGAAGA
Hemiaur_0   CGTAATAGGACTTATTGAAAATAGCATATTTAAATGAAGA
Hemiaur_1   CGTGATAGGACTTATTGAAAACAACATATTTAAATGAAGA
Hylopa_0a   CGTTGCAGGACTGATTGAAAATCATTTCCTTAANNNNNNN
Hylopa_0b   CGTTGCAGGACTGATTGAAAATCATTTCNNNNNNNNNNNN
Hylsui_0a   TGTAGCAGGGTTAATTGAAAATTATTTCCTTACTTGAAAC
Hylsui_0b   TATAGCAGGACTAATTGAAAACCACTTCCTTAATTGAAAC
Hylsui_1a   CATAGCAGGACTAATTGAAAATCACTTACTTAATGAAAAT
Hylsui_1b   CATAGCAGGACTAATTGAAAATCACTTACTTAATGAAAAT
Mesdauu_1   CCTAATTGGACTCATTGAAAACAACATATTTAAGTGAAGA
Mesdauu_2   CCTAATTGGACTCATTGAAAACAACATATTTAAGTGAAGA
Mesdauu_3   CTTAATTGGACTCATTGAAAACAACATATTTAAATGAAGA
Mesdauu_4   CTTAATTGGACTCATTGAAAACAACATATTTAAATGAAGA
Mesdauu_5   CTTAATTGGACTCATTGAAAACAACATATTTAAATGAAGA
Meshugh_1   CCTAATTGGGTTCATTGAAAACAACATATTTAAATGAAGA
Meshugh_2   CCTAATTGGGTTCATTGAAAATAACATATATAAATGAAGA
Neotetr_1   AATTGCAGGGCTAATAGAAAATTATTTCTTAAAGTGAGAC
Neotetr_2   AATTGCAGGGTTAATAGAAAATTACTTCTTAAAGTGAGAC
Nhhaina_1   TATTGCAGGCATGATTGAAAATTATCTCTTAAACTGAAAT
Nhhaina_2   TATTGCAGGCATGATTGAAAATTATCTCTTAAACTGAAAT
Nhhaina_3   TATTGCAGGCATGATTGAAAATTATCTCTTAAACTGAAAT
Paraaet_3   CTTATCAGGTCTTATCGAAAATCATATATTTAAATGAAGG
Paraaet_4   CTTATCAGGTCTTATCGAAAATCATATATTTAAATGAAGG
Podotru_0   NNNNNNNNNNNNNNNNNNNNNNNNNNNNNNNNNNNNNNNN
Solepar_0   NNNNNNNNNNNNNNNNNNNNNNNNNNNNNNNNNNNNNNNN
Soreung_0   TATCACAAGCCTATTTGAAAATAACCTTCTAAAATGAAGG
Talpeur_0   ACTAGCAAGCCTAATAGAAAACAACCTACTCAAATGAANN
Podoaure    NNNNNNNNNNNNNNNNNNNNNNNNNNNNNNNNNNNNNNNN
Hemicoll    NNNNNNNNNNNNNNNNNNNNNNNNNNNNNNNNNNNNNNNN
Hemimicr    NNNNNNNNNNNNNNNNNNNNNNNNNNNNNNNNNNNNNNNN
Hemihypo    NNNNNNNNNNNNNNNNNNNNNNNNNNNNNNNNNNNNNNNN
Atelalgi    NNNNNNNNNNNNNNNNNNNNNNNNNNNNNNNNNNNNNNNN
Atelfron    NNNNNNNNNNNNNNNNNNNNNNNNNNNNNNNNNNNNNNNN
Atelscla    NNNNNNNNNNNNNNNNNNNNNNNNNNNNNNNNNNNNNNNN
Hylmegal    NNNNNNNNNNNNNNNNNNNNNNNNNNNNNNNNNNNNNNNN


[nd2]
Atelalb_0   NNNNNNNNNNNNNNNNNNNNNNNNNNNNNNNNNNNNNNNNNNNNNNNNNN
Crocrus_0   ATTAATCCTATAATTTTCATTATCCTCCTAGGAACTATTATACTAGGCAC
Echigym_0   ATAAATCCAGTTATTTTAACCATAGCATATTTCATAATTTTTATAGGCTC
Episfum_0   ATAAACCCCATTATCATAATTATAATTTTAACTACAGTTATATTAGGAAC
Erinamu_1   ATGAATCCGATCTTAGCGTTATTCATTTATTTTATATTAACAATAGGTAC
Erinamu_2   ATGAATCCGATCTTAGCGTTATTCATTTATTTTATATTAACAATAGGTAC
Erincon_0   NNNNNNNNNNNNNNNNNNNNNNNNNNNNNNNNNNNNNNNNNNNNNNNNNN
Erineup_0   ATGAATCCGATCTTAGCGTTATTCATTTATTTTATATTAACAATAGGTAC
Hemiaur_0   ATGAACCCAATTTTAGCCTATTTCATTTACTATATATTAGTAATAGGTAC
Hemiaur_1   ATGAATCCAATTTTAGCCTATTTCATTTACTATATATTAGTAATAGGTAC
Hylopa_0a   NNNNNNNNNNNNNNNNNNNNNNNNNNNNNNNNNNNNNNNNNNNNNNNNNN
Hylopa_0b   NNNNNNNNNNNNNNNNNNNNNNNNNNNNNNNNNNNNNNNNNNNNNNNNNN
Hylsui_0a   ATCAATCCTATTATTTTCACGTCCATAATTCTAATAATCTTTCTTGGAAC
Hylsui_0b   ATTAATCCTATCATCTTATCCTTAATAATCCTTATAATTTTCCTTGGAAC
Hylsui_1a   ATTAATCCTATCATTTTCTCATCAATAATCCTAATGATTTTTCTTGGCAC
Hylsui_1b   ATTAATCCTATCATTTTCTCATCAATAATCCTAATGATTTTTCTTGGCAC
Mesdauu_1   ATGAATCCAATTTTAGCCTATTTCATTTATTATATATTAGTAATAGGTAC
Mesdauu_2   ATGAATCCAATTTTAGCCTATTTCATTTATTATATATTAGTAATAGGTAC
Mesdauu_3   ATGAATCCAATTTTAGCCTATTTCATTTACTATATACTAGTAATAGGTAC
Mesdauu_4   ATGAATCCAATTTTAGCCTATTTCATTTACTATATACTAGTAATAGGTAC
Mesdauu_5   ATGAATCCAATTTTAGCCTATTTCATTTACTATATACTAGTAATAGGTAC
Meshugh_1   ATGAACCCAATTTTAGCCTATTTCATTTACTATATACTAGTAATAGGTAC
Meshugh_2   ATGAACCCAATTTTAGCCTATTTCATTTACTATATATTAGTAATAGGTAC
Neotetr_1   ATTAACCCCCTAACCTTTAGTATTATTATTTTTATAATCCTAGCAGGTAC
Neotetr_2   ATTAACCCTTTAGCCCTGAGTATTATTCTCTTTATAATCCTAGCAGGTAC
Nhhaina_1   GTTAACCCTATTACTTTGAATCTAGTAATATTAATAATTTTTATTAGCCC
Nhhaina_2   GTTAACCCGATTACTTTGAATCTAGTAATATTAATAATTTTTATTAGCCC
Nhhaina_3   GTTAACCCTATTACTTTTAATCTAGTAATATTAATAATTTTTATTAGCCC
Paraaet_3   ATGAATCCAATCCTGGCTTTATTCATTTATTATATATTAATAATAGGTAC
Paraaet_4   ATGAATCCAATCCTGGCTTTATTCATTTACTATATATTAATAATAGGTAC
Podotru_0   ATTAACCCCATTACCTTAACTATAATATACTCAATAATCTTCTTAGGACC
Solepar_0   ATAAATCCATTAGTTATAATAATACTAGTAATAACAGTCATCATAAGCAC
Soreung_0   ATAAACCCTATAATCCTAAGCATTATTCTATTCACCATCATAACAGGTAC
Talpeur_0   ATAAACCCACTGGTATTCTCTTTAATCCTATTTACCGTAATATTAGGCAC
Podoaure    NNNNNNNNNNNNNNNNNNNNNNNNNNNNNNNNNNNNNNNNNNNNNNNNNN
Hemicoll    NNNNNNNNNNNNNNNNNNNNNNNNNNNNNNNNNNNNNNNNNNNNNNNNNN
Hemimicr    NNNNNNNNNNNNNNNNNNNNNNNNNNNNNNNNNNNNNNNNNNNNNNNNNN
Hemihypo    NNNNNNNNNNNNNNNNNNNNNNNNNNNNNNNNNNNNNNNNNNNNNNNNNN
Atelalgi    NNNNNNNNNNNNNNNNNNNNNNNNNNNNNNNNNNNNNNNNNNNNNNNNNN
Atelfron    NNNNNNNNNNNNNNNNNNNNNNNNNNNNNNNNNNNNNNNNNNNNNNNNNN
Atelscla    NNNNNNNNNNNNNNNNNNNNNNNNNNNNNNNNNNNNNNNNNNNNNNNNNN
Hylmegal    NNNNNNNNNNNNNNNNNNNNNNNNNNNNNNNNNNNNNNNNNNNNNNNNNN

Atelalb_0   NNNNNNNNNNNNNNNNNNNNNNNNNNNNNNNNNNNNNNNNNNNNNNNNNN
Crocrus_0   ATCCATTGTAATAACAAGCTCACACTGATTCATAACTTGACTAGGCTTCG
Echigym_0   TATAATCGTATTCATTAGCTCTCACTGATTAGTAACATGAATTGGTTTCG
Episfum_0   ACTAATTGTAGTAACAAGCTCACACTGATTTATAATCTGAATCGGTTTCG
Erinamu_1   AATCATAGTATTAATTAGCTCACACTGACTTCTAATTTGAGTAGGTTTTG
Erinamu_2   AATCATAGTATTAATTAGCTCACACTGACTTCTAATCTGAGTAGGTTTTG
Erincon_0   NNNNNNNNNNNNNNNNNNNNNNNNNNNNNNNNNNNNNNNNNNNNNNNNNN
Erineup_0   AATCATAGTATTAATTAGCTCACACTGACTTCTAATTTGAATAGGTTTCG
Hemiaur_0   AATTATAGTATTAATTAGTTCACATTGACTTTTAATCTGAGCAGGCTTTG
Hemiaur_1   AATTATAGTATTAATAAGTTCACATTGACTTTTAATCTGAGCAGGCTTTG
Hylopa_0a   NNNNNNNNNNNNNNNNNNNNNNNNNNNNNNNNNNNNNNNNNNNNNNNNNN
Hylopa_0b   NNNNNNNNNNNNNNNNNNNNNNNNNNNNNNNNNNNNNNNNNNNNNNNNNN
Hylsui_0a   AATAATTGTTTTATTTAGCTCCCATTGATTTCTCTCCTGAGTAGGATTCG
Hylsui_0b   AATAACTGTACTATTAAGCTCCCATTGATTTCTCTCTTGAATGGGATTTG
Hylsui_1a   AATAACTGTCTTACTAAGCTCCCACTGATTTCTCTCTTGAGTAGGATTTG
Hylsui_1b   AATAACTGTCCTACTAAGCTCCCACTGATTTCTCTCTTGAGTAGGATTTG
Mesdauu_1   AATTATAGTATTAATTAGTTCACATTGACTTTTAATCTGAACAGGATTTG
Mesdauu_2   AATTATAGTATTAATTAGTTCACATTGACTTTTAATCTGAACAGGATTTG
Mesdauu_3   AATTATAGTATTAATTAGTTCACATTGACTTTTAATCTGAACAGGATTTG
Mesdauu_4   AATTATAGTATTAATTAGTTCACATTGACTTTTAATCTGAACAGGATTTG
Mesdauu_5   AATTATAGTATTAATTAGTTCACATTGACTTTTAATCTGAACAGGATTTG
Meshugh_1   AATTATAGTATTAATTAGTTCACATTGACTTTTAATCTGAGCAGGCTTTG
Meshugh_2   AATTATAGTATTAATTAGTTCACATTGACTTTTAATCTGAGCAGGCTTTG
Neotetr_1   AATAATTGTTGTATTTAGTTCACACTGACTTCTTACCTGAATTGGCTTTG
Neotetr_2   AATAATTGTAATATTAAGTTCACACTGACTTCTTACCTGGATTGGTTTTG
Nhhaina_1   TATAATTGTTCTATTTAGCTCACACTGACTTCTTACCTGAATTGGATTCG
Nhhaina_2   TATAATTGTTCTATTTAGCTCACACTGACTTCTTACCTGAATTGGATTCG
Nhhaina_3   TATAATTGTTCTATTTAGCTCACACTGACTTCTTACCTGAATTGGATTCG
Paraaet_3   AATCATAGTATTAATAAGCTCTCACTGGCTCCTAATTTGAATTGGATTTG
Paraaet_4   AATCATAGTATTAATAAGCTCTCACTGGCTCCTAATTTGAATTGGATTTG
Podotru_0   TATAATTGTATTTACCAGCTCCCACTGGCTAACAACATGAATTGGCTTCG
Solepar_0   CTCAATTGTAATAATAAGTTCACATTGATTGCTTGTTTGAATTGGATTCG
Soreung_0   CATAATTGTACTTATAAGTTCACACTGGTTCATAATCTGAATTGGCTTTG
Talpeur_0   AGTAATTGTACTAATCAGCTCACACTGATTAATAATCTGAATTGGATTCG
Podoaure    NNNNNNNNNNNNNNNNNNNNNNNNNNNNNNNNNNNNNNNNNNNNNNNNNN
Hemicoll    NNNNNNNNNNNNNNNNNNNNNNNNNNNNNNNNNNNNNNNNNNNNNNNNNN
Hemimicr    NNNNNNNNNNNNNNNNNNNNNNNNNNNNNNNNNNNNNNNNNNNNNNNNNN
Hemihypo    NNNNNNNNNNNNNNNNNNNNNNNNNNNNNNNNNNNNNNNNNNNNNNNNNN
Atelalgi    NNNNNNNNNNNNNNNNNNNNNNNNNNNNNNNNNNNNNNNNNNNNNNNNNN
Atelfron    NNNNNNNNNNNNNNNNNNNNNNNNNNNNNNNNNNNNNNNNNNNNNNNNNN
Atelscla    NNNNNNNNNNNNNNNNNNNNNNNNNNNNNNNNNNNNNNNNNNNNNNNNNN
Hylmegal    NNNNNNNNNNNNNNNNNNNNNNNNNNNNNNNNNNNNNNNNNNNNNNNNNN

Atelalb_0   NNNNNNNNNNNNNNNNNNNNNNNNNNNNNNNNNNNNNNNNNNNNNNNNNN
Crocrus_0   AAATAAATATAATAGCTATCGTACCAGTTCTCATAAAGAAATACTCCCCA
Echigym_0   AAATAAACTTAATAGCTATAATCCCTTTAATACTAGTAAATAAAACACCA
Episfum_0   AAATAAACATACTTGCAATCATTCCAATACTTATAAAAAATTATAACCCC
Erinamu_1   AAATAAATTTAATAGCAATAATTCCTATTATAATAATTAAAAAAAATCCC
Erinamu_2   AAATAAATTTAATAGCAATAATTCCTATTATAATAATTAAAAAAAACCCC
Erincon_0   NNNNNNNNNNNNNNNNNNNNNNNNNNNNNNNNNNNNNNNNNNNNNNNNNN
Erineup_0   AAATAAATTTAATAGCAATAATTCCTATTATAATAATTAAGCAAAATTCT
Hemiaur_0   AAATAAACTTAATAGCAATAATCCCAATTATATTATATAATCAAAATCCT
Hemiaur_1   AAATAAACTTAATAGCAATAATCCCAATTATAATATATAAACAAAATCCT
Hylopa_0a   NNNNNNNNNNNNNNNNNNNNNNNNNNNNNNNNNNNNNNNNNNNNNNNNNN
Hylopa_0b   NNNNNNNNNNNNNNNNNNNNNNNNNNNNNNNNNNNNNNNNNNNNNNNNNN
Hylsui_0a   AAATAAATTTATTCGCTATAATCCCTTTAATTACAATTAAAAAATCACCA
Hylsui_0b   AAATGAACTTATTCGCTATAATTCCTTTAATCGCAATTAAAAATTCACCA
Hylsui_1a   AAATAAATTTATTTGCTATAATTCCCTTAATTACAATTAAAAAATCCCCG
Hylsui_1b   AAATAAATTTATTTGCTATAATTCCCTTAATTACAATTAAAAAATCCCCG
Mesdauu_1   AAATAAACTTAATAGCAATAATCCCAATTATAATATATAAGCAAAATCCC
Mesdauu_2   AAATAAACTTAATAGCAATAATCCCAATTATAATATATAAGCAAAATCCC
Mesdauu_3   AAATAAACTTAATAGCAATAATCCCAATTATAATATATAAACAAAACCCC
Mesdauu_4   AAATAAACTTAATAGCAATAATCCCAATTATAATACATAAACAAAACCCC
Mesdauu_5   AAATAAACTTAATAGCAATAATCCCAATTATAATACATAAACAAAACCCC
Meshugh_1   AAATAAACTTAATAGCAATAATTCCAATTATAATATATAAACAAAACCCC
Meshugh_2   AAATAAACTTAATAGCAATAATTCCAATTATAATATATAAACAAAACCCC
Neotetr_1   AAATAAATATACTAGCCATGATTCCCTTACTAATATTCACAAAAAATCCA
Neotetr_2   AAATAAATTTACTAGCCATGATTCCCTTACTGATATATTCAAAAAATCCA
Nhhaina_1   AAATAAACCTTCTAGCCATAATTCCCCTTATTATAAATAAAAAAACCCCC
Nhhaina_2   AAATAAACCTTCTAGCCATAATTCCCCTTATTATAAATAAAAAAACCCCC
Nhhaina_3   AAATAAACCTTCTAGCCATAATTCCCCTTATTATAAATAAAAAAACCCCC
Paraaet_3   AAATAAATTTAATAGCAATAATCCCAATTATAACTTATAAACAAAACCCT
Paraaet_4   AAATAAATTTAATAGCAATAATCCCAATTATAACTTATAAACAAAACCCT
Podotru_0   AAATAAACCTAATAGCAATTATCCCACTAATAATAACAAAAAAAACACCA
Solepar_0   AAATAAATACACTGGCCATCATCCCAATTCTAATAAAAAATCACACCCCA
Soreung_0   AAATAAATATACTAGCAATCATTCCAATGCTAATAAAAAAATATAGCCCA
Talpeur_0   AAATAAACATATTAGCTATTACTCCAATTCTGATAAAAAAATTTAACCCA
Podoaure    NNNNNNNNNNNNNNNNNNNNNNNNNNNNNNNNNNNNNNNNNNNNNNNNNN
Hemicoll    NNNNNNNNNNNNNNNNNNNNNNNNNNNNNNNNNNNNNNNNNNNNNNNNNN
Hemimicr    NNNNNNNNNNNNNNNNNNNNNNNNNNNNNNNNNNNNNNNNNNNNNNNNNN
Hemihypo    NNNNNNNNNNNNNNNNNNNNNNNNNNNNNNNNNNNNNNNNNNNNNNNNNN
Atelalgi    NNNNNNNNNNNNNNNNNNNNNNNNNNNNNNNNNNNNNNNNNNNNNNNNNN
Atelfron    NNNNNNNNNNNNNNNNNNNNNNNNNNNNNNNNNNNNNNNNNNNNNNNNNN
Atelscla    NNNNNNNNNNNNNNNNNNNNNNNNNNNNNNNNNNNNNNNNNNNNNNNNNN
Hylmegal    NNNNNNNNNNNNNNNNNNNNNNNNNNNNNNNNNNNNNNNNNNNNNNNNNN

Atelalb_0   NNNNNNNNNNNNNNNNNNNNNNNNNNNNNNNNNNNNNNNNNNNNNNNNNN
Crocrus_0   CGGTCAATAGAGGCTGCAACCAAGTACTTTTTAACACAAGCCACAGCTTC
Echigym_0   CGATCAACAGAAGCTGCAACAAAATATTTCATTACACAAGCCTCAGCCTC
Episfum_0   CGTTCAATAGAAGCCTCAACAAAATACTTCATAACTCAAGCAACCGCCTC
Erinamu_1   CGATCTACAGAATCTGCAATCAAATATTTCCTAGTTCAAGCTACAGCCTC
Erinamu_2   CGATCTACAGAATCTGCAATCAAATATTTCTTAGTTCAAGCTACAGCCTC
Erincon_0   NNNNNNNNNNNNNNNNNNNNNNNNNNNNNNNNNNNNNNNNNNNNNNNNNN
Erineup_0   CGATCTACAGAATCTGCAATTAAATATTTTCTAGTTCAAACTACAGCCTC
Hemiaur_0   CGATCTACAGAATCTGCAATCAAATATTTTATAATTCAAACAACAGCTTC
Hemiaur_1   CGATCTACAGAATCTGCAATCAAATATTTTATAATTCAAACAACAGCTTC
Hylopa_0a   NNNNNNNNNNNNNNNNNNNNNNNNNNNNNNNNNNNNNNNNNNNNNNNNNN
Hylopa_0b   NNNNNNNNNNNNNNNNNNNNNNNNNNNNNNNNNNNNNNNNNNNNNNNNNN
Hylsui_0a   CGATCTACAGAAGCTGCTGTAAAGTACTTTATAACACAAGCCTCGGCCTC
Hylsui_0b   CGATCTACAGAAGCAGCTGTAAAATACTTTATAACACAAGCTTCAGCCTC
Hylsui_1a   CGATCTACAGAAGCTGCCGTAAAATATTTTATAACACAAGCCTCAGCCTC
Hylsui_1b   CGATCTACAGAAGCTGCCGTAAAATATTTTATAACACAAGCCTCAGCCTC
Mesdauu_1   CGATCTACAGAATCTGCAATCAAATATTTTATAGTTCAAACAACAGCTTC
Mesdauu_2   CGATCTACAGAATCTGCAATCAAATATTTTATAGTTCAAACAACAGCTTC
Mesdauu_3   CGATCTACAGAATCTGCAATCAAATATTTTATAATTCAAACAACAGCTTC
Mesdauu_4   CGATCTACAGAAGCTGCAATCAAATATTTTATAATTCAAACAACAGCCTC
Mesdauu_5   CGATCTACAGAAGCTGCAATCAAATATTTTATAATTCAAACAACAGCTTC
Meshugh_1   CGATCTACAGAATCTGCAATTAAATATTTTATAATTCAAACAACAGCTTC
Meshugh_2   CGATCTACAGAATCTGCAATTAAATATTTTATAATTCAAACAACAGCTTC
Neotetr_1   CGATCAACAGAAGCCGCAGTGAAATATTTTATAATACAAGCTTCCGCCTC
Neotetr_2   CGATCAACAGAAGCTGCAGTAAAATACTTTATAATACAAGCTTCTGCCTC
Nhhaina_1   CGAACAACAGAAGCTGCAGTAAAATATTTTATAACACAGGCATCCGCATC
Nhhaina_2   CGAACAACAGAAGCTGCAGTAAAATATTTTATAACACAGGCATCCGCATC
Nhhaina_3   CGAACAACAGAAGCTGCAGTAAAATATTTTATAACACAGGCATCCGCATC
Paraaet_3   CGATCCACAGAATCTGCAATTAAATATTTCCTAATTCAAACAACAGCCTC
Paraaet_4   CGATCCACAGAATCTGCAATTAAATATTTCTTAATTCAAACAACAGCCTC
Podotru_0   CGATCAACAGAAGCCGCAGCAAAATACTTCATAACACAAGCCTCAGCCTC
Solepar_0   CGATCAACCGAAGCAGCAACAAAATACTTCTTAACACAAGCAACAGCTTC
Soreung_0   CGCTCAATAGAGGCCTCCACCAAATATTTCATAACCCAAGCAACCGCATC
Talpeur_0   CGCTCAATAGAAGCAGCAACGAAATATTTCCTAACACAAGCCACAGCCTC
Podoaure    NNNNNNNNNNNNNNNNNNNNNNNNNNNNNNNNNNNNNNNNNNNNNNNNNN
Hemicoll    NNNNNNNNNNNNNNNNNNNNNNNNNNNNNNNNNNNNNNNNNNNNNNNNNN
Hemimicr    NNNNNNNNNNNNNNNNNNNNNNNNNNNNNNNNNNNNNNNNNNNNNNNNNN
Hemihypo    NNNNNNNNNNNNNNNNNNNNNNNNNNNNNNNNNNNNNNNNNNNNNNNNNN
Atelalgi    NNNNNNNNNNNNNNNNNNNNNNNNNNNNNNNNNNNNNNNNNNNNNNNNNN
Atelfron    NNNNNNNNNNNNNNNNNNNNNNNNNNNNNNNNNNNNNNNNNNNNNNNNNN
Atelscla    NNNNNNNNNNNNNNNNNNNNNNNNNNNNNNNNNNNNNNNNNNNNNNNNNN
Hylmegal    NNNNNNNNNNNNNNNNNNNNNNNNNNNNNNNNNNNNNNNNNNNNNNNNNN

Atelalb_0   NNNNNNNNNNNNNNNNNNNNNNNNNNNNNNNNNNNNNNNNNNNNNNNNNN
Crocrus_0   CATAATACTCATGTTAGCTATTATTATTAACCTAATATACTCCGGACAAT
Echigym_0   AATAATCTTTATATTCGCAGTTATCCTAAACTTTATATTATATAGTCAAT
Episfum_0   CATAATCCTCATACTAGCTATCATCATGAACTTACTACAATCAGGTCAAT
Erinamu_1   AATTATATTAATAATATCAATTTCAATTAACCTAATACTAACAGGACAAT
Erinamu_2   AATTATATTAATAATATCAATTTCAATTAACCTAATACTAACAGGACAAT
Erincon_0   NNNNNNNNNNNNNNNNNNNNNNNNNNNNNNNNNNNNNNNNNNNNNNNNNN
Erineup_0   AATTATACTAATAATGTCGGTTTCAATTAACTTAATAATGACAGGACAAT
Hemiaur_0   AATTATCTTTATAATATCAGTCTCAATTAATTTAATATTAACAGGACAAT
Hemiaur_1   AATTATCTTTATAATATCAATCTCAATTAATTTAATATTAACAGGACAAT
Hylopa_0a   NNNNNNNNNNNNNNNNNNNNNNNNNNNNNNNNNNNNNNNNNNNNNNNNNN
Hylopa_0b   NNNNNNNNNNNNNNNNNNNNNNNNNNNNNNNNNNNNNNNNNNNNNNNNNN
Hylsui_0a   TATAATTTTTATACTCGCTATTTCTATCAATTATTATTTATCAGGTCAAT
Hylsui_0b   TATAATTCTTATACTCGCTATCTCTGTTAACTACTCCATATCTGGTCAAT
Hylsui_1a   CATAATTTTTATATTTGCTATTTCAATCAACTTTTCCCTTTCAGGTCAAT
Hylsui_1b   CATAATTTTTATATTTGCTATTTCAATCAACTTTTCCCTTTCAGGTCAAT
Mesdauu_1   AATTATCTTTATAATATCAATCTCAATTAATTTAATATTAACAGGACAAT
Mesdauu_2   AATTATCTTTATAATATCAATCTCAATTAATTTAATATTAACAGGACAAT
Mesdauu_3   AATTATCTTTATAATATCAATCTCAATTAATTTAATATTAACAGGACAAT
Mesdauu_4   AATTATCTTTATAATATCAATCTCAATTAATTTAATATTAACAGGACAAT
Mesdauu_5   AATTATCTTTATAATATCAATCTCAATTAATTTAATATTAACAGGACAAT
Meshugh_1   AATTATCTTTATAATATCAGTATCAATTAATTTAATATTAACAGGACAAT
Meshugh_2   AATTATCTTTATAATATCAGTATCAATTAATTTAATACTAACAGGACAAT
Neotetr_1   CATAATTCTTCTTTTTGCTATCATTATAAATTTTTCTTTATCTAATCAAT
Neotetr_2   CATAATTTTTCTTTTTGCTATTATCATAAATTTCTCCATATCTAATCAAT
Nhhaina_1   AATAATCTTCTTATTCTCAATTATTATAAACTTCATCTTATCAAGTCAAT
Nhhaina_2   AATAATCTTCTTATTCTCAATTATTATAAACTTCATCTTATCAAGTCAAT
Nhhaina_3   AATAATCTTCTTATTCTCAATTATTATAAACTTCATCTTATCAAGTCAAT
Paraaet_3   AATTATATTTATTATATCAACTTCAATTAATCTTATGTTAACAGGACAAT
Paraaet_4   AATTATATTTATTATATCAACTTCAATTAATCTTATGTTAACAGGACAAT
Podotru_0   CATAATTCTAATATTCGCAATTATCTTAAACTTCACATTATACAGCCAAT
Solepar_0   AATAATTCTAATACTAGCAATTATTATTAACCTGCTATTCTCAGGACACT
Soreung_0   AATAATTCTAATACTAGCAATTATCATAAACCTAATATACTCGGGCCAAT
Talpeur_0   AATGCTACTCATACTAGCCATTATTATTAACTTAACATATTCAGGTCAAT
Podoaure    NNNNNNNNNNNNNNNNNNNNNNNNNNNNNNNNNNNNNNNNNNNNNNNNNN
Hemicoll    NNNNNNNNNNNNNNNNNNNNNNNNNNNNNNNNNNNNNNNNNNNNNNNNNN
Hemimicr    NNNNNNNNNNNNNNNNNNNNNNNNNNNNNNNNNNNNNNNNNNNNNNNNNN
Hemihypo    NNNNNNNNNNNNNNNNNNNNNNNNNNNNNNNNNNNNNNNNNNNNNNNNNN
Atelalgi    NNNNNNNNNNNNNNNNNNNNNNNNNNNNNNNNNNNNNNNNNNNNNNNNNN
Atelfron    NNNNNNNNNNNNNNNNNNNNNNNNNNNNNNNNNNNNNNNNNNNNNNNNNN
Atelscla    NNNNNNNNNNNNNNNNNNNNNNNNNNNNNNNNNNNNNNNNNNNNNNNNNN
Hylmegal    NNNNNNNNNNNNNNNNNNNNNNNNNNNNNNNNNNNNNNNNNNNNNNNNNN

Atelalb_0   NNNNNNNNNNNNNNNNNNNNNNNNNNNNNNNNNNNNNNNNNNNNNNNNNN
Crocrus_0   GAACAATTACAAATATAGAAAATTATATAGCCTCTATACTTGTTACCATT
Echigym_0   GAAACATGCTAATAAAACTTAATCCCACTTCTTCCCTCCTTTTAACTATA
Episfum_0   GAACCATCACTAACATCACAAACCCAACAGCATCAATACTCATAACCATA
Erinamu_1   GAACTGTCACTTGTACCAATAAT---ATTTTATCATCTATTATTACAATT
Erinamu_2   GAACTGTCACTTGTACCAATAAT---ATTTTATCATCTATTATTACAATT
Erincon_0   NNNNNNNNNNNNNNNNNNNNNNNNNNNNNNNNNNNNNNNNNNNNNNNNNN
Erineup_0   GAACTGTCACTTGTACTAATAAT---ATATTATCTTCTATTATCACAATT
Hemiaur_0   GAACTGTAATATATATTAACAATAGTATACTATCTACAATTATTACAATT
Hemiaur_1   GAACTGTAATATATATTAATAATAGTATATTATCTACAATTATTACAATT
Hylopa_0a   NNNNNNNNNNNNNNNNNNNNNNNNNNNNNNNNNNNNNNNNNNNNNNNNNN
Hylopa_0b   NNNNNNNNNNNNNNNNNNNNNNNNNNNNNNNNNNNNNNNNNNNNNNNNNN
Hylsui_0a   GAACTATTAACAATATAACTGATCCTGCATCTCTAACTCTCCTAATTATA
Hylsui_0b   GAACTATTACCAATATAACAAACTTTATACCAATATTTCTACTAATTATA
Hylsui_1a   GAACCATTACTAACATTACCAATTCCTTGTCCTTATTATTGTTAATTATT
Hylsui_1b   GAACCATTACTAACATTACCAATTTCTCATCCTTATTATTATTAATTATT
Mesdauu_1   GAACTATTATATATATTAATAATTCAACATTATCTACAATTATTACAATT
Mesdauu_2   GAACTATTATATATATTAATAATTCAACATTATCTACAATTATTACAATT
Mesdauu_3   GAACTATTATATATATTAATAATGTAGCATTATCTACAATTATTACAATT
Mesdauu_4   GAACTATTACATATATTAATAACGTAGCATTATCTACAATTATTACAATT
Mesdauu_5   GAACTATTACATATATTAATAACGTAGCATTATCTACAATTATTACAATT
Meshugh_1   GAACTATTATAAATATTAATAATATGATACTATCTACAATTATTACAATT
Meshugh_2   GAACTATTATAAATATTAATAATATAATACTATCTACAATTATTACAATT
Neotetr_1   GAACAGTAATAAACATACTAAATTACTTCCCTTCAACTTTACTAACTATT
Neotetr_2   GAACAGTAATAAACATACTAAATAGCTTCCCTTCAACCCTATTAACTATT
Nhhaina_1   GAACAGTCATAGACTTCCCTGATTCTGTTACATCAACTTTAATTACTATT
Nhhaina_2   GAACAGTCATAGACTTCCCTGATTCTGTTACATCAACTTTAATTACTATT
Nhhaina_3   GAACAGTCATAGACTTCCCTGATTCTGTTACATCAACTTTAATTACTATT
Paraaet_3   GAACTGTAATACATATTAATAATAATATATTATCCTTCACTATTACAATT
Paraaet_4   GAACTGTAATACATATTAATAATAATATATTATCCTTCACTATTACAATT
Podotru_0   GAAACATAAACATAAAACTTAACTCAATTTCCTCCTGCCTACTAACTACA
Solepar_0   GATCTGTAATAAGCATACAAAATATCATAGCATCAACCGCAATAACAATC
Soreung_0   GAACCATTACTAACATTACAAACCCAACAGCATCAATCCTAATAACAATA
Talpeur_0   GAACCACAATAAAAATAACGAATGACCTTGCCTCTATAATAATAACAATT
Podoaure    NNNNNNNNNNNNNNNNNNNNNNNNNNNNNNNNNNNNNNNNNNNNNNNNNN
Hemicoll    NNNNNNNNNNNNNNNNNNNNNNNNNNNNNNNNNNNNNNNNNNNNNNNNNN
Hemimicr    NNNNNNNNNNNNNNNNNNNNNNNNNNNNNNNNNNNNNNNNNNNNNNNNNN
Hemihypo    NNNNNNNNNNNNNNNNNNNNNNNNNNNNNNNNNNNNNNNNNNNNNNNNNN
Atelalgi    NNNNNNNNNNNNNNNNNNNNNNNNNNNNNNNNNNNNNNNNNNNNNNNNNN
Atelfron    NNNNNNNNNNNNNNNNNNNNNNNNNNNNNNNNNNNNNNNNNNNNNNNNNN
Atelscla    NNNNNNNNNNNNNNNNNNNNNNNNNNNNNNNNNNNNNNNNNNNNNNNNNN
Hylmegal    NNNNNNNNNNNNNNNNNNNNNNNNNNNNNNNNNNNNNNNNNNNNNNNNNN

Atelalb_0   NNNNNNNNNNNNNNNNNNNNNNNNNNNNNNNNNNNNNNNNNNNNNNNNNN
Crocrus_0   GCTCTTGTAATAAAACTAGGCCTAGCCCCATTTCACTTCTGAGTCCCCGA
Echigym_0   GCAATATTAATAAAACTAGGTATAGCCCCTTTTCACTTTTGAATACCAGA
Episfum_0   GCACTCGTTATAAAACTAGGCCTATCACCTTTCCATTTTTGAGTACCAGA
Erinamu_1   TCAATACTAATAAAACTTGGCGCTGCTCCTTTTCATATATGACTTCCTGA
Erinamu_2   TCAATACTAATAAAACTTGGTGCTGCTCCTTTTCATATATGACTTCCTGA
Erincon_0   NNNNNNNNNNNNNNNNNNNNNNNNNNNNNNNNNNNNNNNNNNNNNNNNNN
Erineup_0   TCAATACTAATAAAACTTGGAGCTGCTCCTTTTCACATATGACTCCCTGA
Hemiaur_0   TCCATGTTAATAAAACTTGGAGCTGCTCCTTTCCATTTATGACTCCCCGA
Hemiaur_1   TCCATGTTAATAAAACTTGGAGCTGCTCCTTTCCATTTATGACTCCCCGA
Hylopa_0a   NNNNNNNNNNNNNNNNNNNNNNNNNNNNNNNNNNNNNNNNNNNNNNNNNN
Hylopa_0b   NNNNNNNNNNNNNNNNNNNNNNNNNNNNNNNNNNNNNNNNNNNNNNNNNN
Hylsui_0a   TCTATACTAATAAAACTAGGAACAGCTCCATTTCATTTTTGAGTACCTGA
Hylsui_0b   TCTATACTTATAAAGCTAGGAACAGCCCCATTCCACTTCTGGGTTCCAGA
Hylsui_1a   TCTATATTAATAAAACTAGGATCAGCCCCATTCCACTTCTGAGTCCCCGA
Hylsui_1b   TCTATATTAATAAAACTAGGATCAGCCCCATTCCACTTCTGAGTCCCCGA
Mesdauu_1   TCCATGCTAATAAAACTTGGAGCTGCTCCTTTCCATTTATGACTCCCTGA
Mesdauu_2   TCCATGCTAATAAAACTTGGAGCTGCTCCTTTCCATTTATGACTCCCTGA
Mesdauu_3   TCCATGTTAATAAAACTTGGAGCTGCTCCTTTCCATTTATGACTCCCTGA
Mesdauu_4   TCCATGTTAATAAAACTTGGAGCTGCTCCTTTCCATTTATGACTCCCTGA
Mesdauu_5   TCCATGTTAATAAAACTTGGAGCTGCTCCTTTCCATTTATGACTCCCTGA
Meshugh_1   TCCATGTTAATAAAACTTGGAGCTGCTCCTTTCCACTTATGACTCCCTGA
Meshugh_2   TCCATGTTAATAAAACTTGGAGCTGCTCCTTTCCACTTATGACTCCCTGA
Neotetr_1   TCTATATTAATAAAACTAGGGATAGCCCCATTTCACTTCTGAGTCCCTGA
Neotetr_2   TCTATACTAATAAAATTAGGAATAGCCCCATTTCACTTCTGAGTCCCTGA
Nhhaina_1   TCTATGCTCATAAAATTAGGAGTAGCTCCATTTCACTTCTGAGTTCCAGA
Nhhaina_2   TCTATGCTCATAAAATTAGGAGTAGCTCCATTTCACTTCTGAGTTCCAGA
Nhhaina_3   TCTATGCTCATAAAATTAGGAGTAGCTCCATTTCACTTCTGAGTTCCAGA
Paraaet_3   TCAATACTGATAAAACTTGGAGTTGCTCCATTTCACCTATGATTACCTGA
Paraaet_4   TCAATACTGATAAAACTTGGAGTTGCTCCATTTCACCTATGATTACCTGA
Podotru_0   TCAATATTAATAAAACTAGGCATGGCCCCATTCCACTTCTGAATACCTGA
Solepar_0   GCACTAACTATAAAACTAGGCCTAGCCCCATTTCACTTCTGAGTACCAGA
Soreung_0   GCCCTAGTAATAAAACTAGGACTCTCTCCATTCCACTTCTGGGTGCCAGA
Talpeur_0   GCTATAATCATAAAACTAGGCATAGCCCCATTCCACTTCTGAGTACCTGA
Podoaure    NNNNNNNNNNNNNNNNNNNNNNNNNNNNNNNNNNNNNNNNNNNNNNNNNN
Hemicoll    NNNNNNNNNNNNNNNNNNNNNNNNNNNNNNNNNNNNNNNNNNNNNNNNNN
Hemimicr    NNNNNNNNNNNNNNNNNNNNNNNNNNNNNNNNNNNNNNNNNNNNNNNNNN
Hemihypo    NNNNNNNNNNNNNNNNNNNNNNNNNNNNNNNNNNNNNNNNNNNNNNNNNN
Atelalgi    NNNNNNNNNNNNNNNNNNNNNNNNNNNNNNNNNNNNNNNNNNNNNNNNNN
Atelfron    NNNNNNNNNNNNNNNNNNNNNNNNNNNNNNNNNNNNNNNNNNNNNNNNNN
Atelscla    NNNNNNNNNNNNNNNNNNNNNNNNNNNNNNNNNNNNNNNNNNNNNNNNNN
Hylmegal    NNNNNNNNNNNNNNNNNNNNNNNNNNNNNNNNNNNNNNNNNNNNNNNNNN

Atelalb_0   NNNNNNNNNNNNNNNNNNNNNNNNNNNNNNNNNNNNNNNNNNNNNNNNNN
Crocrus_0   AGTAACCCAAGGCGTACCCCTAACCTCAGGCCTAATTCTCTTAACATGAC
Echigym_0   AGTTACACAAGGGGTTTCACTGTCAACAGGAATAATCTTATTAACATGAC
Episfum_0   AGTCACACAAGGAATTCCACTATCATCAGGACTAATTCTCCTCACATGAC
Erinamu_1   AGTAGCCCAAGGCCTACCTCTAAACTCAAGCATAATCCTCCTAACCTGAC
Erinamu_2   AGTAGCCCAAGGCCTACCTCTAAACTCAAGCATAATCCTCCTAACCTGAC
Erincon_0   NNNNNNNNNNNNNNNNNNNNNNNNNNNNNNNNNNNNNNNNNNNNNNNNNN
Erineup_0   AGTAGCCCAAGGGCTATCCCTAAGCTCAAGCATAATTCTCTTAACCTGAC
Hemiaur_0   AGTAGCCCAAGGACTTCATCTAAATTCCAGCATAATCCTTCTTACCTGAC
Hemiaur_1   AGTAGCCCAAGGACTACACCTAAATTCCAGCATAATCCTTCTCACCTGAC
Hylopa_0a   NNNNNNNNNNNNNNNNNNNNNNNNNNNNNNNNNNNNNNNNNNNNNNNNNN
Hylopa_0b   NNNNNNNNNNNNNNNNNNNNNNNNNNNNNNNNNNNNNNNNNNNNNNNNNN
Hylsui_0a   AGTAACTCAAGGAATCCCCCTAAAAATTGGAATAATTCTACTCACATGAC
Hylsui_0b   AGTAATTCAAGGCACCCCCCTAAAAATTGGAATAATTCTCCTTACATGAC
Hylsui_1a   AGTTACTCAAGGTGTCCCTTTAAAAATTGGAATAATTCTCCTTACATGAC
Hylsui_1b   AGTTACTCAAGGTATCCCTTTAAAAATTGGAATAATTCTCCTTACATGAC
Mesdauu_1   AGTAACTCAAGGATTACACCTAAATTCCAGCATAATTCTTCTCACCTGAC
Mesdauu_2   AGTAACTCAAGGATTACACCTAAATTCCAGCATAATTCTTCTCACCTGAC
Mesdauu_3   AGTAACTCAAGGGTTACATATAAATTCCAGCATAATTCTTCTCACCTGAC
Mesdauu_4   AGTAACTCAAGGGTTACATATAAATTCCAGCATAATTCTTCTCACCTGAC
Mesdauu_5   AGTAACTCAAGGGTTACATATAAATTCCAGCATAATTCTTCTCACCTGAC
Meshugh_1   AGTAACTCAAGGATTACACCTGAATTCCAGCATAATTCTCCTCACCTGAC
Meshugh_2   AGTAACTCAAGGATTACACCTGAATTCCAGCATAATTCTCCTCACCTGAC
Neotetr_1   AGTAACTCAAGGTATCCCTCTAAAAATAGGAATGGTTCTTCTTACATGAC
Neotetr_2   AGTAACCCAAGGTATCCCTCTAAAAATAGGAATAATTCTTCTCACATGAC
Nhhaina_1   AGTTACTCAAGGTGTACCTCTTAAAATTGGAATAATTATTTTAACATGAC
Nhhaina_2   AGTTACTCAAGGTGTACCTCTTAAAATTGGAATAATTATTTTAACATGAC
Nhhaina_3   AGTTACTCAAGGTGTACCTCTTAAAATTGGAATAATTATTTTAACATGAC
Paraaet_3   AGTAACTCAAGGCCTACATTTATATTCCAGCATAATTCTCCTTACCTGAC
Paraaet_4   AGTAACTCAAGGCCTACATTTATATTCCAGCATAATTCTCCTTACCTGAC
Podotru_0   AGTAACACAAGGAATAACACTATCAACAGGAATAATCCTACTAACATGAC
Solepar_0   AGTAACCCAAGGAATCCCACTAACCTCTGGCATAGTACTACTCACATGAC
Soreung_0   AGTGACACAAGGAGTCTCACTAACATCCGGCATAATCTTGCTAACATGAC
Talpeur_0   GGTAACACAAGGAATCCCACTAACATCAGGAATAATTCTACTAACATGAC
Podoaure    NNNNNNNNNNNNNNNNNNNNNNNNNNNNNNNNNNNNNNNNNNNNNNNNNN
Hemicoll    NNNNNNNNNNNNNNNNNNNNNNNNNNNNNNNNNNNNNNNNNNNNNNNNNN
Hemimicr    NNNNNNNNNNNNNNNNNNNNNNNNNNNNNNNNNNNNNNNNNNNNNNNNNN
Hemihypo    NNNNNNNNNNNNNNNNNNNNNNNNNNNNNNNNNNNNNNNNNNNNNNNNNN
Atelalgi    NNNNNNNNNNNNNNNNNNNNNNNNNNNNNNNNNNNNNNNNNNNNNNNNNN
Atelfron    NNNNNNNNNNNNNNNNNNNNNNNNNNNNNNNNNNNNNNNNNNNNNNNNNN
Atelscla    NNNNNNNNNNNNNNNNNNNNNNNNNNNNNNNNNNNNNNNNNNNNNNNNNN
Hylmegal    NNNNNNNNNNNNNNNNNNNNNNNNNNNNNNNNNNNNNNNNNNNNNNNNNN

Atelalb_0   NNNNNNNNNNNNNNNNNNNNNNNNNNNNNNNNNNNNNNNNNNNNNNNNNN
Crocrus_0   AAAAAATCGCCCCGCTGTCCCTTTTATACCAGATCCACCCATCAGTCAAT
Echigym_0   AAAAACTAGCACCACTATCAATTATATACCAAATTCTTCCATCTATTAAC
Episfum_0   AAAAAATTGCACCATTATCTGTACTCTATCAAACCTATCAATCTATTAAT
Erinamu_1   AAAAAATTGCCCCAATGTCAATTCTATATTTATTATACTCATCACTAAAT
Erinamu_2   AAAAAATTGCCCCAATGTCAATTCTATATCTATTATACTCATCACTAAAT
Erincon_0   NNNNNNNNNNNNNNNNNNNNNNNNNNNNNNNNNNNNNNNNNNNNNNNNNN
Erineup_0   AAAAAATTGCCCCAATATCAGTCCTATATTTATTGTCTCCATCACTAAAT
Hemiaur_0   AAAAATTGCCC---CTTATCTATTTATATTCACTTTATTCCACACTAAAC
Hemiaur_1   AAAAAATTGCCCCCTTATCTATTTTATATTCACTTTATTCCACACTAAAC
Hylopa_0a   NNNNNNNNNNNNNNNNNNNNNNNNNNNNNNNNNNNNNNNNNNNNNNNNNN
Hylopa_0b   NNNNNNNNNNNNNNNNNNNNNNNNNNNNNNNNNNNNNNNNNNNNNNNNNN
Hylsui_0a   AAAAAATTGCACCCTTATTTATTCTTTATCAATCCACCCAATGCACCAAA
Hylsui_0b   AAAAAATCGCTCCCCTATTTATCCTCTATCAATCCACTCAATGCTCTAAC
Hylsui_1a   AAAAAATTGCTCCACTATTTATTCTATACCAAACTACCCACTGCTCTAAT
Hylsui_1b   AAAAAATTGCTCCACTATTTATTCTATACCAAACTACCCACTGCTCTAAT
Mesdauu_1   AAAAAATTGCCCCCTTATCTATTTTATACTCACTTTACCCCACACTAAAT
Mesdauu_2   AAAAAATTGCCCCCTTATCTATTTTATACTCACTTTACCCCACACTAAAT
Mesdauu_3   AAAAAATTGCCCCCCTATCCATTTTGTACTCGCTTTATCCCACACTAAAT
Mesdauu_4   AAAAAATTGCCCCCCTATCCATTTTGTACTCGCTTTATCCCACACTAAAT
Mesdauu_5   AAAAAATTGCCCCCCTATCCATTTTGTACTCGCTTTATCCCACACTAAAT
Meshugh_1   AAAAAATTGCCCCTCTATCTATTTTATATTCACTTTATTCCACACTAAAC
Meshugh_2   AAAAAATTGCCCCTCTATCTATTTTATACTCACTTTACTCCACACTAAAC
Neotetr_1   AAAAACTAGCACCTATATTTATCCTCTACCAATCTATCCAAACCTCCAAT
Neotetr_2   AAAAACTAGCACCTATGTTTATCCTCTACCAATCAATCCAAACCTCAAAT
Nhhaina_1   AAAAATTAGCACCTATATATATTCTTTACCAATCTATTCATACTACCAAT
Nhhaina_2   AAAAATTAGCACCTATATATATTCTTTACCAATCTATTCATACTACCAAT
Nhhaina_3   AAAAATTAGCACCTATATATATTCTTTACCAATCTATTCATACTACCAAT
Paraaet_3   AAAAAATCGCACCCCTATCCATTCTTTATACAATATATCCCTCACTAAAT
Paraaet_4   AAAAAATCGCACCCCTATCCATTCTTTATACAATATATCCCTCACTAAAT
Podotru_0   AAAAACTAGCACCACTATCAATTATATACCAAATCCTACCATCAATAAAC
Solepar_0   AAAAACTAGCCCCACTATCAATCTTAATACAAACCAGCAACTCAATAAAT
Soreung_0   AAAAAATTGCCCCCTTGTCAGTACTTTACCAAATCTTCTCCTCTATTAAC
Talpeur_0   AAAAAATTGCCCCACTATCAGTACTAATACAAACCGCATACTCAATCAAC
Podoaure    NNNNNNNNNNNNNNNNNNNNNNNNNNNNNNNNNNNNNNNNNNNNNNNNNN
Hemicoll    NNNNNNNNNNNNNNNNNNNNNNNNNNNNNNNNNNNNNNNNNNNNNNNNNN
Hemimicr    NNNNNNNNNNNNNNNNNNNNNNNNNNNNNNNNNNNNNNNNNNNNNNNNNN
Hemihypo    NNNNNNNNNNNNNNNNNNNNNNNNNNNNNNNNNNNNNNNNNNNNNNNNNN
Atelalgi    NNNNNNNNNNNNNNNNNNNNNNNNNNNNNNNNNNNNNNNNNNNNNNNNNN
Atelfron    NNNNNNNNNNNNNNNNNNNNNNNNNNNNNNNNNNNNNNNNNNNNNNNNNN
Atelscla    NNNNNNNNNNNNNNNNNNNNNNNNNNNNNNNNNNNNNNNNNNNNNNNNNN
Hylmegal    NNNNNNNNNNNNNNNNNNNNNNNNNNNNNNNNNNNNNNNNNNNNNNNNNN

Atelalb_0   NNNNNNNNNNNNNNNNNNNNNNNNNNNNNNNNNNNNNNNNNNNNNNNNNN
Crocrus_0   ACA------AATTTACTCTTAACAATATCCTTACTATCAATTATAGTTGG
Echigym_0   TAT------GAACTCATTATAACATCAGCTATTATATCAATTTTAATTGG
Episfum_0   CTA------GAAATATTACTTACAATATCTCTTCTATCCGTAATTGTAGG
Erinamu_1   ACT------TATATCATATTTATTTCAGCCCTCCTATCCATCATACTAGG
Erinamu_2   ACT------TATATCATATTTATTTCAGCCCTCCTATCCATCATACTAGG
Erincon_0   NNNNNNNNNNNNNNNNNNNNNNNNNNNNNNNNNNNNNNNNNNNNNNNNNN
Erineup_0   ATC------TATATTATATTTATTTCAGCCTTCCTATCTATTGCACTAGG
Hemiaur_0   TTC------AATATTATAATTATTTCAGCTCTCCTATCTATTGTATTAGG
Hemiaur_1   TTC------AATATTATAATTACTTCAGCTCTCCTATCTATTGTATTAGG
Hylopa_0a   NNNNNNNNNNNNNNNNNNNNNNNNNNNNNNNNNNNNNNNNNNNNNNNNNN
Hylopa_0b   NNNNNNNNNNNNNNNNNNNNNNNNNNNNNNNNNNNNNNNNNNNNNNNNNN
Hylsui_0a   AAC---TATACAATTATTATATCACTAGCACTTTTATCAATTCTTGTTGG
Hylsui_0b   AACAGTCACCTAGTAATTATACCACTGGCTCTTTTATCCATTTTTATTGG
Hylsui_1a   AGC---TATTTAGTAATTTTTCCTTTAGCTCTCATATCTATCTTTATTGG
Hylsui_1b   AGC---TATTTAGTAATTTTTCCTTTAGCTCTCATATCTATCTTTATTGG
Mesdauu_1   TCC------AATATTATAACTACTTCAGCTCTCCTATCTATCATACTAGG
Mesdauu_2   TCC------AATATTATAACTACTTCAGCTCTCCTATCTATCATACTAGG
Mesdauu_3   TTC------AATGTTATAATTACTTCAGCTCTCCTATCTATTATACTAGG
Mesdauu_4   TTC------AATGTTATAATTACTTCAGCTCTCCTATCTATTATACTAGG
Mesdauu_5   TTC------AATGTTATAATTACTTCAGCTCTCCTATCTATTATACTAGG
Meshugh_1   TTC------AATATTATAATTACTTCAGCTCTCCTATCTATTGCACTAGG
Meshugh_2   TTC------AATATTATAATTACTTCAGCTCTCCTATCTATTGCACTAGG
Neotetr_1   AAC------CAACTAATTATAATCTCATCTCTGCTCTCTATCTCCATTGG
Neotetr_2   AAC------CAACTAATCATAATTTCATCTATACTTTCAATCTTTATTGG
Nhhaina_1   AAC------TTAATTATAATAACATTAGCACTTTTATCAATTATAATTGG
Nhhaina_2   AAC------TTAATTATAATAACATTAGCACTTTTATCAATTATAATTGG
Nhhaina_3   AAC------TTAATTATAATAACATTAGCACTTTTATCAATTATAATTGG
Paraaet_3   CAC------AACATTATATTTATTTCAGCTATTTTATCCATCATATTAGG
Paraaet_4   CAC------AACATTATATTTATTTCAGCTATTTTATCCATCATATTAGG
Podotru_0   CAT------CAACTAATCCTCACATCAGCCTTGCTATCTATCATAATCGG
Solepar_0   ATT------AATCTACTAATAACAATATCACTAACATCAATCATAATTGG
Soreung_0   CTA------GATATATTACTCTCCATGTCTCTCCTATCAATCATAGTGGG
Talpeur_0   ACC------AACCTAATATTAACAACAGCTATACTATCTATTGCTGTAGG
Podoaure    NNNNNNNNNNNNNNNNNNNNNNNNNNNNNNNNNNNNNNNNNNNNNNNNNN
Hemicoll    NNNNNNNNNNNNNNNNNNNNNNNNNNNNNNNNNNNNNNNNNNNNNNNNNN
Hemimicr    NNNNNNNNNNNNNNNNNNNNNNNNNNNNNNNNNNNNNNNNNNNNNNNNNN
Hemihypo    NNNNNNNNNNNNNNNNNNNNNNNNNNNNNNNNNNNNNNNNNNNNNNNNNN
Atelalgi    NNNNNNNNNNNNNNNNNNNNNNNNNNNNNNNNNNNNNNNNNNNNNNNNNN
Atelfron    NNNNNNNNNNNNNNNNNNNNNNNNNNNNNNNNNNNNNNNNNNNNNNNNNN
Atelscla    NNNNNNNNNNNNNNNNNNNNNNNNNNNNNNNNNNNNNNNNNNNNNNNNNN
Hylmegal    NNNNNNNNNNNNNNNNNNNNNNNNNNNNNNNNNNNNNNNNNNNNNNNNNN

Atelalb_0   NNNNNNNNNNNNNNNNNNNNNNNNNNNNNNNNNNNNNNNNNNNNNNNNNN
Crocrus_0   CGGCTGGGGTGGACTCAACCAAACACAACTACGCAAAATCATAGCATATT
Echigym_0   AGGATGAGGAGGCCTTAATCAACTACAACTACGAAAAATTATAGCATACT
Episfum_0   AGGCTGAGGGGGACTTAACCAAACCCAACTACGAAAAATTATAGCCTATT
Erinamu_1   TGGATGAGGCGGCCTAAACCAGACCCAACTACGAAAAATAATAGCTTTTT
Erinamu_2   TGGATGAGGCGGCCTAAACCAGACCCAACTACGAAAAATAATAGCTTTTT
Erincon_0   NNNNNNNNNNNNNNNNNNNNNNNNNNNNNNNNNNNNNNNNNNNNNNNNNN
Erineup_0   CGGATGAGGCGGTCTAAACCAAACTCAACTGCGAAAAATAATAGCTTTCT
Hemiaur_0   AGGATGAGGAGGACTAAATCAAACTCAACTACGAAAAATAATAGCCTTTT
Hemiaur_1   AGGATGAGGAGGACTAAATCAAACTCAACTACGAAAAATAATAGCTTTTT
Hylopa_0a   NNNNNNNNNNNNNNNNNNNNNNNNNNNNNNNNNNNNNNNNNNNNNNNNNN
Hylopa_0b   NNNNNNNNNNNNNNNNNNNNNNNNNNNNNNNNNNNNNNNNNNNNNNNNNN
Hylsui_0a   AGGCTGAGGAGGACTTAACCAACTTCAACTACGAAAAATCTTAGCTTATT
Hylsui_0b   TGGCTGAGGAGGACTTAATCAACTTCAACTTCGAAAAATCATAGCATATT
Hylsui_1a   AGGCTGAGGGGGGCTTAACCAACTACAACTACGAAAAATTATAGCCTACT
Hylsui_1b   AGGCTGAGGGGGGCTTAACCAACTACAACTACGAAAAATTATAGCCTACT
Mesdauu_1   AGGATGAGGAGGACTAAATCAAACACAATTACGAAAAATAATAGCTTTCT
Mesdauu_2   AGGATGAGGAGGACTAAATCAAACACAATTACGAAAAATAATAGCTTTCT
Mesdauu_3   AGGATGAGGAGGACTAAATCAAACGCAGTTACGAAAAATAATAGCTTTTT
Mesdauu_4   AGGATGAGGAGGACTAAATCAAACGCAGTTACGAAAAATAATAGCTTTTT
Mesdauu_5   AGGATGAGGAGGACTAAATCAAACGCAGTTACGAAAAATAATAGCTTTTT
Meshugh_1   AGGATGAGGAGGACTAAATCAAACACAATTACGAAAAATAATAGCTTTTT
Meshugh_2   AGGATGAGGAGGACTAAATCAAACACAATTACGAAAAATAATAGCTTTTT
Neotetr_1   AGGATGAGGAGGACTAAATCAACTACAACTACGAAAAATCTTAGCCTACT
Neotetr_2   AGGGTGGGGGGGACTAAATCAGCTTCAACTACGAAAAATCCTAGCCTACT
Nhhaina_1   AGGCTGAGGAGGATTAAATCAACTTCAATTACGAAAAATTTTAGCTTATT
Nhhaina_2   AGGCTGAGGAGGATTAAATCAACTTCAATTACGAAAAATTTTAGCTTATT
Nhhaina_3   AGGCTGAGGAGGATTAAATCAACTTCAATTACGAAAAATTTTAGCTTATT
Paraaet_3   GGGATGAGGAGGATTAAATCAGACACAATTACGAAAAATAATAGCTTTCT
Paraaet_4   GGGATGAGGAGGATTAAATCAGACACAATTACGAAAAATAATAGCTTTCT
Podotru_0   AGGATGAGGAGGACTAAACCAACTACAACTACGAAAAATCTTAGCATATT
Solepar_0   CGGTTGAGGAGGATTAAACCAAACTCAACTACGTAAAATTATAGCATACT
Soreung_0   GGGCTGAGGTGGACTCAACCAAACACAATTACGAAAAATCATAGCATATT
Talpeur_0   GGGATGAGGAGGATTAAACCAGACACAATTACGAAAAATCATAGCATATT
Podoaure    NNNNNNNNNNNNNNNNNNNNNNNNNNNNNNNNNNNNNNNNNNNNNNNNNN
Hemicoll    NNNNNNNNNNNNNNNNNNNNNNNNNNNNNNNNNNNNNNNNNNNNNNNNNN
Hemimicr    NNNNNNNNNNNNNNNNNNNNNNNNNNNNNNNNNNNNNNNNNNNNNNNNNN
Hemihypo    NNNNNNNNNNNNNNNNNNNNNNNNNNNNNNNNNNNNNNNNNNNNNNNNNN
Atelalgi    NNNNNNNNNNNNNNNNNNNNNNNNNNNNNNNNNNNNNNNNNNNNNNNNNN
Atelfron    NNNNNNNNNNNNNNNNNNNNNNNNNNNNNNNNNNNNNNNNNNNNNNNNNN
Atelscla    NNNNNNNNNNNNNNNNNNNNNNNNNNNNNNNNNNNNNNNNNNNNNNNNNN
Hylmegal    NNNNNNNNNNNNNNNNNNNNNNNNNNNNNNNNNNNNNNNNNNNNNNNNNN

Atelalb_0   NNNNNNNNNNNNNNNNNNNNNNNNNNNNNNNNNNNNNNNNNNNNNNNNNN
Crocrus_0   CATCCATTGCCCATATAGGCTGAATAATAGCAATCATAATTTATAACCCT
Echigym_0   CATCAATCTCAAATATAGGTTGAATAATAGCAGTGCTAACTTATAATCCA
Episfum_0   CATCCATTGCACACATAGGCTGAATAACAGCAGTTCTTATCTACAACCCC
Erinamu_1   CATCAATTGCACATATAGGATGAATATTAGCTGTCCTATGCTATAATCCA
Erinamu_2   CATCAATTGCACACATAGGATGGATATTAGCTGTCCTATGCTATAACCCA
Erincon_0   NNNNNNNNNNNNNNNNNNNNNNNNNNNNNNNNNNNNNNNNNNNNNNNNNN
Erineup_0   CATCAATTGCCCATATAGGATGGATAATAGCTATTTTATGCTATAACCCA
Hemiaur_0   CATCAATCGCTCATATAGGATGAATAATAGCAGTCTTATGTTATAATCCT
Hemiaur_1   CATCAATCGCTCATATAGGATGAATAATAGCAATTTTATGTTATAATCCT
Hylopa_0a   NNNNNNNNNNNNNNNNNNNNNNNNNNNNNNNNNNNNNNNNNNNNNNNNNN
Hylopa_0b   NNNNNNNNNNNNNNNNNNNNNNNNNNNNNNNNNNNNNNNNNNNNNNNNNN
Hylsui_0a   CATCAATTGCTCACATAGGATGAACTCTCATAATTATAACCTTAAACCCA
Hylsui_0b   CATCAATCGCTCATATAGGCTGAATTCTTATAATTATAACATATAATCCA
Hylsui_1a   CATCAATTGCTCACATAGGATGAATTTTAATAATTTTAATATATAATCCA
Hylsui_1b   CATCAATTGCTCACATAGGATGAATTTTAATAATTTTAATATATAATCCA
Mesdauu_1   CATCAATCGCCCATATAGGATGAATAATAGCAATCCTATGTTATAATCCT
Mesdauu_2   CATCAATCGCCCATATAGGATGAATAATAGCAATCCTATGTTATAATCCT
Mesdauu_3   CATCAATCGCCCATATAGGGTGAATAATAGCAATCCTATGTTATAATCCT
Mesdauu_4   CATCAATCGCCCATATAGGATGAATAATAGCAATCCTATGTTATAATCCT
Mesdauu_5   CATCAATCGCCCATATAGGATGAATAATAGCAATCCTATGTTATAATCCT
Meshugh_1   CATCAATCGCTCACATAGGATGAATAATAGCAATTCTATGTTATAACCCC
Meshugh_2   CATCAATCGCTCACATAGGATGAATAATAGCAATTCTATGTTATAATCCC
Neotetr_1   CATCAATTGCCCACATGGGATGAATACTCATAATTATAAAATATAACCCC
Neotetr_2   CATCAATTGCTCATATAGGATGAATACTCATAATTTTAAAACACAACCCT
Nhhaina_1   CATCAATCGCCCATATAGGCTGAATATTAATAATTCTAACATTCAATCCC
Nhhaina_2   CATCAATCGCCCATATAGGCTGAATATTAATAATTCTAACATTCAATCCC
Nhhaina_3   CATCAATCGCCCATATAGGCTGAATATTAATAATTCTAACATTCAATCCC
Paraaet_3   CATCAATCGCTCATATAGGATGAATAATAGCAATCCTGTGTTATAACCCA
Paraaet_4   CATCAATCGCTCATATAGGATGAATAATAGCAATCCTGTGTTATAACCCA
Podotru_0   CATCAATCTCCCATATAGGATGGATAATAGCAGTACTAACTTATAATCCA
Solepar_0   CATCAATCGCCCACATAGGATGAATAGTAGCTATCCTAGCATATAACCAA
Soreung_0   CTTCCATCGCACACATAGGATGAATAACAGCTATTATAATCTACGAACCC
Talpeur_0   CATCCATCGCACACATAGGCTGAATAGCCGCCATCATGACCTACAACACC
Podoaure    NNNNNNNNNNNNNNNNNNNNNNNNNNNNNNNNNNNNNNNNNNNNNNNNNN
Hemicoll    NNNNNNNNNNNNNNNNNNNNNNNNNNNNNNNNNNNNNNNNNNNNNNNNNN
Hemimicr    NNNNNNNNNNNNNNNNNNNNNNNNNNNNNNNNNNNNNNNNNNNNNNNNNN
Hemihypo    NNNNNNNNNNNNNNNNNNNNNNNNNNNNNNNNNNNNNNNNNNNNNNNNNN
Atelalgi    NNNNNNNNNNNNNNNNNNNNNNNNNNNNNNNNNNNNNNNNNNNNNNNNNN
Atelfron    NNNNNNNNNNNNNNNNNNNNNNNNNNNNNNNNNNNNNNNNNNNNNNNNNN
Atelscla    NNNNNNNNNNNNNNNNNNNNNNNNNNNNNNNNNNNNNNNNNNNNNNNNNN
Hylmegal    NNNNNNNNNNNNNNNNNNNNNNNNNNNNNNNNNNNNNNNNNNNNNNNNNN

Atelalb_0   NNNNNNNNNNNNNNNNNNNNNNNNNNNNNNNNNNNNNNNNNNNNNNNNNN
Crocrus_0   AACCTTTCTCTCCTCAACTTATTTCTCTATATTCTCATAACTTCCTCAAT
Echigym_0   ACATTAATAATTTTAAACCTAACAGTATATATTATTATCACATTAACTAT
Episfum_0   ACCCTAATATTATTAAACCTAATTATCTACATTACTATAACCATTTCGAT
Erinamu_1   AATATTATGATTATTAACCTTATTATTTATTTAATAATAACTGTTACATT
Erinamu_2   AATATTATGATTATTAACCTTATTATTTATTTAATAATAACTGTTACATT
Erincon_0   NNNNNNNNNNNNNNNNNNNNNNNNNNNNNNNNNNNNNNNNNNNNNNNNNN
Erineup_0   AATATTATAATTATTAATCTTATTATTTACTTAATAATAACTATCACATT
Hemiaur_0   AATATTATAATTTTAAACCTCTTTATTTACATAATTATAACCATCACATT
Hemiaur_1   AATATTATAATTCTCAACCTATTTATTTATATAATTATAACCATCACATT
Hylopa_0a   NNNNNNNNNNNNNNNNNNNNNNNNNNNNNNNNNNNNNNNNNNNNNNNNNN
Hylopa_0b   NNNNNNNNNNNNNNNNNNNNNNNNNNNNNNNNNNNNNNNNNNNNNNNNNN
Hylsui_0a   ACCCTTATAGTATTTAACCTTATTATTTATATAATTATTACACTAGCCCT
Hylsui_0b   ACCCTTATATTACTCAATCTTTCCATCTATATAATTATTACACTCGCTTT
Hylsui_1a   ACTCTCATAATACTAAATCTCCTTATCTATATCATTATTACACTAACTTT
Hylsui_1b   ACTCTCATAATACTAAATCTCCTTATCTATATCATTATTACATTAGCTTT
Mesdauu_1   AATATTATAATTCTTAATTTCTCCATTTATATAATTATAACCATCACATT
Mesdauu_2   AATATTATAATTCTTAATTTCTCCATTTATATAATTATAACCATCACATT
Mesdauu_3   AATGTTATAATTTTTAATTTCTTCATTTATACAATTATAACTATCACATT
Mesdauu_4   AATGTTATAATTTTTAATTTCTTCATTTATACAATTATAACTATCACATT
Mesdauu_5   AATGTTATAATTTTTAATTTCTTCATTTATACAATTATAACTATCACATT
Meshugh_1   AATATTATAATTTTTAATCTCTTCATTTATATAATTTTAACCATTACATT
Meshugh_2   AATATTATAATTTTTAATCTCTTCATTTATATAATTTTAACCATTACATT
Neotetr_1   ACACTTTCATTATTTAATTTATCAATTTATATTATTATTACACTAACTAT
Neotetr_2   ACACTTACATTATTTAACTTATCAATTTACATTATTATTACACTAACCAT
Nhhaina_1   ACCCTGATATCCTTTAATCTTTTAATTTATATTATTATTACACTAACCAT
Nhhaina_2   ACCCTGATATCCTTTAATCTTTTAATTTATATTATTATTACACTAACCAT
Nhhaina_3   ACCCTGATATCCTTTAATCTTTTAATTTATATTATTATTACACTAACCAT
Paraaet_3   AATATTATAATTTTCAATTTATTCATCTACATAATTATAACCATTACATT
Paraaet_4   AATATTATAATTTTCAATTTATTCATCTACATAATTATAACCATTACATT
Podotru_0   ACATTAACCACCCTCAACTTAACAATTTACATTATCATCACACTAACAAT
Solepar_0   ACCCTAACAACACTAAACCTAATTATTTATATCGTAATAACAACAACAAT
Soreung_0   ACAATCATGCTATTAAATCTAGCTGTATACATCACAATAACAATCTCTAC
Talpeur_0   ACAATAACAACATTAAATCTGATAATCTATATAGTCCTAACACTCACAGT
Podoaure    NNNNNNNNNNNNNNNNNNNNNNNNNNNNNNNNNNNNNNNNNNNNNNNNNN
Hemicoll    NNNNNNNNNNNNNNNNNNNNNNNNNNNNNNNNNNNNNNNNNNNNNNNNNN
Hemimicr    NNNNNNNNNNNNNNNNNNNNNNNNNNNNNNNNNNNNNNNNNNNNNNNNNN
Hemihypo    NNNNNNNNNNNNNNNNNNNNNNNNNNNNNNNNNNNNNNNNNNNNNNNNNN
Atelalgi    NNNNNNNNNNNNNNNNNNNNNNNNNNNNNNNNNNNNNNNNNNNNNNNNNN
Atelfron    NNNNNNNNNNNNNNNNNNNNNNNNNNNNNNNNNNNNNNNNNNNNNNNNNN
Atelscla    NNNNNNNNNNNNNNNNNNNNNNNNNNNNNNNNNNNNNNNNNNNNNNNNNN
Hylmegal    NNNNNNNNNNNNNNNNNNNNNNNNNNNNNNNNNNNNNNNNNNNNNNNNNN

Atelalb_0   NNNNNNNNNNNNNNNNNNNNNNNNNNNNNNNNNNNNNNNNNNNNNNNNNN
Crocrus_0   ATTCATACTTTTAATTTTCACTTCTACCACCTCCACCCTATCCTTATCTC
Echigym_0   ATTTATATATCTTAATAGTTACAATATTACTACAACATCTATACTATCAC
Episfum_0   ATTTATATTATTTATATTTACATCCTCAACTACCACACTATCACTATCAC
Erinamu_1   ATTCTCTATTTTCAAAAATAACTCCTCCACTAACATTGCAAGCCTATCAC
Erinamu_2   ATTCTCTATTTTCAAAAATAACTCCACCACTAACATTGCAAGCCTATCAC
Erincon_0   NNNNNNNNNNNNNNNNNNNNNNNNNNNNNNNNNNNNNNNNNNNNNNNNNN
Erineup_0   ATTTTATATTTTTAAAAATAATTCTACTACCAATATTGCAAACCTATCAC
Hemiaur_0   ATTTATAATTTTTAAGTATAATTCTTCAACCAACATCTCAAATTTATCAT
Hemiaur_1   ATTTATAATTTTTAAACATAATTCTTCAACCAACATCTCAAATTTATCAT
Hylopa_0a   NNNNNNNNNNNNNNNNNNNNNNNNNNNNNNNNNNNNNNNNNNNNNNNNNN
Hylopa_0b   NNNNNNNNNNNNNNNNNNNNNNNNNNNNNNNNNNNNNNNNNNNNNNNNNN
Hylsui_0a   AATAACTCTTTTAAACCATTTAAACACTACATCCACATCTATACTATCAC
Hylsui_0b   AATAACTTTACTAAACTTCTTGAACTCTACAACAACATCAACTTTATCAC
Hylsui_1a   AATAATAATATTAGATTATTCCAATTCTAAAACAACATCAACTTTAGCAC
Hylsui_1b   AATAATAATATTAGATTATTCCAATTCTAAAACAACATCAACTCTAGCAC
Mesdauu_1   ATTTATAATTTTTAAACATAATTCTTCAACCAATATCTCAAATTTATCAT
Mesdauu_2   ATTTATAATTTTTAAACATAATTCTTCAACCAATATCTCAAATTTATCAT
Mesdauu_3   ATTTACAATTTTTAAACATAATTCTTCAACCAATATTTCAAATTTATCAT
Mesdauu_4   ATTTACAATTTTTAAACATAATTCTTCAACCAATATTTCAAATTTATCAT
Mesdauu_5   ATTTACAATTTTTAAACATAATTCTTCAACCAATATTTCAAATTTATCAT
Meshugh_1   ATTTATAATTTTTAAACATAATTCTTCAACCAATATCTCAAATTTATCAT
Meshugh_2   ATTTATAATTTTTAAACATAATTCTTCAACCAATGTCTCAAATTTATCAT
Neotetr_1   AATTATTCTCCTAACCCCTTACAATATTACATCAACATCTCAATTATCAC
Neotetr_2   GATAATTCTTCTATCTTCTTACAATATCACATCAACAGCTCAATTATCAC
Nhhaina_1   ATTCATGCTACTTAAAAATTATAACACTACAACAACATCTTCACTATCAC
Nhhaina_2   ATTCATGCTACTTAAAAATTATAACACTACAACAACATCTTCACTATCAC
Nhhaina_3   ATTCATGCTACTTAAAAATTATAACACTACAACAACATCTTCACTATCAC
Paraaet_3   ATTTATAATTTTCAAAAATAATTCTTCAACCAACATATCTAACTTATCAA
Paraaet_4   ATTTATAATTTTCAAAAATAATTCTTCAACCAACATATCTAACTTATCAA
Podotru_0   ATTTATATACCTTAAATGCTATAAAATCAAAACAACTTCAATATTATCAC
Solepar_0   ATTTATATTATTAATTATACATTCAACCACAACTACGCTAATATTATCAA
Soreung_0   CTTCATATTATTTATGCATTCTTCCTCAACTACCACCCTATCACTATCCC
Talpeur_0   ATTCATACTGTTATATATTAACTCATCAACAACTACCCTATCGCTATCTC
Podoaure    NNNNNNNNNNNNNNNNNNNNNNNNNNNNNNNNNNNNNNNNNNNNNNNNNN
Hemicoll    NNNNNNNNNNNNNNNNNNNNNNNNNNNNNNNNNNNNNNNNNNNNNNNNNN
Hemimicr    NNNNNNNNNNNNNNNNNNNNNNNNNNNNNNNNNNNNNNNNNNNNNNNNNN
Hemihypo    NNNNNNNNNNNNNNNNNNNNNNNNNNNNNNNNNNNNNNNNNNNNNNNNNN
Atelalgi    NNNNNNNNNNNNNNNNNNNNNNNNNNNNNNNNNNNNNNNNNNNNNNNNNN
Atelfron    NNNNNNNNNNNNNNNNNNNNNNNNNNNNNNNNNNNNNNNNNNNNNNNNNN
Atelscla    NNNNNNNNNNNNNNNNNNNNNNNNNNNNNNNNNNNNNNNNNNNNNNNNNN
Hylmegal    NNNNNNNNNNNNNNNNNNNNNNNNNNNNNNNNNNNNNNNNNNNNNNNNNN

Atelalb_0   NNNNNNNNNNNNNNNNNNNNNNNNNNNNNNNNNNNNNNNNNNNNNNNNNN
Crocrus_0   TCACTTGAAACAAAGCTCCTATTATCACAACTATGTCTCTCACTACCCTT
Echigym_0   AACTATGAAATATTAATACTACATTTACAATTATAATATCACTAATTTTA
Episfum_0   ACACATGAAACAAAACACCATTAATCACTATTCTAATCTTAACAACTCTA
Erinamu_1   TTATATGAAATAAATCACCCCTAATAGCTTTACTATTAGCACTCATCCTT
Erinamu_2   TTATATGAAATAAATCACCCCTAATAGCTTTACTATTAGCACTCATCCTT
Erincon_0   NNNNNNNNNNNNNNNNNNNNNNNNNNNNNNNNNNNNNNNNNNNNNNNNNN
Erineup_0   TTATCTGAAATAAATCACCCTTAATAGCTTTACTATTAGCACTTATTCTT
Hemiaur_0   TAATTTGTAATAAATCACCTATTACAGCCTCACTATTAGCACTCATATTT
Hemiaur_1   TAATTTGTAATAAATCACCTATTATAGCCTCACTATTAGCACTCATATTT
Hylopa_0a   NNNNNNNNNNNNNNNNNNNNNNNNNNNNNNNNNNNNNNNNNNNNNNNNNN
Hylopa_0b   NNNNNNNNNNNNNNNNNNNNNNNNNNNNNNNNNNNNNNNNNNNNNNNNNN
Hylsui_0a   AAACATGAAACTCTAACTTTGTAATTACATCAATTATCTTAATTATTCTT
Hylsui_0b   AAATATGAAATTCTAACTTCTTAATTACATCAACCATTTTAATTATTCTT
Hylsui_1a   AATCATGAAATTCCAACTTCACAATTTCATCAATTATATTAATTACACTT
Hylsui_1b   AATCATGAAATTCCAACTTCACAATTTCATCAATTATACTAATTACACTT
Mesdauu_1   TAATTTGTAACAAATCACCTATTGTAGCCTCACTATTAGCACTCATATTT
Mesdauu_2   TAATTTGTAACAAATCACCTATTGTAGCCTCACTATTAGCACTCATATTT
Mesdauu_3   TAATTTGTAACAAATCACCTATTGTAGCCTCACTATTAGCACTCATATTT
Mesdauu_4   TAATTTGTAACAAATCACCTATTGTAGCCTCACTATTAGCACTCATATTT
Mesdauu_5   TAATTTGTAACAAATCACCTATTGTAGCCTCACTATTAGCACTCATATTT
Meshugh_1   TAATCTGCAATAAATCACCTATTATAGCCTCACTATTAGCACTTATATTT
Meshugh_2   TAATCTGCAATAAATCACCTATTATAGCCTCACTATTAGCACTTATATTT
Neotetr_1   AAATATGAAATACCAACTTTACTATTTCATCCATTGTTCTCCTCACATTA
Neotetr_2   AAATATGAAACACTAACTTCACAATTTCATCCATTGCACTCCTTACATTA
Nhhaina_1   AAATATGAAACATTAATTTCACAATTACTTCTATAACCTTACTGACACTA
Nhhaina_2   AAATATGAAACATTAATTTCACAATTACTTCTATAACCTTACTGACACTA
Nhhaina_3   AAATATGAAACATTAATTTCACAATTACTTCTATAACCTTACTGACACTA
Paraaet_3   TCATTTGTAACAAATCACCTATTACAGCCTCATTATTAGCCCTTGTACTC
Paraaet_4   TTATTTGTAACAAATCACCTATTACAGCCTCATTATTAGCCCTTGTACTC
Podotru_0   AAATATGAAACATCAACATCACATTCACGATCATAATATCCCTAGTATTA
Solepar_0   ATACAGGAAACAAAAATCCTATCACAATAATTATAATAATAATCCTACTA
Soreung_0   ACACATGAAACAAAACACCACTAATCGCAACACTTATCCTAACTATTATA
Talpeur_0   ACCTATGAAACAAAGCACCACTAATATCAACACTAATTCTATTAACAATA
Podoaure    NNNNNNNNNNNNNNNNNNNNNNNNNNNNNNNNNNNNNNNNNNNNNNNNNN
Hemicoll    NNNNNNNNNNNNNNNNNNNNNNNNNNNNNNNNNNNNNNNNNNNNNNNNNN
Hemimicr    NNNNNNNNNNNNNNNNNNNNNNNNNNNNNNNNNNNNNNNNNNNNNNNNNN
Hemihypo    NNNNNNNNNNNNNNNNNNNNNNNNNNNNNNNNNNNNNNNNNNNNNNNNNN
Atelalgi    NNNNNNNNNNNNNNNNNNNNNNNNNNNNNNNNNNNNNNNNNNNNNNNNNN
Atelfron    NNNNNNNNNNNNNNNNNNNNNNNNNNNNNNNNNNNNNNNNNNNNNNNNNN
Atelscla    NNNNNNNNNNNNNNNNNNNNNNNNNNNNNNNNNNNNNNNNNNNNNNNNNN
Hylmegal    NNNNNNNNNNNNNNNNNNNNNNNNNNNNNNNNNNNNNNNNNNNNNNNNNN

Atelalb_0   NNNNNNNNNNNNNNNNNNNNNNNNNNNNNNNNNNNNNNNNNNNNNNNNNN
Crocrus_0   TTATCCCTAGGAGGTCTTCCACCCTTAACAGGTTTCATGCCAAAATGAAT
Echigym_0   TTATCCCTTGGAGGCTTACCACCACTTACAGGATTTATCCCTAAATGATT
Episfum_0   CTATCAATAGGTGGGCTACCTCCCCTTACAGGATTCCTACCCAAATGAAT
Erinamu_1   TTATCCCTAGGAGGATTGCCTCCATTAACTGGATTTTTACCTAAATGAAT
Erinamu_2   TTATCCCTAGGAGGATTGCCCCCATTAACTGGATTTTTACCTAAATGAAT
Erincon_0   NNNNNNNNNNNNNNNNNNNNNNNNNNNNNNNNNNNNNNNNNNNNNNNNNN
Erineup_0   TTATCTCTGGGAGGGTTACCCCCACTAACTGGGTTTTTACCTAAATGAAT
Hemiaur_0   ATATCCCTAGGAGCGCTACCTCCACTAACAGGATTTCTACCAAAATGAAT
Hemiaur_1   ATATCCCTAGGAGGACTACCTCCACTAACAGGATTTCTACCAAAATGAAT
Hylopa_0a   NNNNNNNNNNNNNNNNNNNNNNNNNNNNNNNNNNNNNNNNNNNNNNNNNN
Hylopa_0b   NNNNNNNNNNNNNNNNNNNNNNNNNNNNNNNNNNNNNNNNNNNNNNNNNN
Hylsui_0a   CTATCCTTAGGAGGACTTCCTCCCCTATCAGGATTTTCACCTAAATGACT
Hylsui_0b   CTATCCCTAGGAGGACTACCACCCTTATCAGGATTCTCACCCAAATGATT
Hylsui_1a   TTATCATTAGGAGGGCTACCACCTTTATCAGGTTTCTCACCCAAATGACT
Hylsui_1b   TTATCATTAGGAGGGCTACCACCTTTATCAGGTTTCTCACCCAAATGACT
Mesdauu_1   ATATCTCTAGGAGGACTACCACCACTAACAGGATTCTTACCAAAATGAAT
Mesdauu_2   ATATCTCTAGGAGGACTACCACCACTAACAGGATTCTTACCAAAATGAAT
Mesdauu_3   ATATCTCTAGGAGGACTACCTCCACTTACAGGATTCTTACCAAAATGAAT
Mesdauu_4   ATATCTCTAGGAGGACTACCTCCACTTACAGGATTCTTACCAAAATGAAT
Mesdauu_5   ATATCTCTAGGAGGACTACCTCCACTTACAGGATTCTTACCAAAATGAAT
Meshugh_1   ATATCCCTAGGAGGACTACCCCCACTAACAGGATTCTTACCAAAATGATT
Meshugh_2   ATGTCCCTAGGAGGACTACCCCCACTAACAGGATTCTTACCAAAATGATT
Neotetr_1   ATATCATTAGGAGGCCTTCCTCCTCTCTCAGGCTTTGCACCAAAATGACT
Neotetr_2   ATATCCTTAGGAGGCCTTCCTCCTCTCTCAGGCTTCGCACCAAAATGACT
Nhhaina_1   ATATCCTTAGGAGGATTACCCCCCTTAACAGGATTCGCACCAAAATGACT
Nhhaina_2   ATATCCTTAGGAGGATTACCCCCCTTAACAGGATTCGCACCAAAATGACT
Nhhaina_3   ATATCCTTAGGAGGATTACCCCCCTTAACAGGATTCGCACCAAAATGACT
Paraaet_3   CTATCCCTAGGAGGATTACCACCATTATCAGGATTTTTACCCAAATGACT
Paraaet_4   CTATCCCTAGGAGGATTACCACCATTATCAGGATTTTTACCCAAATGACT
Podotru_0   CTATCATTAGGGGGCCTACCACCTCTAACAGGATTCATACCAAAATGACT
Solepar_0   CTATCTATAGGAGGACTACCACCACTAACAGGATTCGCCCCAAAATGAAT
Soreung_0   CTTTCCCTAGGAGGACTGCCCCCACTAACAGGCTTTCTACCAAAATGAAT
Talpeur_0   CTCTCACTAGGCGGACTACCGCCACTGTCAGGATTTATACCAAAATGAAT
Podoaure    NNNNNNNNNNNNNNNNNNNNNNNNNNNNNNNNNNNNNNNNNNNNNNNNNN
Hemicoll    NNNNNNNNNNNNNNNNNNNNNNNNNNNNNNNNNNNNNNNNNNNNNNNNNN
Hemimicr    NNNNNNNNNNNNNNNNNNNNNNNNNNNNNNNNNNNNNNNNNNNNNNNNNN
Hemihypo    NNNNNNNNNNNNNNNNNNNNNNNNNNNNNNNNNNNNNNNNNNNNNNNNNN
Atelalgi    NNNNNNNNNNNNNNNNNNNNNNNNNNNNNNNNNNNNNNNNNNNNNNNNNN
Atelfron    NNNNNNNNNNNNNNNNNNNNNNNNNNNNNNNNNNNNNNNNNNNNNNNNNN
Atelscla    NNNNNNNNNNNNNNNNNNNNNNNNNNNNNNNNNNNNNNNNNNNNNNNNNN
Hylmegal    NNNNNNNNNNNNNNNNNNNNNNNNNNNNNNNNNNNNNNNNNNNNNNNNNN

Atelalb_0   NNNNNNNNNNNNNNNNNNNNNNNNNNNNNNNNNNNNNNNNNNNNNNNNNN
Crocrus_0   AATTATCCAAGAACTAACAAAAAATAACAGCGTAATTCTTCCTACACTTA
Echigym_0   AATTATTCAAGAAATAACAAAAAATAACAACATTATCTTACCAACATTTA
Episfum_0   AATTATTCAAGAATTAACAAAAAATGACAGTCTAATTATACCAACTATAA
Erinamu_1   AGTAGCCCAAGAATTAATTAAAAATGACAATGCAATTATAGCATTAGTCA
Erinamu_2   AGTAGCCCAAGAATTAATTAAAAATGACAATGCAATTATAGCATTAGTCA
Erincon_0   NNNNNNNNNNNNNNNNNNNNNNNNNNNNNNNNNNNNNNNNNNNNNNNNNN
Erineup_0   AGTGGCCCAAGAACTAGTTAATAATGACAATACTATTATAGCATTAATTA
Hemiaur_0   AGTAGCTCAAGAATTAATCAAAAATAATAACACAATACTAGCACTAATTA
Hemiaur_1   AGTAACTCAAGAATTACTCAAAAATAATAACACAATACTAGCACTAATTA
Hylopa_0a   NNNNNNNNNNNNNNNNNNNNNNNNNNNNNNNNNNNNNNNNNNNNNNNNNN
Hylopa_0b   NNNNNNNNNNNNNNNNNNNNNNNNNNNNNNNNNNNNNNNNNNNNNNNNNN
Hylsui_0a   TATTATTCAAGAAATAACCAAAAGTTATAACATTATTCTCACAACAATCA
Hylsui_0b   AATTATTCAAGAGCTAACTAAAAATCATAGCATTATCCTCCCAACTATTA
Hylsui_1a   CATTATTCAAGAAATAACTAAAAATCATAATATTATTCTTCCAACAATTA
Hylsui_1b   CATTATTCAAGAAATAACTAAAAACCATAATATTATTCTTCCAACAATTA
Mesdauu_1   AGTAACTCAAGAATTACTCAAAAATAATAATACAATACTAGCATTAATTA
Mesdauu_2   AGTAACTCAAGAATTACTCAAAAATAATAATACAATACTAGCATTAATTA
Mesdauu_3   AGTAACTCAAGAATTACTCAAAAATAATAATACAATACTAGCATTAATTA
Mesdauu_4   AGTAACTCAAGAATTACTCAAAAATAATAATACAATACTAGCATTAATTA
Mesdauu_5   AGTAACTCAAGAATTACTCAAAAATAATAATACAATACTAGCATTAATTA
Meshugh_1   AGTAACTCAAGAATTACTAAAAAATAATAATTCAATATTAGCATTAATTA
Meshugh_2   AGTAACTCAAGAATTACTAAAAAATAATAATTCAATATTAGCATTAATCA
Neotetr_1   TATCATTCAAGAAATAACCAAAAACAACAATATTATTCTCCCAACTATTA
Neotetr_2   CATCATTCAAGAAATAACCAAAAATAATACCATCATTCTACCAACAATTA
Nhhaina_1   TATCATCCAAGAATTAACCAAAAACAATAGTCTTATCCTCCCTACAATTA
Nhhaina_2   TATCATCCAAGAATTAACCAAAAACAATAGTCTTATCCTCCCTACAATTA
Nhhaina_3   TATCATCCAAGAATTAACCAAAAACAATAGTCTTATCCTCCCTACAATTA
Paraaet_3   AGTAACCCAAGAATTAATTAAAAACAATAACATAATTATAGCTTCCATCA
Paraaet_4   AGTAACCCAAGAATTAATTAAAAACAATAACATAATTATAGCTTCCATCA
Podotru_0   AATCATCCAAGAACTAACAAAAAACAATAACATTATCTTACCAACACTCA
Solepar_0   AATCATTCAAGAATTAACAAAAAATGAAATAGTAATTCTACCATCTATTA
Soreung_0   CATCATTCAAGAACTTACAAAAAATAACAGTATCATTCTCCCTACAACAA
Talpeur_0   AATCATCAACGAACTTACAAAAAATGGCAGCACCATCCTACCAACTATTA
Podoaure    NNNNNNNNNNNNNNNNNNNNNNNNNNNNNNNNNNNNNNNNNNNNNNNNNN
Hemicoll    NNNNNNNNNNNNNNNNNNNNNNNNNNNNNNNNNNNNNNNNNNNNNNNNNN
Hemimicr    NNNNNNNNNNNNNNNNNNNNNNNNNNNNNNNNNNNNNNNNNNNNNNNNNN
Hemihypo    NNNNNNNNNNNNNNNNNNNNNNNNNNNNNNNNNNNNNNNNNNNNNNNNNN
Atelalgi    NNNNNNNNNNNNNNNNNNNNNNNNNNNNNNNNNNNNNNNNNNNNNNNNNN
Atelfron    NNNNNNNNNNNNNNNNNNNNNNNNNNNNNNNNNNNNNNNNNNNNNNNNNN
Atelscla    NNNNNNNNNNNNNNNNNNNNNNNNNNNNNNNNNNNNNNNNNNNNNNNNNN
Hylmegal    NNNNNNNNNNNNNNNNNNNNNNNNNNNNNNNNNNNNNNNNNNNNNNNNNN

Atelalb_0   NNNNNNNNNNNNNNNNNNNNNNNNNNNNNNNNNNNNNNNNNNNNNNNNNN
Crocrus_0   TAGCAATCTTAGCACTACTCAACCTATTTTTCTATATACGCCTTACATAC
Echigym_0   TAGCTATACTAACCTTAATCAACCTACTTTTTTACACCCGACTAATCTAC
Episfum_0   TAGCAATTCTCTCCCTACTCAATTTATTTTTCTACATACGATTAACCTAC
Erinamu_1   TATTGATACTAGCCCTAATTAATTTGTTTTTCTATTTACGTCTAATCTAC
Erinamu_2   TATTGATACTAGCCCTAATTAATTTGTTTTTCTATTTACGTCTAATCTAC
Erincon_0   NNNNNNNNNNNNNNNNNNNNNNNNNNNNNNNNNNNNNNNNNNNNNNNNNN
Erineup_0   TATTAATGCTAGCTCTAATTAACCTGTTTTTCTATTTACGCCTAATTTAC
Hemiaur_0   TATTAATATTTGCACTAATTAGTCTATTTTTCTATATACGATTAATTTAT
Hemiaur_1   TATTAATATTTGCACTAATTAATCTATTTTTCTATATACGATTAATCTAT
Hylopa_0a   NNNNNNNNNNNNNNNNNNNNNNNNNNNNNNNNNNNNNNNNNNNNNNNNNN
Hylopa_0b   NNNNNNNNNNNNNNNNNNNNNNNNNNNNNNNNNNNNNNNNNNNNNNNNNN
Hylsui_0a   TAGCTATGACAGCCTTACTCAACTTAATATTTTATCTCCGCATCATTTAT
Hylsui_0b   TAGCTATCACAGCACTACTTAACCTACTATTTTACCTCCGTATTATCTAC
Hylsui_1a   TAGCTATAGCAGCCTTACTTAACTTAATATTTTATCTTCGCATTATTTAT
Hylsui_1b   TAGCTATAGCAGCCTTACTTAACTTAATATTTTATCTTCGCATTATTTAT
Mesdauu_1   TACTAATACTAACACTAATTAATCTATTTTTTTATATACGACTAATTTAC
Mesdauu_2   TACTAATACTAGCACTAATTAATCTATTTTTTTATATACGACTAATTTAC
Mesdauu_3   TATTAATACTAGCACTAGTTAATCTATTTTTTTATATACGACTAATTTAC
Mesdauu_4   TATTAATACTAGCACTAGTTAATCTATTTTTTTATATACGACTAATTTAC
Mesdauu_5   TATTAATACTAGCACTAGTTAATCTATTTTTTTATATACGACTAATTTAC
Meshugh_1   TATTAATACTAGCACTAATTAACCTATTTTTTTATATACGACTTATTTAT
Meshugh_2   TATTAATACTAGCACTAATTAACCTATTTTTTTACATACGACTTATTTAT
Neotetr_1   TAGCTATTATAGCTCTTCTTAATTTAATATTTTATATACGCATCATTTAT
Neotetr_2   TAGCTATTATAGCTCTTCTTAATTTAATGTTTTACATACGAATTATTTAT
Nhhaina_1   TAGCAATCATAGCTCTCCTCAACCTTATATTTTATCTTCGAATTATTTAT
Nhhaina_2   TAGCAATCATAGCTCTCCTCAACCTTATATTTTATCTTCGAATTATTTAT
Nhhaina_3   TAGCAATCATAGCTCTCCTCAACCTTATATTTTATCTTCGAATTATTTAT
Paraaet_3   TACTAATATTATCCTTAATTAATTTATTTTTCTATATACGATTAATTTAC
Paraaet_4   TACTAATATTATCCTTAATTAATTTATTTTTCTATATACGATTAATTTAC
Podotru_0   TAGCTATAATATCCCTAATTAACCTGATATTCTATACTCGACTGATTTAT
Solepar_0   TAGCCATCTCTGCACTATTGAGCCTATACTTCTATGTACGACTGACATAC
Soreung_0   TAGCAATTCTCTCACTACTAAACCTATTTTTCTACATACGACTAACATAC
Talpeur_0   TAGCCATCACAGCACTACTAAACCTCTACTTCTATATACGACTCACATAC
Podoaure    NNNNNNNNNNNNNNNNNNNNNNNNNNNNNNNNNNNNNNNNNNNNNNNNNN
Hemicoll    NNNNNNNNNNNNNNNNNNNNNNNNNNNNNNNNNNNNNNNNNNNNNNNNNN
Hemimicr    NNNNNNNNNNNNNNNNNNNNNNNNNNNNNNNNNNNNNNNNNNNNNNNNNN
Hemihypo    NNNNNNNNNNNNNNNNNNNNNNNNNNNNNNNNNNNNNNNNNNNNNNNNNN
Atelalgi    NNNNNNNNNNNNNNNNNNNNNNNNNNNNNNNNNNNNNNNNNNNNNNNNNN
Atelfron    NNNNNNNNNNNNNNNNNNNNNNNNNNNNNNNNNNNNNNNNNNNNNNNNNN
Atelscla    NNNNNNNNNNNNNNNNNNNNNNNNNNNNNNNNNNNNNNNNNNNNNNNNNN
Hylmegal    NNNNNNNNNNNNNNNNNNNNNNNNNNNNNNNNNNNNNNNNNNNNNNNNNN

Atelalb_0   NNNNNNNNNNNNNNNNNNNNNNNNNNNNNNNNNNNNNNNNNNNNNNNNNN
Crocrus_0   TCAACAACCCTTACAATATTTCCCACAATAAACAATATAAAACTCACATG
Echigym_0   TCATCATCAATAACATTATTTCCATCAACATCTTCATCAAAACTAAAATG
Episfum_0   TCAACCTCATTAACAATATTCCCTACAACAAACAACACCAAGCTTATATG
Erinamu_1   TCTACATCAATAACTATATTTCCATCAATAAATAATATAAAACTAAACTG
Erinamu_2   TCTACATCAATAACTATATTTCCATCAATAAATAATATAAAACTAAACTG
Erincon_0   NNNNNNNNNNNNNNNNNNNNNNNNNNNNNNNNNNNNNNNNNNNNNNNNNN
Erineup_0   TCTTCATCACTAACTATATTTCCATCAATAAACAATGTTAAATTAAACTG
Hemiaur_0   TCAACATCATTAACTATATTTCCATCAACAAATAATATAAAAATATACTG
Hemiaur_1   TCAACATCACTAACTATATTTCCATCTATAAATAACATAAAAATATACTG
Hylopa_0a   NNNNNNNNNNNNNNNNNNNNNNNNNNNNNNNNNNNNNNNNNNNNNNNNNN
Hylopa_0b   NNNNNNNNNNNNNNNNNNNNNNNNNNNNNNNNNNNNNNNNNNNNNNNNNN
Hylsui_0a   GCCTCATCAATAACACTTTTTCCTTCTACATCTCAAACCAAAATAAAATG
Hylsui_0b   AGCTCATCAATAACACTCTTTCCCTCTACATCCCAAACTAAAATAAAATG
Hylsui_1a   GCTTCCTCAATAACATTATTTCCTTCCATATCTCAAACCAAAACAAAATG
Hylsui_1b   GCTTCCTCAATAACATTATTCCCTTCCATATCTCAAACCAAAACAAAATG
Mesdauu_1   TCCACATCATTAACTATATTTCCATCAATAAATAACACAAAAATACACTG
Mesdauu_2   TCCACATCATTAACTATATTTCCATCAATAAATAACACAAAAATACACTG
Mesdauu_3   TCCACATCATTAACTATATTTCCATCAATAAACACCACAAAAATATACTG
Mesdauu_4   TCCACATCATTAACTATATTTCCATCAATAAATACCACAAAAATATACTG
Mesdauu_5   TCCACATCATTAACTATATTTCCATCAATAAATACCACAAAAATATACTG
Meshugh_1   TCCACATCATTAACTATATTTCCATCAATAAATAACACAAAAATATATTG
Meshugh_2   TCCACATCATTAACTATATTCCCATCAATAAATAACACAAAAATATATTG
Neotetr_1   GCCTCATCAATAACTCTATTTCCCTCAACATCCCAATCAAAAATAAAATG
Neotetr_2   GCCTCGTCAATAACTTTATTCCCCTCAACATCTCAATCGAAAATAAAATG
Nhhaina_1   GCCTCATCAATAACACTTTTTCCCTCAATATCAATATCTAAAATAAAATG
Nhhaina_2   GCCTCATCAATAACACTTTTTCCCTCAATATCAATATCTAAAATAAAATG
Nhhaina_3   GCCTCATCAATAACACTTTTTCCCTCAATATCAATATCTAAAATAAAATG
Paraaet_3   TCTACATCATTAACTATTTTTCCATCAATAAACAATATAAAAATATACTG
Paraaet_4   TCTACATCATTAACTATTTTTCCATCAATAAACAATATAAAAATATACTG
Podotru_0   TTATCATCTATAACTATGCTCCCAACTACAACCCCATCAAAACTAAAATG
Solepar_0   TCAACAGCCCTAACAACACTCCCATCAACAAATAACATAAAGATAAAATG
Soreung_0   TCCACCTCCCTTACCATATTTCCAACAACAAACAGCAACAAAATAAAATG
Talpeur_0   TCCACGTCACTTACAATATTTCCATCAACCAACAACATAAAAATGAAGTG
Podoaure    NNNNNNNNNNNNNNNNNNNNNNNNNNNNNNNNNNNNNNNNNNNNNNNNNN
Hemicoll    NNNNNNNNNNNNNNNNNNNNNNNNNNNNNNNNNNNNNNNNNNNNNNNNNN
Hemimicr    NNNNNNNNNNNNNNNNNNNNNNNNNNNNNNNNNNNNNNNNNNNNNNNNNN
Hemihypo    NNNNNNNNNNNNNNNNNNNNNNNNNNNNNNNNNNNNNNNNNNNNNNNNNN
Atelalgi    NNNNNNNNNNNNNNNNNNNNNNNNNNNNNNNNNNNNNNNNNNNNNNNNNN
Atelfron    NNNNNNNNNNNNNNNNNNNNNNNNNNNNNNNNNNNNNNNNNNNNNNNNNN
Atelscla    NNNNNNNNNNNNNNNNNNNNNNNNNNNNNNNNNNNNNNNNNNNNNNNNNN
Hylmegal    NNNNNNNNNNNNNNNNNNNNNNNNNNNNNNNNNNNNNNNNNNNNNNNNNN

Atelalb_0   NNNNNNNNNNNNNNNNNNNNNNNNNNNNNNNNNNNNNNNNNNNNNNNNNN
Crocrus_0   ACAATTTCAAAATACA---AATATCTTACCAATAATATTACCACTAATTA
Echigym_0   ACACTACAAAACTCCA---AAAATAAATATTATAACCCCTACTCTATCAA
Episfum_0   ACAACATGAATCCACA---AAAAAGATCCCAATAATGGCACCAATAATTA
Erinamu_1   ACAATATACAAAATCAAATAAATACCCTCTAATTATAATTATTCTATCCG
Erinamu_2   ACAATATACAAAATCAAATAAATATCCCCTAATTATAATTATTTTATCCG
Erincon_0   NNNNNNNNNNNNNNNNNNNNNNNNNNNNNNNNNNNNNNNNNNNNNNNNNN
Erineup_0   ACAATACACAAAATCAAATAAATATACCCTAATTATTATTATTTTATCCG
Hemiaur_0   ATTATATGCAAATTCAAATAATTATTCTTTTATCACAATTATTTTTTCTA
Hemiaur_1   ATTGTATGCAAATTCAAATAATTATTCTTTTATCATAATCATTTTTTCTA
Hylopa_0a   NNNNNNNNNNNNNNNNNNNNNNNNNNNNNNNNNNNNNNNNNNNNNNNNNN
Hylopa_0b   NNNNNNNNNNNNNNNNNNNNNNNNNNNNNNNNNNNNNNNNNNNNNNNNNN
Hylsui_0a   AATATACAAAAAACAA---AAAATCAATATTTTTACTTCCCCCTTAATTT
Hylsui_0b   ACTATTCAAAACTCAA---AAAATCAATATCTTTACTCCCCCCTTAATCT
Hylsui_1a   GCTATTCAAAAACCAA---AAAATCAATTTTCTTACCCCTTCCTTAATCT
Hylsui_1b   GCTATTCAAAAATCAA---AAAATCAATTTTCTTACCCCTTCCTTAATCT
Mesdauu_1   ATTATATACAAAATCAAACAATTATTCTTTCATTATAATTATTTTTTCTA
Mesdauu_2   ATTATATACAAAATCAAACAATTATTCTTTCATTATAATTATTTTTTCTA
Mesdauu_3   ATTATATACAAAATCAAACAATTATTCTTTCATTATAATCATTTTTTCTA
Mesdauu_4   ATTATATACAAAATCAAACAATTATTCTTTCATTATAATCATTTTTTCTA
Mesdauu_5   ATTATATACAAAATCAAACAATTATTCTTTCATTATAATCATTTTTTCTA
Meshugh_1   ATTGTATACAAAATCAAACAATTATCCTTTCATTATAACTATTTTTTCTA
Meshugh_2   ATTATATACAAAATCAAACAATTATTCTTTCATTATAACTATTTTTTCTA
Neotetr_1   AATGCACAAAAACCAA---AAACCATTAATATTTTTACCCCCCTTAATTT
Neotetr_2   AATGTACAAAAACCAA---AAACCATTAATACTCACACCCCCCTTAATTT
Nhhaina_1   ATTACTAAAATCTCAA---AAACCAAATATTATTACCCCATCACTTATTT
Nhhaina_2   ATTACTAAAATCTCAA---AAACCAAATATTATTACCCCATCACTTATTT
Nhhaina_3   ATTACTAAAATCTCAA---AAACCAAATATTATTACCCCATCACTTATTT
Paraaet_3   ACTATATTCAAAATCAATTAAATACTCATCACTCATAACCAGTTTTTCTA
Paraaet_4   ACTATATTCAAAATCAATTAAATACTCATCACTCATAACCAGTTTTTCTA
Podotru_0   ACACCATAAAACCCCA---AAAACAAATATCATAATACCCACCCTATCCA
Solepar_0   AAAATTTGAACACACA---AAAGCCATGATAATATTACCAACGCTATTCA
Soreung_0   GCAATTCGAGAATACA---AAACAAATTCCTCTTATAGCACCACTAATTA
Talpeur_0   ACAATTTGAAAATGTA---AAAAAGACACCAATACTATCACCACTAGTGA
Podoaure    NNNNNNNNNNNNNNNNNNNNNNNNNNNNNNNNNNNNNNNNNNNNNNNNNN
Hemicoll    NNNNNNNNNNNNNNNNNNNNNNNNNNNNNNNNNNNNNNNNNNNNNNNNNN
Hemimicr    NNNNNNNNNNNNNNNNNNNNNNNNNNNNNNNNNNNNNNNNNNNNNNNNNN
Hemihypo    NNNNNNNNNNNNNNNNNNNNNNNNNNNNNNNNNNNNNNNNNNNNNNNNNN
Atelalgi    NNNNNNNNNNNNNNNNNNNNNNNNNNNNNNNNNNNNNNNNNNNNNNNNNN
Atelfron    NNNNNNNNNNNNNNNNNNNNNNNNNNNNNNNNNNNNNNNNNNNNNNNNNN
Atelscla    NNNNNNNNNNNNNNNNNNNNNNNNNNNNNNNNNNNNNNNNNNNNNNNNNN
Hylmegal    NNNNNNNNNNNNNNNNNNNNNNNNNNNNNNNNNNNNNNNNNNNNNNNNNN

Atelalb_0   NNNNNNNNNNNNNNNNNNNNNNNNNNNNNNNNNNNNNNNNNNNNNNNNNN
Crocrus_0   CAACCTCAACCCTAACCTTACCCTTAACCCCTTTATTTATTTTACTAAAC
Echigym_0   CTTTATCAATCTTATTATTACCCCTATCACCCATATTTATTATTTTCACT
Episfum_0   CAATCTCTACCTTAACACTACCTCTAGCTCCCCTCTTTATTTCTCTACAT
Erinamu_1   TGATTTCTATTCTAATACTTCCACTCTCACCAATATTTATTAACTTTTAT
Erinamu_2   TGATTTCTATTCTAATACTCCCACTCTCACCAATATTTATTAACTTTTAT
Erincon_0   NNNNNNNNNNNNNNNNNNNNNNNNNNNNNNNNNNNNNNNNNNNNNNNNNN
Erineup_0   TAATTTCTATCCTTATACTACCCCTCTCACCAATATTTATTAACTTCTAT
Hemiaur_0   TTATATCCATTATAATATTCCCACTCATACCCATTCTAATAAATCTTTAT
Hemiaur_1   TTATTTCCATTATAGTACTTCCACTCATACCCATTCTAATAAATTTTTAT
Hylopa_0a   NNNNNNNNNNNNNNNNNNNNNNNNNNNNNNNNNNNNNNNNNNNNNNNNNN
Hylopa_0b   NNNNNNNNNNNNNNNNNNNNNNNNNNNNNNNNNNNNNNNNNNNNNNNNNN
Hylsui_0a   CTATATCTATTTTATTAATTCCCCTTACCCCAATGTATATTATTTTAACC
Hylsui_0b   CTTTATCAATTTTACTTATCCCCCTCACCCCAATATACATCATTATAATA
Hylsui_1a   CTATATCAATTCTCCTGATTCCCCTGACTCCAATATATATTATTTGACTT
Hylsui_1b   CTATATCAATTCTCCTAATTCCCCTGACTCCAATATATATTATTTGACTT
Mesdauu_1   TTGTTTCTATTATATCACTCCCACTCATACCTATACTAATAAATTTTTAT
Mesdauu_2   TTGTTTCTATTATATCACTCCCACTCATACCTATACTAATAAATTTTTAT
Mesdauu_3   TTGTTTCTATTATATCACTCCCACTCATACCTATATTAATAAGTTTTTAT
Mesdauu_4   TTGTTTCTATTATATCACTCCCACTCATACCTATATTAATAAGTTTTTAT
Mesdauu_5   TTGTTTCTATTATATCACTCCCACTCATACCTATATTAATAAGTTTTTAT
Meshugh_1   TTATTTCTATTATATTACTCCCACTCATACCCATATCAATAAGCTTCTAT
Meshugh_2   TTATTTCCATTATGTTACTTCCACTCATACCCATATCATTAAGCTTCTAT
Neotetr_1   CTTTATCTATTCTATTTTTACCACTTACACCTATATATATTATTTATCAT
Neotetr_2   CTTTATCTATTCTATTTCTACCACTTACACCTATATTTAATATTTATCAT
Nhhaina_1   CACTATCTATTCTTTTACTTCCCCTTACTCCTATATTCATTATTCTACCC
Nhhaina_2   CACTATCTATTCTTTTACTTCCCCTTACTCCTATATTCATTATTCTACCC
Nhhaina_3   CACTATCTATTCTTTTACTTCCCCTTACTCCTATATTCATTATTCTACCC
Paraaet_3   TTATATCTATTCTAATACTCCCACTTATACCTTTATTAACAAATTTTTAT
Paraaet_4   TTATATCCATTCTAATACTCCCACTTATACCTTTATTAACAAATTTTTAT
Podotru_0   CCCTATCAATCCTACTTATACCTCTAACACCAACATTCATCATCTTAACT
Solepar_0   TCATCTCATCAATAATGCTACCAATAACACCACTAATATCAACACTAATA
Soreung_0   CGATCTCAACACTAACACTACCACTAGCCCCACTTTTAATCACACTAAAC
Talpeur_0   TTCTATCAACTATACTTCTACCATTAACACCAATACTACTAATTCTAGAA
Podoaure    NNNNNNNNNNNNNNNNNNNNNNNNNNNNNNNNNNNNNNNNNNNNNNNNNN
Hemicoll    NNNNNNNNNNNNNNNNNNNNNNNNNNNNNNNNNNNNNNNNNNNNNNNNNN
Hemimicr    NNNNNNNNNNNNNNNNNNNNNNNNNNNNNNNNNNNNNNNNNNNNNNNNNN
Hemihypo    NNNNNNNNNNNNNNNNNNNNNNNNNNNNNNNNNNNNNNNNNNNNNNNNNN
Atelalgi    NNNNNNNNNNNNNNNNNNNNNNNNNNNNNNNNNNNNNNNNNNNNNNNNNN
Atelfron    NNNNNNNNNNNNNNNNNNNNNNNNNNNNNNNNNNNNNNNNNNNNNNNNNN
Atelscla    NNNNNNNNNNNNNNNNNNNNNNNNNNNNNNNNNNNNNNNNNNNNNNNNNN
Hylmegal    NNNNNNNNNNNNNNNNNNNNNNNNNNNNNNNNNNNNNNNNNNNNNNNNNN

Atelalb_0   NNN
Crocrus_0   TAG
Echigym_0   TAG
Episfum_0   TAG
Erinamu_1   TAA
Erinamu_2   TAA
Erincon_0   NNN
Erineup_0   TAA
Hemiaur_0   TAA
Hemiaur_1   TAA
Hylopa_0a   NNN
Hylopa_0b   NNN
Hylsui_0a   TNN
Hylsui_0b   NNN
Hylsui_1a   AGA
Hylsui_1b   AGA
Mesdauu_1   TAA
Mesdauu_2   TAA
Mesdauu_3   TAA
Mesdauu_4   TAA
Mesdauu_5   TAA
Meshugh_1   TAA
Meshugh_2   TAA
Neotetr_1   AGA
Neotetr_2   AGA
Nhhaina_1   CTA
Nhhaina_2   CTA
Nhhaina_3   CTA
Paraaet_3   TAA
Paraaet_4   TAA
Podotru_0   TAG
Solepar_0   TAG
Soreung_0   TAG
Talpeur_0   TAG
Podoaure    NNN
Hemicoll    NNN
Hemimicr    NNN
Hemihypo    NNN
Atelalgi    NNN
Atelfron    NNN
Atelscla    NNN
Hylmegal    NNN


[12S]
Atelalb_0   AGGTCTCCAGCCTCCTATTTTCTTAGTAGACACATGCGTGGCCCTCCCGG
Crocrus_0   AGGTTTCCAGCCTCTTATTATCTCAGTAAACACATGCGTGTCCCTGTCGA
Echigym_0   AGGTCTCCGGCCTTCTATTAGCACAATAAACACATGCGTGGCCCTCCCGA
Episfum_0   AGGTTTCCAGCCTCCTATTAGTTTAGCAAACACATGCGTGACCCTGTCGA
Erinamu_1   AGGTCTCCAGCCTTCTATTTTCTTAGTAGACACATGCGTGGCCCTCCCGG
Erinamu_2   AGGTCTCCAGCCTTCTATTTTCTTAATAGACACATGCGTGGCCCTCCCGG
Erincon_0   AGGTCTCCAGCCTCCTATTTTCTTAATAGACACATGCGTGGCCCTCCCGG
Erineup_0   AGGTCTCCAGCCTCCTATTTTCTTAGTAGACACATGCGTGGCCCTCCCGG
Hemiaur_0   AGGTCTCCAGCCTCCTATTTATTCAGTAAACACATGCGTGGCCCTCCCGG
Hemiaur_1   AGGTCTCCAGCCTCCTATTTATTCAGTAAACACATGCGTGGCCCTCCCGG
Hylopa_0a   NNNNNNNNNNNNNNNNNNNNNNNNNNNNNNNNNNNNNNNNNNNNNNNNNN
Hylopa_0b   NNNNNNNNNNNNNNNNNNNNNNNNNNNNNNNNNNNNNNNNNNNNNNNNNN
Hylsui_0a   AGGTTTCCAGCCTTCTATTAGCATTATAAACACATGCGTGGCCCTTTCGA
Hylsui_0b   AGGTTTCCAGCCTTCTATTAGCATTATAAACACATGCGTGGCCCTTTCGA
Hylsui_1a   AGGTTTTCAGCCTTCTATTAGCCTTATAAACACATGCGTGGCCCTTTCGA
Hylsui_1b   AGGTTTTCAGCCTTCTATTAGCCTTATAAACACATGCGTGGCCCTTTCGA
Mesdauu_1   AGGTCTCCAGCCTCCTATTTATTCAGTAAACACATGCGTGGCCCTCCCGG
Mesdauu_2   AGGTCTCCAGCCTCCTATTTATTCAGTAAACACATGCGTGGCCCTCCCGG
Mesdauu_3   AGGTCTCCAGCCTCCTATTTATTCAGTAAACACATGCGTGGCCCTCCCGG
Mesdauu_4   AGGTCTCCAGCCTCCTATTTATTCAGTAAACACATGCGTGGCCCTCCCGG
Mesdauu_5   AGGTCTCCAGCCTCCTATTTATTCAGTAAACACATGCGTGGCCCTCCCGG
Meshugh_1   AGGTCTCCAGCCTCCTATTTATTCAGTAAACACATGCGTGGCCCTCCCGG
Meshugh_2   AGGTCTCCAGCCTCCTATTTATTCAGTAAACACATGCGTGGCCCTCCCGG
Neotetr_1   AGGTTTCCAGCCTTCTATTAGCTTTATAAACACATGCGTGGCCCTACCGG
Neotetr_2   AGGTTTCCAGCCTTCTATTAGCTTTATAAACACATGCGTGGCCCTACCGG
Nhhaina_1   AGGTTTCCAGCCTCCTATTAGCCTTATAAACACATGCGTGGCCCTTCCGG
Nhhaina_2   AGGTTTCCAGCCTCCTATTAGCCTTATAAACACATGCGTGGCCCTTCCGG
Nhhaina_3   AGGTTTCCAGCCTCCTATTAGCCTTATAAACACATGCGTGGCCCTTCCGG
Paraaet_3   AGGTCTCCTGCCTCCTATTTATTCAGTAGACACATGCGTGGCCCTCCCGG
Paraaet_4   AGGTCTCCTGCCTCCTATTTATTCAGTAGACACATGCGTGGCCCTCCCGG
Podotru_0   AGGTCTCCAGCCTTCTATTAGCACAATAAACACATGCGTGGCCCTCCCGA
Solepar_0   AGGNTTCCGGCCTTTTATTGGTATAGTAAACACATGCGTGGCCCTACTAG
Soreung_0   AGGTTTCCAGCCTCCTATTAGTTTAGCAAACACATGCGTGACCCTATCGA
Talpeur_0   AGGTTTCCAGCCTTCTATTAGCTCAGTAAACACATGCGTGACCCTGTCGA
Podoaure    NNNNNNNNNNNNNNNNNNNNNNNNNNNNNNNNNNNNNNNNNNNNNNNNNN
Hemicoll    NNNNNNNNNNNNNNNNNNNNNNNNNNNNNNNNNNNNNNNNNNNNNNNNNN
Hemimicr    NNNNNNNNNNNNNNNNNNNNNNNNNNNNNNNNNNNNNNNNNNNNNNNNNN
Hemihypo    NNNNNNNNNNNNNNNNNNNNNNNNNNNNNNNNNNNNNNNNNNNNNNNNNN
Atelalgi    NNNNNNNNNNNNNNNNNNNNNNNNNNNNNNNNNNNNNNNNNNNNNNNNNN
Atelfron    NNNNNNNNNNNNNNNNNNNNNNNNNNNNNNNNNNNNNNNNNNNNNNNNNN
Atelscla    NNNNNNNNNNNNNNNNNNNNNNNNNNNNNNNNNNNNNNNNNNNNNNNNNN
Hylmegal    NNNNNNNNNNNNNNNNNNNNNNNNNNNNNNNNNNNNNNNNNNNNNNNNNN

Atelalb_0   TAGGAGCGGTAGTACACATGTTGCTATCCACCCGGGCAGTGTTGAGCTAT
Crocrus_0   TAGGAGTGGTAGCACACTAGTAGCTACCCACCCGGGCAGTGTTAGGCCAT
Echigym_0   GAGGAGCGGTAGCACACTAGTAGCTACCCACCCGGGCAGTGTTAAGCAAT
Episfum_0   CAGGAGTGGTAGCACACTAGTAGCTACCCACCCGGGCAGTGTTAAGCAAT
Erinamu_1   TAGGAGCGATAGTACACATGTTGCTATCCACCCGGGCAGTGTTGAGCTAT
Erinamu_2   TAGGAGCGATAGTACACATGTTGCTATCCACCCGGGCAGTGTTGAGCTAT
Erincon_0   TAGGAGCGATAGTACACATGTCGCTATCCACCCGGGCAGTGTTGAGCTAT
Erineup_0   TAGGAGCGATAGTACACATGTTGCTATCCACCCGGGCAGTGTTGAGCTAT
Hemiaur_0   TAGGAGCGATAGTACACAAGTCGCTATCCACCCGGGCAGTGTTGAGCTAT
Hemiaur_1   TAGGAGCGATAGTACACAAGTCGCTATCCACCCGGGCAGTGTTGAGCTAT
Hylopa_0a   NNNNNNNNNNNNNNNNNNNNNNNNNNNNNNNNNNNNNNNNNNNNNNNNNN
Hylopa_0b   NNNNNNNNNNNNNNNNNNNNNNNNNNNNNNNNNNNNNNNNNNNNNNNNNN
Hylsui_0a   TAGGAGCGACAGCACGCTCGCAGCTGTCCACCCGGGCAGTGTTAAGCAAT
Hylsui_0b   TAGGAGCGACAGTACGCTCGCAGCTGTCCACCCGGGCAGTGTTAAGCAAT
Hylsui_1a   TAGGAGCGACAGTACGCTCGCAGCTGTCCACCCGGGCAGTGTTAAGCAAT
Hylsui_1b   TAGGAGCGACAGTACGCTCGCAGCTGTCCACCCGGGCAGTGTTAAGCAAT
Mesdauu_1   TAGGAGCGATAGTACACGAGTTGCTATCCACCCGGGCAGTGTTGAGCTAT
Mesdauu_2   TAGGAGCGATAGTACACGAGTTGCTATCCACCCGGGCAGTGTTGAGCTAT
Mesdauu_3   TAGGAGCGATAGTACACAAGTTGCTATCCACCCGGGCAGTGTTGAGCTAT
Mesdauu_4   TAGGAGCGATAGTACACAAGTTGCTATCCACCCGGGCAGTGTTGAGCTAT
Mesdauu_5   TAGGAGCGATAGTACACAAGTTGCTATCCACCCGGGCAGTGTTGAGCTAT
Meshugh_1   TAGGAGCGATAGTACACAAGTTGCTATCCACCCGGGCAGTGTTGAGCTAT
Meshugh_2   TAGGAGCGATAGTACACAAGTTGCTATCCACCCGGGCAGTGTTGAGCTAT
Neotetr_1   AAGGAGCGACAGCACGCATGCAGCTGTCCACCCGGGCAGTGTTAAGCAAT
Neotetr_2   AAGGAGCGACAGCACGCATGCAGCTGTCCACCCGGGCAGTGTTAAGCAAT
Nhhaina_1   AAGGAGCGATAGTACACATGTGGCTGTCCACCCGGGCAGTGTTAAGCAAT
Nhhaina_2   AAGGAGCGATAGTACACATGTGGCTGTCCACCCGGGCAGTGTTAAGCAAT
Nhhaina_3   AAGGAGCGATAGTACACATGTGGCTGTCCACCCGGGCAGTGTTAAGCAAT
Paraaet_3   TAGGAGCGATAGTACACAAGTTGCTATCCACCCGGGCAGTGTTGAGCCAT
Paraaet_4   TAGGAGCGATAGTACACAAGTTGCTATCCACCCGGGCAGTGTTGAGCCAT
Podotru_0   GAGGAGCGGTAGTACACCTGTAGCTGCCCACCCGGGCAGTGTTAAGCAAT
Solepar_0   TAGGAGCGGTAGCACACACGTAGCTACCCACCCGGGCAGTGTTAAGCAAT
Soreung_0   TAGGAGTGGTAGCACACTAGTAGCTACCCACCCGGGCAGTGTTAAGCAAT
Talpeur_0   CAGGAGTGGCAGTACACCGGTAGCTGCCCACCCGGGCAGTGTTAAGCCAT
Podoaure    NNNNNNNNNNNNNNNNNNNNNNNNNNNNNNNNNNNNNNNNNNNNNNNNNN
Hemicoll    NNNNNNNNNNNNNNNNNNNNNNNNNNNNNNNNNNNNNNNNNNNNNNNNNN
Hemimicr    NNNNNNNNNNNNNNNNNNNNNNNNNNNNNNNNNNNNNNNNNNNNNNNNNN
Hemihypo    NNNNNNNNNNNNNNNNNNNNNNNNNNNNNNNNNNNNNNNNNNNNNNNNNN
Atelalgi    NNNNNNNNNNNNNNNNNNNNNNNNNNNNNNNNNNNNNNNNNNNNNNNNNN
Atelfron    NNNNNNNNNNNNNNNNNNNNNNNNNNNNNNNNNNNNNNNNNNNNNNNNNN
Atelscla    NNNNNNNNNNNNNNNNNNNNNNNNNNNNNNNNNNNNNNNNNNNNNNNNNN
Hylmegal    NNNNNNNNNNNNNNNNNNNNNNNNNNNNNNNNNNNNNNNNNNNNNNNNNN

Atelalb_0   AAACGTTTGACTAATCATACTAAGGGTTGGTTCGTGGCACCGCTACGAAA
Crocrus_0   AAACGTTTGACCTATTATACTACGGGTTGGTTCGTGGCACCGCTACGAAA
Echigym_0   GAACGTTTGACTTATTATATTGTGGGTTGGTTCGTGGCACCGCTACGAAA
Episfum_0   AAACGTTTGACTAATTATGCTAAGGGTTGGTTCGTGGCACCGCTACGAAA
Erinamu_1   GAACGTTTGACTAACCATATTAAGGGTTGGTTCGTGGCACCGCTACGAAA
Erinamu_2   GAACGTTTGACTAACCATATTAAGGGTTGGTTCGTGGCACCGCTACGAAA
Erincon_0   GAACGTTTGACTAACCATATTAAGGGTTGGTTCGTGGCACCGCTACGAAA
Erineup_0   AAACGTTTGACTAACCATATTAAGGGTTGGTTCGTCGCACCGCTACGAAA
Hemiaur_0   GAACGTTTGACTAATTATACTGAGGGTTGGTTCGTGGCACCGCTACGAAA
Hemiaur_1   GAACGTTTGACTAATTATACTGAGGGTTGGTTCGTGGCACCGCTACGAAA
Hylopa_0a   NNNNNNNNNNNNNNNNNNNNNNNNNNNNNNNNNNNNNNNNNNNNNNNNNN
Hylopa_0b   NNNNNNNNNNNNNNNNNNNNNNNNNNNNNNNNNNNNNNNNNNNNNNNNNN
Hylsui_0a   AAACGTTTGACTAATTATATAATGGGTTGGTTCGTGGCACCGCTACGAAA
Hylsui_0b   AAACGTTTGACTAATTATATAATGGGTTGGTTCGTGGCACCGCTACGAAA
Hylsui_1a   GAACGTTTGACTAATTATATAATGGGTTGGTTCGTGGCACCGCTACGAAA
Hylsui_1b   GAACGTTTGACTAATTATATAATGGGTTGGTTCGTGGCACCGCTACGAAA
Mesdauu_1   GAACGTTTGACTAATTATACTGAGGGTTGGTTCGTGGCACCGCTACGAAA
Mesdauu_2   GAACGTTTGACTAATTATACTGAGGGTTGGTTCGTGGCACCGCTACGAAA
Mesdauu_3   GAACGTTTGACTAATTATACTGAGGGTTGGTTCGTGGCACCGCTACGAAA
Mesdauu_4   GAACGTTTGACTAATTATACTGAGGGTTGGTTCGTGGCACCGCTACGAAA
Mesdauu_5   GAACGTTTGACTAATTATACTGAGGGTTGGTTCGTGGCACCGCTACGAAA
Meshugh_1   GAACGTTTGACTAATTATACTGAGGGTTGGTTCGTGGCACCGCTACGAAA
Meshugh_2   GAACGTTTGACTAATTATACTGAGGGTTGGTTCGTGGCACCGCTACGAAA
Neotetr_1   GAACGTTTGACTAATTATATAAAGGGTTGGTTCGTGGCACCGCTACGGAA
Neotetr_2   GAACGTTTGACTAATTATATAAAGGGTTGGTTCGTGGCACCGCTACGGAA
Nhhaina_1   AAACGTTTGACTAATTATATAATGGGTTGGTTCGTGGCACCGCTACGGAA
Nhhaina_2   AAACGTTTGACTAATTATATAATGGGTTGGTTCGTGGCACCGCTACGGAA
Nhhaina_3   AAACGTTTGACTAATTATATAATGGGTTGGTTCGTGGCACCGCTACGGAA
Paraaet_3   AAACGTTTGACTAACCATACTGAGGGTTGGTTCGTGGCACCGCTACGAAA
Paraaet_4   AAACGTTTGACTAACCATACTGAGGGTTGGTTCGTGGCACCGCTACGAAA
Podotru_0   GAACGTTTGACTAATTATATTGTGGGTTGGTTCGTGGCACCGCTACGAAA
Solepar_0   AAACGTTTGACTAATTATACTATGAGTTGGTTCGTGGCACCGCTACGAAA
Soreung_0   AAACGTTTGACTAATTATGCTAAGGGTTGGTTCGTGGCACCGCTACGAAA
Talpeur_0   GAACGTTTGACTAATTATACTGAGGGTTGGTTCGTGGCACCGCTAGCAAA
Podoaure    NNNNNNNNNNNNNNNNNNNNNNNNNNNNNNNNNNNNNNNNNNNNNNNNNN
Hemicoll    NNNNNNNNNNNNNNNNNNNNNNNNNNNNNNNNNNNNNNNNNNNNNNNNNN
Hemimicr    NNNNNNNNNNNNNNNNNNNNNNNNNNNNNNNNNNNNNNNNNNNNNNNNNN
Hemihypo    NNNNNNNNNNNNNNNNNNNNNNNNNNNNNNNNNNNNNNNNNNNNNNNNNN
Atelalgi    NNNNNNNNNNNNNNNNNNNNNNNNNNNNNNNNNNNNNNNNNNNNNNNNNN
Atelfron    NNNNNNNNNNNNNNNNNNNNNNNNNNNNNNNNNNNNNNNNNNNNNNNNNN
Atelscla    NNNNNNNNNNNNNNNNNNNNNNNNNNNNNNNNNNNNNNNNNNNNNNNNNN
Hylmegal    NNNNNNNNNNNNNNNNNNNNNNNNNNNNNNNNNNNNNNNNNNNNNNNNNN

Atelalb_0   CCCGTTAATAGGGGCGTGTGTAGATGAAATTATGATTGATAGCAATTATA
Crocrus_0   CCCGTTAATAAGGGCGTGTGTAGGTAAAGTTTTAACCGCTAGCAGTTAAA
Echigym_0   CCCGCTAATAGAGGTATGTGTAGATGAAGATTAAATTAGTACTAAATTTA
Episfum_0   CCCATTAATAGGGGCGTGTATAGATAAAGATTTAACTGCTAGCAGTTAAA
Erinamu_1   CCCGAGAATAGAGGCGTGTGTGGATGAAATTATGACTGCTAGCATTCATA
Erinamu_2   CCCGAGAATAGAGGCGTGTGTGGATGAAATTATGACTGCTAGCATTCATA
Erincon_0   CCCGAAAATAAGGGCGTGTGTGGATGAAATTATGACTGCTAGCGTTCATA
Erineup_0   CCCGAGAATAGGGGCGTGTGTGGATGAAATTATGACTGCTAGCTTTCATA
Hemiaur_0   CCCATAAATAGGGGCGTGTGTAGATGAAATTATAATTGATAGCAATTATA
Hemiaur_1   CCCATAAATAGGGGCGTGTGTAGATGAAATTATAATTGATAGCAATTATA
Hylopa_0a   NNNNNNNNNNNNNNNNNNNNNNNNNNNNNNNNNNNNNNNNNNNNNNNNNN
Hylopa_0b   NNNNNNNNNNNNNNNNNNNNNNNNNNNNNNNNNNNNNNNNNNNNNNNNNN
Hylsui_0a   CCCGCTAATAGAGGTGTGTGTATTTGAAGATTAAATTGATACCATTTAAA
Hylsui_0b   CCCGCTAATAGAGGTGTGTGTATCTGAAGATTAAATTGGTACCATTTAAA
Hylsui_1a   CCCGCTAATAGAGGTGTGTGTATTTGAAGACTAAATTGATACCATTTAAA
Hylsui_1b   CCCGCTAATAGAGGTGTGTGTATTTGAAGACTAAATTGATACCATTTAAA
Mesdauu_1   CCCATAAATAGGGGCGTGTGTAGATGAAATTATAATTGATAGCAATTATA
Mesdauu_2   CCCATAAATAGGGGCGTGTGTAGATGAAATTATAATTGATAGCAATTATA
Mesdauu_3   CCCATAAATAGGGGCGTGTGTAGATGAAATTATAATTGATAGCAATTATA
Mesdauu_4   CCCATAAATAGGGGCGTGTGTAGATGAAATTATAATTGATAGCAATTATA
Mesdauu_5   CCCATAAATAGGGGCGTGTGTAGATGAAATTATAATTGATAGCAATTATA
Meshugh_1   CCCATAAATAGGGGCGTGTGTAGATGAAATTGTAATTGATAGCAATTACA
Meshugh_2   CCCATAAATAGGGGCGTGTGTAGATGAAATTGTAATTGATAGCAATTATA
Neotetr_1   CCCGCTAATAGGGGTGTGTGTTTGTGAAGATTAAATTGATACCAAATTTA
Neotetr_2   CCCGCTAATAGGGGTGTGTGTTTGTGAAGATTAAATTGATACCAAATTTA
Nhhaina_1   CCCGTTAATAGGGGTGTGTGTATATGAAGATTAAATTGGTACCAAATTTG
Nhhaina_2   CCCGTTAATAGGGGTGTGTGTATATGAAGATTAAATTGGTACCAAATTTG
Nhhaina_3   CCCGTTAATAGGGGTGTGTGTATATGAAGATTAAATTGGTACCAAATTTG
Paraaet_3   CCCATAAATAGGGGCGTGTGTGGATGAAAATATAATAGCTAGCAATTATA
Paraaet_4   CCCATAAATAGGGGCGTGTGTGGATGAAAATATAATAGCTAGCAATTATA
Podotru_0   CCCGCTAATAGAGGTGTGTGTAGATGAGGATTTAACTAGTACTAAGTTCA
Solepar_0   CCCATCAATAAAGGCGTGTGCAGATAAAGTTCTGACTAACACCAGTTAGA
Soreung_0   CCCATTAATAGGGGCGTGTGTAGATAAAGGTTTAACTGCTAGCAGTTAAA
Talpeur_0   CCCGTTAATAGAGGCGTGTGTGGATAAAGCCTTAACTGACACCAGTTAAA
Podoaure    NNNNNNNNNNNNNNNNNNNNNNNNNNNNNNNNNNNNNNNNNNNNNNNNNN
Hemicoll    NNNNNNNNNNNNNNNNNNNNNNNNNNNNNNNNNNNNNNNNNNNNNNNNNN
Hemimicr    NNNNNNNNNNNNNNNNNNNNNNNNNNNNNNNNNNNNNNNNNNNNNNNNNN
Hemihypo    NNNNNNNNNNNNNNNNNNNNNNNNNNNNNNNNNNNNNNNNNNNNNNNNNN
Atelalgi    NNNNNNNNNNNNNNNNNNNNNNNNNNNNNNNNNNNNNNNNNNNNNNNNNN
Atelfron    NNNNNNNNNNNNNNNNNNNNNNNNNNNNNNNNNNNNNNNNNNNNNNNNNN
Atelscla    NNNNNNNNNNNNNNNNNNNNNNNNNNNNNNNNNNNNNNNNNNNNNNNNNN
Hylmegal    NNNNNNNNNNNNNNNNNNNNNNNNNNNNNNNNNNNNNNNNNNNNNNNNNN

Atelalb_0   CGTGATTTCATCTACACGCTAAGATCCATAGGCCTATGCTTAGCGACAGT
Crocrus_0   CGTAACTTTATCTACACGCTAAGAACCATGGGCCCATGCTTAGCAACAAT
Echigym_0   CGTGTCTTCACCTACACGCTAGAATCCATGGGCCCATGTCTAGCAGTAGT
Episfum_0   CGTGACTTTATCTATACGCTAAGACCCATGGGCCCATGCTTAGCAGTAAT
Erinamu_1   CGTGATTTCATCTACACGCTAAGACCCATAGGCCTATGCTTAACGACAGT
Erinamu_2   CGTGATTTCATCTACACGCTAAGACCCATAGGCCTATGCTTAACGACAGT
Erincon_0   CGTGATTTCATCTACACGCTAAAACCCATAGGCCTATGCTTAGCGACAGT
Erineup_0   CGTGATTTCATCTACACGCTAAGACCCATAGGCCTATGCTTAGCGACAGT
Hemiaur_0   CGTGTTTTCATCTACACGCTAAGACCCATAGGCCTATGCTTAGCGATAGT
Hemiaur_1   CGTGTTTTCATCTACACGCTAAAACCCATAGGCCTATGCTTAGCGATAGT
Hylopa_0a   NNNNNNNNNNNNNNNNNNNNNNNNNNNNNNNNNNNNNNNNNNNNNNNNNN
Hylopa_0b   NNNNNNNNNNNNNNNNNNNNNNNNNNNNNNNNNNNNNNNNNNNNNNNNNN
Hylsui_0a   CGTGTCTTCAAATACACGCTAGAATCCATGGGCCCATGTCTAGCAGTAAC
Hylsui_0b   CGTGTCTTCAAATACACGCTAGAGTCCATGGGCCCATGTCTAGCAGTAAC
Hylsui_1a   CGTGTCTTCAAATACACGCTAGAAAACATGGGCCCATGTCTAGCAGTAAC
Hylsui_1b   CGTGTCTTCAAATACACGCTAGAAAACATGGGCCCATGTCTAGCAGTAAC
Mesdauu_1   CGTGTTTTCATCTACACGCTAAGACCCATAGGCCTATGCTTAGCGATAGT
Mesdauu_2   CGTGTTTTCATCTACACGCTAAGACCCATAGGCCTATGCTTAGCGATAGT
Mesdauu_3   CGTGTTTTCATCTACACGCTAAGACCCATAGGCCTATGCTTAGCGATAGT
Mesdauu_4   CGTGTTTTCATCTACACGCTAAGACCCATAGGCCTATGCTTAGCGATAGT
Mesdauu_5   CGTGTTTTCATCTACACGCTAAGACCCATAGGCCTATGCTTAGCGATAGT
Meshugh_1   CGTGTTTTCATCTACACGCTAAGACCCATAGGCCTATGCTTAGCGATAGT
Meshugh_2   CGTGTTTTCATCTACACGCTAAGACCCATAGGCCTATGCTTAGCGATAGT
Neotetr_1   CGTGTCTTCATATACACGCTAGAACCTATGGGCCCATATCTAGCAATAAT
Neotetr_2   CGTGTCTTCATGTACACGCTAGAACCTATGGGCCCATATCTAGCAATAAT
Nhhaina_1   CGTGTCTTCATCTACACGCTAGAATACATGGGCCCATGTCTAGCAATAGT
Nhhaina_2   CGTGTCTTCATCTACACGCTAGAATACATGGGCCCATGTCTAGCAATAGT
Nhhaina_3   CGTGTCTTCATCTACACGCTAGAATACATGGGCCCATGTCTAGCAATAGT
Paraaet_3   CGTGTTTTCATCTACACGCTAAGACCCATAGGCCTATGCTTAGCAATAAT
Paraaet_4   CGTGTTTTCATCTACACGCTAAGACCCATAGGCCTATGCTTAGCAATAAT
Podotru_0   CGTATCCCCATCTACACGCTAGAGCCCATGGGCCCATGTCTAGCAGTAGT
Solepar_0   CGTGACTTTATTTGCACGCTAAGACCCATGGGCCCATGCTTAGCAACAAT
Soreung_0   CGTGACTTTAGCTACACGCTAAGATCCATGGGCCCATGCTTAGCGGTATT
Talpeur_0   CGTGGCTTTATCTACACGCTAAGGCCCATGGGCCCATGCTTAGCGACAAT
Podoaure    NNNNNNNNNNNNNNNNNNNNNNNNNNNNNNNNNNNNNNNNNNNNNNNNNN
Hemicoll    NNNNNNNNNNNNNNNNNNNNNNNNNNNNNNNNNNNNNNNNNNNNNNNNNN
Hemimicr    NNNNNNNNNNNNNNNNNNNNNNNNNNNNNNNNNNNNNNNNNNNNNNNNNN
Hemihypo    NNNNNNNNNNNNNNNNNNNNNNNNNNNNNNNNNNNNNNNNNNNNNNNNNN
Atelalgi    NNNNNNNNNNNNNNNNNNNNNNNNNNNNNNNNNNNNNNNNNNNNNNNNNN
Atelfron    NNNNNNNNNNNNNNNNNNNNNNNNNNNNNNNNNNNNNNNNNNNNNNNNNN
Atelscla    NNNNNNNNNNNNNNNNNNNNNNNNNNNNNNNNNNNNNNNNNNNNNNNNNN
Hylmegal    NNNNNNNNNNNNNNNNNNNNNNNNNNNNNNNNNNNNNNNNNNNNNNNNNN

Atelalb_0   TACAACTGTAGCCGAGAGCGCTGGATGGCGGTGCTTTACTAGAAGCCTGT
Crocrus_0   CACGACTGTTGCCGAGAGCGCTGGATGGCGGTGCTTTACTAGAAGCCTGT
Echigym_0   CATGGCTATTACCGAGAGCGCTGGATGGCGGTGCTTCACTAGAAGCCTGT
Episfum_0   TACAAATACTGCCGAGAGCGCTGGATGGCGGTGCTTTACTAGAAGCCTGT
Erinamu_1   TACAACTGTAGCCGAGAGCGCTGGATGGCGGTGCTTTACTAGAAGCCTGT
Erinamu_2   TACAACTGTAGCCGAGAGCGCTGGATGGCGGTGCTTTACTAGAAGCCTGT
Erincon_0   TACAATTGTAGCCGAGAGCGCTGGATGGCGGTGCTTTACTAGAAGCCTGT
Erineup_0   TACAACTGTAGCCGAGAGCGCTGGATGGCGGTGCTTTACTAGAAGCCTGT
Hemiaur_0   TACAACTATAGCCGAGAGCGCTGGATGGCGGTGCTTTACTAGAAGCCTGT
Hemiaur_1   TACAACTATAGCCGAGAGCGCTGGATGGCGGTGCTTTACTAGAAGCCTGT
Hylopa_0a   NNNNNNNNNNNNNNNNNNNNNNNNNNNNNNNNNNNNNNNNNNNNNNNNNN
Hylopa_0b   NNNNNNNNNNNNNNNNNNNNNNNNNNNNNNNNNNNNNNNNNNNNNNNNNN
Hylsui_0a   CACGGTTATTACCGAGAGCGCCGGATGGCGGTGCTTCACTAGAAGCCTGT
Hylsui_0b   CACGGTTATTACCGAGAGCGCCGGATGGCGGTGCTTCACTAGAAGCCTGT
Hylsui_1a   CACGGTTATTACCGAGAGCGCTGGATGGCGGTGCTTCACTAGAAGCCTGT
Hylsui_1b   CACGGTTATTACCGAGAGCGCTGGATGGCGGTGCTTCACTAGAAGCCTGT
Mesdauu_1   TACAACTATAGCCGAGAGCGCTGGATGGCGGTGCTTTACTAGAAGCCTGT
Mesdauu_2   TACAACTATAGCCGAGAGCGCTGGATGGCGGTGCTTTACTAGAAGCCTGT
Mesdauu_3   TACAACTATAGCCGAGAGCGCTGGATGGCGGTGCTTTACTAGAAGCCTGT
Mesdauu_4   TACAACTATAGCCGAGAGCGCTGGATGGCGGTGCTTTACTAGAAGCCTGT
Mesdauu_5   TACAACTATAGCCGAGAGCGCTGGATGGCGGTGCTTTACTAGAAGCCTGT
Meshugh_1   TACAACTATAGCCGAGAGCGCTGGATGGCGGTGCTTTACTAGAAGCCTGT
Meshugh_2   TACAACTATAGCCGAGAGCGCTGGATGGCGGTGCTTTACTAGAAGCCTGT
Neotetr_1   CACGATTATTACCGAGGGCGCCGGATGGCGGTGCTTCACTAGAAGCCTGT
Neotetr_2   CACGATTATTACCGAGGGCGCCGGATGGCGGTGCTTCACTAGAAGCCTGT
Nhhaina_1   TACAACTATTACCGAGGGCGCCGGATGGCGGTGCTTCACTAGAAGCCTGT
Nhhaina_2   TACAACTATTACCGAGGGCGCCGGATGGCGGTGCTTCACTAGAAGCCTGT
Nhhaina_3   TACAACTATTACCGAGGGCGCCGGATGGCGGTGCTTCACTAGAAGCCTGT
Paraaet_3   TACAATTATAGCCGAGAGCGCTGGATGGCGGTGCTTTACTAGAAGCCTGT
Paraaet_4   TACAATTATAGCCGAGAGCGCTGGATGGCGGTGCTTTACTAGAAGCCTGT
Podotru_0   CACGACTATTACCGAGAGCGCCGGATGGCGGTGCTTCACTAGAAGCCTGT
Solepar_0   TACAATTGTTGCCGAGAGCGCTGGATGGCGGTGCTTTACTANAAGCCTGT
Soreung_0   TACAAATACCGTCGAGAGCGCTGGATGGCGGTGCTTTACTAGAAGCCTGT
Talpeur_0   CACGATTGTTGCCGAGAGCGCTGGATGGCGGTGCTTTACTAGAAGCCTGT
Podoaure    NNNNNNNNNNNNNNNNNNNNNNNNNNNNNNNNNNNNNNNNNNNNNNNNNN
Hemicoll    NNNNNNNNNNNNNNNNNNNNNNNNNNNNNNNNNNNNNNNNNNNNNNNNNN
Hemimicr    NNNNNNNNNNNNNNNNNNNNNNNNNNNNNNNNNNNNNNNNNNNNNNNNNN
Hemihypo    NNNNNNNNNNNNNNNNNNNNNNNNNNNNNNNNNNNNNNNNNNNNNNNNNN
Atelalgi    NNNNNNNNNNNNNNNNNNNNNNNNNNNNNNNNNNNNNNNNNNNNNNNNNN
Atelfron    NNNNNNNNNNNNNNNNNNNNNNNNNNNNNNNNNNNNNNNNNNNNNNNNNN
Atelscla    NNNNNNNNNNNNNNNNNNNNNNNNNNNNNNNNNNNNNNNNNNNNNNNNNN
Hylmegal    NNNNNNNNNNNNNNNNNNNNNNNNNNNNNNNNNNNNNNNNNNNNNNNNNN

Atelalb_0   TCTATCGCGATCCAATCTGCCTTTATACCGCCATCTGCACCCTAGGGTGC
Crocrus_0   TCTATCGCGATCCACTTCGCCTATATACCGCCATCTGCACCCTAGGGTGC
Echigym_0   TCTATCGCGATCCAACTCGTCTATATACCGCCATCTGCACCCTAGGGTGC
Episfum_0   TCTATCGCGATCCACCTCGCCTATATACCGCCATCTGCACCCTAGGGTGC
Erinamu_1   TCTATCGCGATCCAATCTGCCTTTATACCGCCATCTGCACCCTAGGGTGC
Erinamu_2   TCTATCGCGATCCAATCTGCCTTTATACCGCCATCTGCACCCTAGGGTGC
Erincon_0   TCTATCGCGATCCAATCTGCCTTTATACCGCCATCTGCACCCTAGGGTGC
Erineup_0   TCTATCGCGATCCAATCTGCCTTTATACCGCCATCTGCACCCTAGGGTGC
Hemiaur_0   TCTATCGCGCTCCAATCTGCCTTTATACCGCCATCTGCACCCTAGGGTGC
Hemiaur_1   TCTATCGCGCTCCAATCTGCCTTTATACCGCCATCTGCACCCTAGGGTGC
Hylopa_0a   NNNNNNNNNNNNNNNNNNNNNNNNNNNNNNNNNNNNNNNNNNNNNNNNNN
Hylopa_0b   NNNNNNNNNNNNNNNNNNNNNNNNNNNNNNNNNNNNNNNNNNNNNNNNNN
Hylsui_0a   TCTATCGCGATCCAACTCGTCTATATACCGCCATCTGCACCCTAGGGTGC
Hylsui_0b   TCTATCGCGATCCAACCCGTCTATATACCGCCATCTGCACCCTAGGGTGC
Hylsui_1a   TCTATCGCGATCCAACCCGTCTATATACCGCCATCTGCACCCTAGGGTGC
Hylsui_1b   TCTATCGCGATCCAACCCGTCTATATACCGCCATCTGCACCCTAGGGTGC
Mesdauu_1   TCTATCGCGCTCCAATCTGCCTTTATACCGCCATCTGCACCCTAGGGTGC
Mesdauu_2   TCTATCGCGCTCCAATCTGCCTTTATACCGCCATCTGCACCCTAGGGTGC
Mesdauu_3   TCTATCGCGCTCCAGTCTGCCTTTATACCGCCATCTGCACCCTAGGGTGC
Mesdauu_4   TCTATCGCGCTCCAGTCTGCCTTTATACCGCCATCTGCACCCTAGGGTGC
Mesdauu_5   TCTATCGCGCTCCAGTCTGCCTTTATACCGCCATCTGCACCCTAGGGTGC
Meshugh_1   TCTATCGCGTTCCAATCTGCCTTTATACCGCCATCTGCACCCTAGGGTGC
Meshugh_2   TCTATCGCGTTCCAATCTGCCTTTATACCGCCATCTGCACCCTAGGGTGC
Neotetr_1   TCTATCGCGATCCAACCCGTCTATATACCGCCATCTGCACCCTAGGGTGC
Neotetr_2   TCTATCGCGATCCAATCCGTCTATATACCGCCATCTGCACCCTAGGGTGC
Nhhaina_1   TCTATCGCGTTCCAACCCGTCTATATACCGCCATCTGCACCCTAGGGTGC
Nhhaina_2   TCTATCGCGTTCCAACCCGTCTATATACCGCCATCTGCACCCTAGGGTGC
Nhhaina_3   TCTATCGCGTTCCAACCCGTCTATATACCGCCATCTGCACCCTAGGGTGC
Paraaet_3   TCTATCGCGATCCAATCTGCCTTTATACCGCCATCTGCACCCTAGGGTGC
Paraaet_4   TCTATCGCGATCCAATCTGCCTTTATACCGCCATCTGCACCCTAGGGTGC
Podotru_0   TCTATCGCGATCCAATTCGTCTATATACCGCCATCTGCACCCTAGGGTGC
Solepar_0   TCTATCGCGATCCAACCTGCCTATATACCGCCATCTGCACCCTAGGGTGC
Soreung_0   TCTATCGCGATCCACCCCGCTTATATACCGCCATCTGCACCCTAGGGTGC
Talpeur_0   TCTATCGCGATCCAACTCGCCTATATACCGCCATCTGCACCCTAGGGTGC
Podoaure    NNNNNNNNNNNNNNNNNNNNNNNNNNNNNNNNNNNNNNNNNNNNNNNNNN
Hemicoll    NNNNNNNNNNNNNNNNNNNNNNNNNNNNNNNNNNNNNNNNNNNNNNNNNN
Hemimicr    NNNNNNNNNNNNNNNNNNNNNNNNNNNNNNNNNNNNNNNNNNNNNNNNNN
Hemihypo    NNNNNNNNNNNNNNNNNNNNNNNNNNNNNNNNNNNNNNNNNNNNNNNNNN
Atelalgi    NNNNNNNNNNNNNNNNNNNNNNNNNNNNNNNNNNNNNNNNNNNNNNNNNN
Atelfron    NNNNNNNNNNNNNNNNNNNNNNNNNNNNNNNNNNNNNNNNNNNNNNNNNN
Atelscla    NNNNNNNNNNNNNNNNNNNNNNNNNNNNNNNNNNNNNNNNNNNNNNNNNN
Hylmegal    NNNNNNNNNNNNNNNNNNNNNNNNNNNNNNNNNNNNNNNNNNNNNNNNNN

Atelalb_0   ATATAAGTTAGGTCAAGGTGCAGCAGATTGGTGAAATGGGCTCTTTAAAG
Crocrus_0   ATATACGTTAGGTCAAGGTGTAGCGAAGTGGAGAAATGGGCTTTCTTAGA
Echigym_0   ATATACGTTAGGTCAAGGTGTAACGAGTTGGAGCAATGGGCTCTTTAAAG
Episfum_0   ATATACGTTAGGTCAAGGTGTAGCGAGGTGGAGAAATGGGCTTTCTAAGA
Erinamu_1   ATATAAGTTAGGTCAAGGTGCAGCAGATTGGTGAAATGGGCTCTTTAAAG
Erinamu_2   ATATAAGTTAGGTCAAGGTGCAGCAGATTGGTGAAATGGGCTCTTTAAAG
Erincon_0   ATATAAGTTAGGTCAAGGTGCAGCAGATTGGTGAAATGGGCTCTTTAAAG
Erineup_0   ATATAAGTTAGGTCA-GGTGCAGCAGATTGGTGAAATGGGCTCTTTAAAG
Hemiaur_0   ATATAAGTTAGGTCAAGGTGCAGCAGATTGGTGAAATGGGCTCTTTAAAG
Hemiaur_1   ATATAAGTTAGGTCAAGGTGCAGCAGATTGGTGAAATGGGCTCTTTAAAG
Hylopa_0a   NNNNNNNNNNNNNNNNNNNNNNNNNNNNNNNNNNNNNNNNNNNNNNNNNN
Hylopa_0b   NNNNNNNNNNNNNNNNNNNNNNNNNNNNNNNNNNNNNNNNNNNNNNNNNN
Hylsui_0a   ATATACGTTAGGTCAAGGTGTAACGAGTTGGAGAAATGGGCTTCTTAATA
Hylsui_0b   ATATACGTTAGGTCAAGGTGTAACGGGTTGGAGCAATGGGCTTCTTAATA
Hylsui_1a   ATATACGTTAGGTCAAGGTGTAACGGGTTGGAGCAATGGGCTTCTTAATA
Hylsui_1b   ATATACGTTAGGTCAAGGTGTAACGGGTTGGAGCAATGGGCTTCTTAATA
Mesdauu_1   ATATAAGTTAGGTCAAGGTGCAGCAGATTGGTGAAATGGGCTCTTTAAAG
Mesdauu_2   ATATAAGTTAGGTCAAGGTGCAGCAGATTGGTGAAATGGGCTCTTTAAAG
Mesdauu_3   ATATAAGTTAGGTCAAGGTGCAGCAGATTGGTGAAATGGGCTCTTTAAAG
Mesdauu_4   ATATAAGTTAGGTCAAGGTGCAGCAGATTGGTGAAATGGGCTCTTTAAAG
Mesdauu_5   ATATAAGTTAGGTCAAGGTGCAGCAGATTGGTGAAATGGGCTCTTTAAAG
Meshugh_1   ATATAAGTTAGGTCAAGGTGCAGCAGATTGGTGAAATGGGCTCTTTAAAG
Meshugh_2   ATATAAGTTAGGTCAAGGTGCAGCAGATTGGTGAAATGGGCTCTTTAAAG
Neotetr_1   ATATACGTTAGGTCAAGGTGTAACGGGTTGGAGCAATGGGCTTTTTAAAA
Neotetr_2   ATATACGTTAGGTCAAGGTGTAACGGGTTGGAGTAATGGGCTTTTTAAAA
Nhhaina_1   ATATACGTTAGGTCAAGGTGTAACGGGTTGGAGCAATGGGCTTTTTAAAA
Nhhaina_2   ATATACGTTAGGTCAAGGTGTAACGGGTTGGAGCAATGGGCTTTTTAAAA
Nhhaina_3   ATATACGTTAGGTCAAGGTGTAACGGGTTGGAGCAATGGGCTTTTTAAAA
Paraaet_3   ATGTAAGTTAGGTCAAGGTGCAGCAGATTGGTGAAATGGGCTCTTTAAAG
Paraaet_4   ATGTAAGTTAGGTCAAGGTGCAGCAGATTGGTGAAATGGGCTCTTTAAAG
Podotru_0   ATATACGTTAGGTCAAGGTGTAACGAATTGGAGCAATGGGCTCTTTAAAG
Solepar_0   ACATACGTTAGGTCAAGGTGTAGCAGGTTGGAGAAATGGGCTTNCTAAAA
Soreung_0   ATATACGTTAGGTCAAGGTGTAGCGAGGTGGAGAAATGGGCTTTCTTAGA
Talpeur_0   ACATACGTTAGGTCAAGGTGTAGCGAGTTGGAGAAATGGGCTTTCTTAGA
Podoaure    NNNNNNNNNNNNNNNNNNNNNNNNNNNNNNNNNNNNNNNNNNNNNNNNNN
Hemicoll    NNNNNNNNNNNNNNNNNNNNNNNNNNNNNNNNNNNNNNNNNNNNNNNNNN
Hemimicr    NNNNNNNNNNNNNNNNNNNNNNNNNNNNNNNNNNNNNNNNNNNNNNNNNN
Hemihypo    NNNNNNNNNNNNNNNNNNNNNNNNNNNNNNNNNNNNNNNNNNNNNNNNNN
Atelalgi    NNNNNNNNNNNNNNNNNNNNNNNNNNNNNNNNNNNNNNNNNNNNNNNNNN
Atelfron    NNNNNNNNNNNNNNNNNNNNNNNNNNNNNNNNNNNNNNNNNNNNNNNNNN
Atelscla    NNNNNNNNNNNNNNNNNNNNNNNNNNNNNNNNNNNNNNNNNNNNNNNNNN
Hylmegal    NNNNNNNNNNNNNNNNNNNNNNNNNNNNNNNNNNNNNNNNNNNNNNNNNN

Atelalb_0   ATTTTTATGCTAAAAATTTTAGAATTAAGCTTAATTTGAAGCATGCACAC
Crocrus_0   ACCCCTATGTTAGAGGCTTTAGAGCCAAGCTTGACTTGAAGCACGCACAC
Echigym_0   GTTTCTATGCTAGAAACTTTAGAGCTAAGCTTAACTTGAAGCACGTACAC
Episfum_0   GTTACTATGCTAGTAACTTTAGAGTCAAGCTTGACTTGAAGCACGCACAC
Erinamu_1   ATTATTATGCTAAAAATTTTAGAATTAAGCTTAATTTGAAGCATGCACAC
Erinamu_2   ATTATTATGCTAAAAATTTTAGAATTAAGCTTAATTTGAAGCATGCACAC
Erincon_0   ATTATTATGCTAAAAATTTTAGAATTAAGCTTAATTTGAAGCATGCACAC
Erineup_0   ATTATTATGCTAAAAATTTTAGAATTAAGCTTAATTTGAAGCATGCACAC
Hemiaur_0   ATTTTCATGCTGAAAATTTTAGAATTAAGCTTAATTTGAAGCATGCACAC
Hemiaur_1   ATTTTCATGCTGAAAATTTTAGAATTAAGCTTAATTTGAAGCATGCACAC
Hylopa_0a   NNNNNNNNNNNNNNNNNNNNNNNNNNNNNNNNNNNNNNNNNNNNNNNNNN
Hylopa_0b   NNNNNNNNNNNNNNNNNNNNNNNNNNNNNNNNNNNNNNNNNNNNNNNNNN
Hylsui_0a   GTCTTTATGCTAAGGACTTTAGAATTAAGCTTAATTTGAAGCACGTACAC
Hylsui_0b   GTCTTTATGCTAAAGACTTTAGAATTAAGCTTAATTTGAAGCACGTACAC
Hylsui_1a   GTCTTTATGTTAAAGACTTTAGAATTAAGCTTAATTTGAAGCATGTACAC
Hylsui_1b   GTCTTTATGTTAAAGACTTTAGAATTAAGCTTAATTTGAAGCATGTACAC
Mesdauu_1   ATTTTCATGCTGAAAATTTTAGAATTAAGCTTAATTTGAAGCATGCACAC
Mesdauu_2   ATTTTCATGCTGAAAATTTTAGAATTAAGCTTAATTTGAAGCATGCACAC
Mesdauu_3   ATTTTCATGCTGAAAATTTTAGAATTAAGCTTAATTTGAAGCATGCACAC
Mesdauu_4   ATTTTCATGCTGAAAATTTTAGAATTAAGCTTAATTTGAAGCATGCACAC
Mesdauu_5   ATTTTCATGCTGAAAATTTTAGAATTAAGCTTAATTTGAAGCATGCACAC
Meshugh_1   ATTTTCATGCTGAAAATTTTAGAATTAAGCTTAATTTGAAGCATGCACAC
Meshugh_2   ATTTTCATGCTGAAAATTTTAGAATTAAGCTTAATTTGAAGCATGCACAC
Neotetr_1   GTCTTAATGTTTAAGATTTTAGAATTAAGCTTAATTTGAAGCACGTACAC
Neotetr_2   GTCTTAATGTTTAAGATTTTAGAATTAAGCTTAATTTGAAGCACGTACAC
Nhhaina_1   ATCTTTATGTGAAAGATTTTAGAATTAAGCTTAATTTGAAGCACGTACAC
Nhhaina_2   ATCTTTATGTGAAAGATTTTAGAATTAAGCTTAATTTGAAGCACGTACAC
Nhhaina_3   ATCTTTATGTGAAAGATTTTAGAATTAAGCTTAATTTGAAGCACGTACAC
Paraaet_3   ACTCCCATGTTGAGAGTTTTAGAATTAAGCTTAATTTGAAGCATGCACAC
Paraaet_4   ACTCCCATGCTGAGAGTTTTAGAATTAAGCTTAATTTGAAGCATGCACAC
Podotru_0   GTTTCTATGCTAGAAACTTTAGAGCTAAGCTTAACTTGAAGCACGTACAC
Solepar_0   ATCCCTATGCTGGGGATTTTACAATTAAGCTTAATTTGAAGCACGCACAC
Soreung_0   GTTATTATGCTAATAACTTTAGAGTTAAGCTTAACTTGAAGCACGCACAC
Talpeur_0   ACCTTTATGCGAAAGGTTTTAGAATTAAGCTTAATTTGAAGCACGCACAC
Podoaure    NNNNNNNNNNNNNNNNNNNNNNNNNNNNNNNNNNNNNNNNNNNNNNNNNN
Hemicoll    NNNNNNNNNNNNNNNNNNNNNNNNNNNNNNNNNNNNNNNNNNNNNNNNNN
Hemimicr    NNNNNNNNNNNNNNNNNNNNNNNNNNNNNNNNNNNNNNNNNNNNNNNNNN
Hemihypo    NNNNNNNNNNNNNNNNNNNNNNNNNNNNNNNNNNNNNNNNNNNNNNNNNN
Atelalgi    NNNNNNNNNNNNNNNNNNNNNNNNNNNNNNNNNNNNNNNNNNNNNNNNNN
Atelfron    NNNNNNNNNNNNNNNNNNNNNNNNNNNNNNNNNNNNNNNNNNNNNNNNNN
Atelscla    NNNNNNNNNNNNNNNNNNNNNNNNNNNNNNNNNNNNNNNNNNNNNNNNNN
Hylmegal    NNNNNNNNNNNNNNNNNNNNNNNNNNNNNNNNNNNNNNNNNNNNNNNNNN

Atelalb_0   GCCCGTCCTCTTCATATGTGAAGAGGTCGTAACGTAAGTATACTAGTGTA
Crocrus_0   GCCCGTCCTCTTCGTATATGAAGAGGTCGTAACGTAAGCATACTAGTGTG
Echigym_0   GCCCGTCCTCCTCATATACGAGGAGGTCGTAACGTAAGTATACTAGTGTA
Episfum_0   GCCCGTCCTCCTCGTATATGAGGAGGTCGTAACGTAAGCATACTAGTGTG
Erinamu_1   GCCCGTCCTCTTCGCATGCGAAGAGGTCGTAACGTAAGTATACTAGTGTA
Erinamu_2   GCCCGTCCTCTTCGCATGCGAAGAGGTCGTAACGTAAGTATACTAGTGTA
Erincon_0   GCCCGTCCTCTTCGCATGCGAAGAGGTCGTAACGTAAGTATACTAGTGTA
Erineup_0   GCCCGTCCTCTTCGCATGCGAAGAGGTCGTAACGTAAGTATACTAGTGTA
Hemiaur_0   GCCCGTCCTCTTCATATATGAAGAGGTCGTAACGTAAGTATACTAGTGTA
Hemiaur_1   GCCCGTCCTCTTCATATATGAAGAGGTCGTAACGTAAGTATACTAGTGTA
Hylopa_0a   NNNNNNNNNNNNNNNNNNNNNNNNNNNNNNNNNNNNNNNNNNNNNNNNNN
Hylopa_0b   NNNNNNNNNNNNNNNNNNNNNNNNNNNNNNNNNNNNNNNNNNNNNNNNNN
Hylsui_0a   GCCCGTCCTCCTCTTGCACGAGGAGGTCGTAACGTAAGTATACTAGTGTA
Hylsui_0b   GCCCGTCCTCCTCTTGCACGAGGAGGTCGTAACGTAAGTATACTAGTGTA
Hylsui_1a   GCCCGTCCTCCTCTTGCACGAGGAGGTCGTAACGTAAGTATACTAGTGTA
Hylsui_1b   GCCCGTCCTCCTCTTGCACGAGGAGGTCGTAACGTAAGTATACTAGTGTA
Mesdauu_1   GCCCGTCCTCTTCATATATGAAGAGGTCGTAACGTAAGTATACTAGTGTA
Mesdauu_2   GCCCGTCCTCTTCATATATGAAGAGGTCGTAACGTAAGTATACTAGTGTA
Mesdauu_3   GCCCGTCCTCTTCATATATGAAGAGGTCGTAACGTAAGTATACTAGTGTA
Mesdauu_4   GCCCGTCCTCTTCATATATGAAGAGGTCGTAACGTAAGTATACTAGTGTA
Mesdauu_5   GCCCGTCCTCTTCATATATGAAGAGGTCGTAACGTAAGTATACTAGTGTA
Meshugh_1   GCCCGTCCTCTTCATATATGAAGAGGTCGTAACGTAAGTATACTAGTGTA
Meshugh_2   GCCCGTCCTCTTCATATATGAAGAGGTCGTAACGTAAGTATACTAGTGTA
Neotetr_1   GCCCGTCCTCCTCATGCACGAGGAGGTCGTAACGTAAGTATACTAGTGTA
Neotetr_2   GCCCGTCCTCCTCATGCACGAGGAGGTCGTAACGTAAGTATACTAGTGTA
Nhhaina_1   GCCCGTCCTCCTCATGCACGAGGAGGTCGTAACGTAAGTATACTAGTGTA
Nhhaina_2   GCCCGTCCTCCTCATGCACGAGGAGGTCGTAACGTAAGTATACTAGTGTA
Nhhaina_3   GCCCGTCCTCCTCATGCACGAGGAGGTCGTAACGTAAGTATACTAGTGTA
Paraaet_3   GCCCGTCCTCTTCATATATGAAGAGGTCGTAACGTAAGTATACTAGTGTA
Paraaet_4   GCCCGTCCTCTTCATATATGAAGAGGTCGTAACGTAAGTATACTAGTGTA
Podotru_0   GCCCGTCCTCCTCATATACGAGGAGGTCGTAACGTAAGTATACTAGTGTA
Solepar_0   GCCCGTCCTCCTCATACATGAGGAGGTCGTAACGTAAGCGTACTAGTGTG
Soreung_0   GCCCGTCCTCTTCGTATATGAAGAGGTCGTAACGTAAGCATACTAGTGTG
Talpeur_0   GCCCGTCCTCCTCGTATATGAGGAGGTCGTAACGTAAGCATACTAGTGTG
Podoaure    NNNNNNNNNNNNNNNNNNNNNNNNNNNNNNNNNNNNNNNNNNNNNNNNNN
Hemicoll    NNNNNNNNNNNNNNNNNNNNNNNNNNNNNNNNNNNNNNNNNNNNNNNNNN
Hemimicr    NNNNNNNNNNNNNNNNNNNNNNNNNNNNNNNNNNNNNNNNNNNNNNNNNN
Hemihypo    NNNNNNNNNNNNNNNNNNNNNNNNNNNNNNNNNNNNNNNNNNNNNNNNNN
Atelalgi    NNNNNNNNNNNNNNNNNNNNNNNNNNNNNNNNNNNNNNNNNNNNNNNNNN
Atelfron    NNNNNNNNNNNNNNNNNNNNNNNNNNNNNNNNNNNNNNNNNNNNNNNNNN
Atelscla    NNNNNNNNNNNNNNNNNNNNNNNNNNNNNNNNNNNNNNNNNNNNNNNNNN
Hylmegal    NNNNNNNNNNNNNNNNNNNNNNNNNNNNNNNNNNNNNNNNNNNNNNNNNN

Atelalb_0   CTTGTAATGGCTTAATTAAAGTATCAGCTACCAAGAATCTAATATAAAAT
Crocrus_0   CTTGTAATGGCTTGATTAAAGTCTCCGCCCCCTAGAATTATACACAATAT
Echigym_0   CTTGAAATGGCTTATTTACAGTATCAGCAACCAAGAATTAAATTTTGGAT
Episfum_0   CTTGTAATGGCTTGATTAAAGTATCCGCACCCTAGAATCTAATAAAATAT
Erinamu_1   CTTGTAATGGCTTAATTAAAGTATCAGCTCCCACGAATCTAATATAAGAT
Erinamu_2   CTTGTAATGGCTTAATTAAAGTATCAGCTCCCACGAATCTAATATAAGAT
Erincon_0   CTTGNNNTGGCTTAATTAAAGTATCAGCTCCCACGAATCTAATATAAGAT
Erineup_0   CTTGTAATGGCTTAATTAAAGTATCAGCTCCCACGAATCTAATATAAGAT
Hemiaur_0   CTTGTAATGGCTTGTTTAAAGTATCAGCTCCCACAAATCTAATATAAAAT
Hemiaur_1   CTTGTAATGGCTTGTTTAAAGTATCAGCTCCCACAAATCTAATATAAAAT
Hylopa_0a   NNNNNNNNNNNNNNNNNNNNNNNNNNNNNNNNNNNNNNNNNNNNNNNNNN
Hylopa_0b   NNNNNNNNNNNNNNNNNNNNNNNNNNNNNNNNNNNNNNNNNNNNNNNNNN
Hylsui_0a   CTTGAATTGGCTTGCTTAAAGTATCAACAACCAAAAATTTGTTTCATAAT
Hylsui_0b   CTTGTATTGGCTTGCTTAAAGCATCAACAACCAAAAATTTGTTACATAAT
Hylsui_1a   CTTGTATTGGCTTACTTAAAGCATCAACAACCAAAAATTTGTTACATAAT
Hylsui_1b   CTTGTATTGGCTTACTTAAAGCATCAACAACCAAAAATTTGTTACATAAT
Mesdauu_1   CTTGTAATGGCTTGTTTAAAGTATCAGCTCCCACAAATCTAATATAAAAT
Mesdauu_2   CTTGTAATGGCTTGTTTAAAGTATCAGCTCCCACAAATCTAATATAAAAT
Mesdauu_3   CTTGTAATGGCTTGTTTAAAGTATCAGCTCCCACAAATCTAATATAAAAT
Mesdauu_4   CTTGTAATGGCTTGTTTAAAGTATCAGCTCCCACAAATCTAATATAAAAT
Mesdauu_5   CTTGTAATGGCTTGTTTAAAGTATCAGCTCCCACAAATCTAATATAAAAT
Meshugh_1   CTTGTAATGGCTTGTTTAAAGTATCAGCTCCCACAAATCTAATATAAAAT
Meshugh_2   CTTGTAATGGCTTGTTTAAAGTATCAGCTCCCACAAATCTAATATAAAAT
Neotetr_1   CTTGTAATGGCTTGCTTAAAGCATCAACAACCAAGAATTAAATTAAACAT
Neotetr_2   CTTGTAATGGCTTGCTTAAAGCATCAACAACCAAGAATTAAATTAAACAT
Nhhaina_1   CTTGTAATGGCTTGCTTAAAGCATCAACATCCAAGAATTAAATAAAAAAT
Nhhaina_2   CTTGTAATGGCTTGCTTAAAGCATCAACATCCAAGAATTAAATAAAAAAT
Nhhaina_3   CTTGTAATGGCTTGCTTAAAGCATCAACATCCAAGAATTAAATAAAAAAT
Paraaet_3   CTTGTAATGGCTTAATTAAAGTATCAGCTCCCACAAATTCAATAAAAAAT
Paraaet_4   CTTGTAATGGCTTAATTAAAGTATCAGCTCCCACAAATTCAATAAAAAAT
Podotru_0   CTTGTAATGGCTTACTTAAAGTATCAGCAGCCAAGAATTAAATTCAGAAT
Solepar_0   CTTGTAATGGTTTTCTTAAAGTATCCGCAGCCAAAAATCTAATCAAAAAT
Soreung_0   CTTGTAATGGCTTGATTAAAGTATCCGCATCCTAGAATCTAAATAAAAAT
Talpeur_0   CTTGAAATGGCTTGATTAAAGTTTCCGCAACCAAGAATTAAAACAAATAT
Podoaure    NNNNNNNNNNNNNNNNNNNNNNNNNNNNNNNNNNNNNNNNNNNNNNNNNN
Hemicoll    NNNNNNNNNNNNNNNNNNNNNNNNNNNNNNNNNNNNNNNNNNNNNNNNNN
Hemimicr    NNNNNNNNNNNNNNNNNNNNNNNNNNNNNNNNNNNNNNNNNNNNNNNNNN
Hemihypo    NNNNNNNNNNNNNNNNNNNNNNNNNNNNNNNNNNNNNNNNNNNNNNNNNN
Atelalgi    NNNNNNNNNNNNNNNNNNNNNNNNNNNNNNNNNNNNNNNNNNNNNNNNNN
Atelfron    NNNNNNNNNNNNNNNNNNNNNNNNNNNNNNNNNNNNNNNNNNNNNNNNNN
Atelscla    NNNNNNNNNNNNNNNNNNNNNNNNNNNNNNNNNNNNNNNNNNNNNNNNNN
Hylmegal    NNNNNNNNNNNNNNNNNNNNNNNNNNNNNNNNNNNNNNNNNNNNNNNNNN

Atelalb_0   CAATATAACTTGCTTAACACCCACGAAACAATAAATCGAAAGTCAAAATC
Crocrus_0   CACCATAACTTGCTCAGCACCCACGAAACAATAAAAAGAAAGACAAAATT
Echigym_0   AAAAAAAACTAGATAAACGCCCACGTTACAATAAACTGAAAGTTAAAATT
Episfum_0   CACAACCACTTGCCTAGCACCCACGAAACAATAAAAAGAAAGCCAAAATT
Erinamu_1   CATTATGACTTGCTTAACACCCACGAAACAATAAATAGAAAGTCAAAATC
Erinamu_2   CATTATGACTTGCTTAACACCCACGAAACAATAAATAGAAAGTTAAAATC
Erincon_0   CATTATGACTTGCTTAACACCCACGAAACAATAAATAGAAAGTCAAAATC
Erineup_0   CACAATGACTTGCTTAACACCCACGAAACAATAAATAGAAAGTTAAAATC
Hemiaur_0   CATTATGACTTGCTTAGCACCCACGAAACAATAAATAGAAAGTTAAAATC
Hemiaur_1   CATTATGACTTGCTTAGCACCCACGAAACAATAAATAGAAAGTTAAAATC
Hylopa_0a   NNNNNNNNNNNNNNNNNNNNNNNNNNNNNNNNNNNNNNNNNNNNNNNNNN
Hylopa_0b   NNNNNNNNNNNNNNNNNNNNNNNNNNNNNNNNNNNNNNNNNNNNNNNNNN
Hylsui_0a   CATCAAAACTAGCCTAGCACCCACGAAACAATAAACAGAAAGTCATAATT
Hylsui_0b   CATCAAAACTAGCCTAGCACCCACGAGACAATAAACAGAAAGTTATAATT
Hylsui_1a   CATTAAAACTAGCCTAGCGCCCACGAAACAATAAACAGAAAGTTATAATT
Hylsui_1b   CATTAAAACTAGCCTAGCGCCCACGAAACAATAAACAGAAAGTTATAATT
Mesdauu_1   CATCATGACTTGCTTAGCACCCACGAAACAATAAATAGAAAGTTAAAATC
Mesdauu_2   CATTATGACTTGCTTAGCACCCACGAAACAATAAATAGAAAGTTAAAATC
Mesdauu_3   CATTATGACTTGCTTAGCACCCACGAAACAATAAATAGAAAGCTAAAATC
Mesdauu_4   CATTATGACTTGCTTAGCACCCACGAAACAATAAATAGAAAGCTAAAATC
Mesdauu_5   CATTATGACTTGCTTAGCACCCACGAAACAATAAATAGAAAGCTAAAATC
Meshugh_1   CATTATGACTTGCTTAGCACCCACGAAACAATAAATAGAAAGTTAAAATC
Meshugh_2   CATTATGACTTGCTTAGCACCCACGAAACAATAAATAGAAAGTTAAAATC
Neotetr_1   CAAAAAAACTTGCCCAACACCCACGATACAATAAACAGAAAGTGAAAATT
Neotetr_2   CAAAAAAACTTGCCCAACACCCACGATACAATAAACAGAAAGACAAAATT
Nhhaina_1   CATAAAAACTTGCCCAACACCCACGATACAATAAACCGAAAGTTAAAATT
Nhhaina_2   CATAAAAACTTGCCCAACACCCACGATACAATAAACCGAAAGTTAAAATT
Nhhaina_3   CATAAAAACTTGCCCAACACCCACGATACAATAAACCGAAAGTTAAAATT
Paraaet_3   CATTATAACTTGCTTAGCACCCACGAAACAATAAATAGAAAGTTAAAATT
Paraaet_4   CATTATAACTTGCTTAGCACCCACGAAACAATAAATAGAAAGTTAAAATT
Podotru_0   AAAAAAAACTAGCCTAGCGCCCACGTTACAATAAACCGAAAGTTAAAATT
Solepar_0   CAACATGACTTGCTTTGCACCCACGAAACAATAGAAAGAAAGAAAAAATT
Soreung_0   CACTACAACTTGCTTAGCACCCACGTAACAATAAAAAGAAAGCTAAAATT
Talpeur_0   CATTATAACTTGCCTAGCGCCCACGATACAATAAAAAGAAAGCAAAAATT
Podoaure    NNNNNNNNNNNNNNNNNNNNNNNNNNNNNNNNNNNNNNNNNNNNNNNNNN
Hemicoll    NNNNNNNNNNNNNNNNNNNNNNNNNNNNNNNNNNNNNNNNNNNNNNNNNN
Hemimicr    NNNNNNNNNNNNNNNNNNNNNNNNNNNNNNNNNNNNNNNNNNNNNNNNNN
Hemihypo    NNNNNNNNNNNNNNNNNNNNNNNNNNNNNNNNNNNNNNNNNNNNNNNNNN
Atelalgi    NNNNNNNNNNNNNNNNNNNNNNNNNNNNNNNNNNNNNNNNNNNNNNNNNN
Atelfron    NNNNNNNNNNNNNNNNNNNNNNNNNNNNNNNNNNNNNNNNNNNNNNNNNN
Atelscla    NNNNNNNNNNNNNNNNNNNNNNNNNNNNNNNNNNNNNNNNNNNNNNNNNN
Hylmegal    NNNNNNNNNNNNNNNNNNNNNNNNNNNNNNNNNNNNNNNNNNNNNNNNNN

Atelalb_0   CCAGGTCATTATATTCAAAGATTTAAACAAAAGTAAAATTTAAAATCAAC
Crocrus_0   CCAGGTCATTAAC-CCAAAGCTAAAAAAAAGAGTAAAAAGAAAGTCAAAT
Echigym_0   CCAGGTCATTGATAACAAAGAAAAATAAAAGAGTATAACAAAAACTTAAC
Episfum_0   CCAGGTCATTAAA-ACAAAGCTAATAAAAAAAGTAAAAATTAAAATATAC
Erinamu_1   CCAGGTCATTATAATCAAAGATTATAAAAAAAGTAAAATCAAAAACCAAC
Erinamu_2   CCAGGTCATTATAATCAAAGATTATAAAAAAAGTAAAATCAAAAACCAAC
Erincon_0   CCAGGTCATTATAATCAAAGATTATAAAAAAAGTAAAATTAAAAACA-CC
Erineup_0   CGAGGTCATTATAATCAAAGATTAGTAAAAAAGTAAAATTAAAAACA-TC
Hemiaur_0   CCAGGTCATTATAATCAAAGATTATAAAAAAAGTAAAATTTAAAATCAAC
Hemiaur_1   CCAGGTCATTATAATCAAAGATTATAAAAAAAGTAAAATTTAAAATCAAC
Hylopa_0a   NNNNNNNNNNNNNNNNNNNNNNNNNNNNNNNNNNNNNNNNNNNNNNNNNN
Hylopa_0b   NNNNNNNNNNNNNNNNNNNNNNNNNNNNNNNNNNNNNNNNNNNNNNNNNN
Hylsui_0a   CCAGGTCATTAATAACAAAGAAAAAAAAAAAAGTATAATTTAAACCCAAC
Hylsui_0b   CCAGGTCATTAATAACAAAGATAAAAAAAAGAGTATAACTTAAACCCAAC
Hylsui_1a   CCAGGTCATTAATAACAAAGAAAATAAAAAGAGTATAATATAAGCACAAC
Hylsui_1b   CCAGGTCATTAATAACAAAGAAAATAAAAAGAGTATAATATAAGCACAAC
Mesdauu_1   CCAGGTCATTACAATCAAAGATTATAAAAAAAGTAAAATTTAAAATCAAC
Mesdauu_2   CCAGGTCATTACAATCAAAGATTATAAAAAAAGTAAAATTTAAAATCAAC
Mesdauu_3   CCAGGTCATTACAATCAAAGATTATAAAAAAAGTAAAATTTAAAATCAAC
Mesdauu_4   CCAGGTCATTACAATCAAAGATTATAAAAAAAGTAAAATTTAAAATCAAC
Mesdauu_5   CCAGGTCATTACAATCAAAGATTATAAAAAAAGTAAAATTTAAAATCAAC
Meshugh_1   CCAGGTCATTATAATCAAAGATTATAAAAAAAGTAAAATTTAAAATCAAC
Meshugh_2   CCAGGTCATTACAATCAAAGATTACAAAAAAAGTAAAATTTAAAATCAAC
Neotetr_1   CCAGGTCATTTATAACAAAGAAAATAAAAAGAGTATAATAAAAACTCAAC
Neotetr_2   CCAGGTCATTTATAACAAAGAAAATAAAAAGAGTATAATAAAAACTCAAC
Nhhaina_1   CCAGGTCATTAACTACAAAAAAAA-AAAAAGAGTACAATAAAAACTTAAC
Nhhaina_2   CCAGGTCATTAACTACAAAAAAAA-AAAAAGAGTACAATAAAAACTTAAC
Nhhaina_3   CCAGGTCATTAACTACAAAAAAAA-AAAAAGAGTACAATAAAAACTTAAC
Paraaet_3   CCAGGTCATTACAATCAAAGATTAAAAAAAAAGTAGAATTTAAAATCAAC
Paraaet_4   CCAGGTCATTACAATCAAAGATTAAAAAAAAAGTAGAATTTAAAATCAAC
Podotru_0   CCAGGTCATTAATAACAAAGAAAACAAAAAGAGTATAATAAAAACTCAGC
Solepar_0   CCAGGCCATTAAA-CCAAAGCCAACAAAAAGAGTA-AAATAAAAATAAAC
Soreung_0   CCAGGTCATTAAA-ACAAAGCTAATAAAAAAAGTAGAAACTAAAATACAC
Talpeur_0   CCAGGTCATTAAATACAAAGATTAAAAAAAGAGTAAAATTAAAAACAAAC
Podoaure    NNNNNNNNNNNNNNNNNNNNNNNNNNNNNNNNNNNNNNNNNNNNNNNNNN
Hemicoll    NNNNNNNNNNNNNNNNNNNNNNNNNNNNNNNNNNNNNNNNNNNNNNNNNN
Hemimicr    NNNNNNNNNNNNNNNNNNNNNNNNNNNNNNNNNNNNNNNNNNNNNNNNNN
Hemihypo    NNNNNNNNNNNNNNNNNNNNNNNNNNNNNNNNNNNNNNNNNNNNNNNNNN
Atelalgi    NNNNNNNNNNNNNNNNNNNNNNNNNNNNNNNNNNNNNNNNNNNNNNNNNN
Atelfron    NNNNNNNNNNNNNNNNNNNNNNNNNNNNNNNNNNNNNNNNNNNNNNNNNN
Atelscla    NNNNNNNNNNNNNNNNNNNNNNNNNNNNNNNNNNNNNNNNNNNNNNNNNN
Hylmegal    NNNNNNNNNNNNNNNNNNNNNNNNNNNNNNNNNNNNNNNNNNNNNNNNNN

Atelalb_0   TAAAATTATTGTGAAACATTAGATACTTACCTAAACTTAAAACAGAGAAC
Crocrus_0   TTAAATTAT-GATAAACATTAGATACCTACCTAAACTAAAAACAGAGAAC
Echigym_0   AGAAAAGCTTGATAAACATTAGATACTTACGTAAACACTAAACAGAGAAC
Episfum_0   TGAAACGATTGATAAACATTAGATACCTACCTAAACCTAAAACAGAGAAC
Erinamu_1   TAAAATTATTGTGAAACATTAGATACCTACCTAAACTTAAAACAGAGAAC
Erinamu_2   TAAAATTATTGTGAAACATTAGATACCTACCTAAACTTAAAACAGAGAAC
Erincon_0   TAAAATTACTGTGAAACATTAGATACTTACCTAAACTTAAAACAGAGAAC
Erineup_0   TAAAATTATTGTGAAACATTAGATACTTACCTAAACTTAAAACAGAGAAC
Hemiaur_0   TAAAATTAATGTGAAACATTAGATACCTACCTAAACCTAAAACAGAGAAC
Hemiaur_1   TAAAATTAATGTGAAACATTAGATACTTACCTAAACCTAAAACAGAGAAC
Hylopa_0a   NNNNNNNNNNNNNNNNNNNNNNNNNNNNNNNNNNNNNNNNNNNNNNNNNN
Hylopa_0b   NNNNNNNNNNNNNNNNNNNNNNNNNNNNNNNNNNNNNNNNNNNNNNNNNN
Hylsui_0a   AGAAGAGATTGATAAACATTAGATACTTACTTAAACCTATAACAGAGAAC
Hylsui_0b   AGAAGAGACCGACAAACATTAGATACTTACTTAAACTCACAACAGAGGAC
Hylsui_1a   AGAAGAGATTGAAAAACATTAGATACTTACCTAAACCCACAACAGAGGAC
Hylsui_1b   AGAAGAGATTGAAAAACATTAGATACTTACCTAAACCCACAACAGAGGAC
Mesdauu_1   CAAAATTAATGTGAAACATTAGATACTTACCTAAACCTAAAACAGAGAAC
Mesdauu_2   CAAAATTAATGTGAAACATTAGATACTTACCTAAACCTAAAACAGAGAAC
Mesdauu_3   TAAAATTAATGTGAAACATTAGATACTTACCTAAACCTAAAACAGAGAAC
Mesdauu_4   TAAAATTAATGTGAAACATTAGATACTTACCTAAACCTAAAACAGAGAAC
Mesdauu_5   TAAAATTAATGTGAAACATTAGATACTTACCTAAACCTAAAACAGAGAAC
Meshugh_1   TAAAATTAATGTGAAACATTAGATACCTACCTAAACTTAAAACAGAGAAC
Meshugh_2   TAAAATTAATGTGAAACATTAGATACCTACCTAAACTTAAAACAGAGAAC
Neotetr_1   AGAAATAACTGATAAACATTAGATACTTACATAAACATACAACAGAGAAC
Neotetr_2   AGAAACAACTGATAAACATTAGATACTTACATAAACATACAACAGAGAAC
Nhhaina_1   CGAAA-TAATGACAAACATTAGATACTTACATAAACATACAACAGAGAAC
Nhhaina_2   CGAAA-TAATGACAAACATTAGATACTTACATAAACATACAACAGAGAAC
Nhhaina_3   CGAAA-TAATGACAAACATTAGATACTTACATAAACATACAACAGAGAAC
Paraaet_3   TAAAACTATTGTGAAACATTAGATACTTACCTAAACTTAAAACAGAGAAC
Paraaet_4   TAAAATTATTGTGAAACATTAGATACTTACCTAAACTTAAAACAGAGAAC
Podotru_0   AGAAAAGCTTGATAAACATTAGATACTTACGTAAACATAAAACAGAGAAC
Solepar_0   AGAAAGAACTGATAAACATTAGATACCTACCTAAACATAAAACAGAGTAC
Soreung_0   TGAAATGATTGATAAACATTAGATACCTACCTAAACTTAAAACAGAGAAC
Talpeur_0   TGAAAAGATTTATAAACATTAGATACCTACCTAAACCAAAAACAGAGAAC
Podoaure    NNNNNNNNNNNNNNNNNNNNNNNNNNNNNNNNNNNNNNNNNNNNNNNNNN
Hemicoll    NNNNNNNNNNNNNNNNNNNNNNNNNNNNNNNNNNNNNNNNNNNNNNNNNN
Hemimicr    NNNNNNNNNNNNNNNNNNNNNNNNNNNNNNNNNNNNNNNNNNNNNNNNNN
Hemihypo    NNNNNNNNNNNNNNNNNNNNNNNNNNNNNNNNNNNNNNNNNNNNNNNNNN
Atelalgi    NNNNNNNNNNNNNNNNNNNNNNNNNNNNNNNNNNNNNNNNNNNNNNNNNN
Atelfron    NNNNNNNNNNNNNNNNNNNNNNNNNNNNNNNNNNNNNNNNNNNNNNNNNN
Atelscla    NNNNNNNNNNNNNNNNNNNNNNNNNNNNNNNNNNNNNNNNNNNNNNNNNN
Hylmegal    NNNNNNNNNNNNNNNNNNNNNNNNNNNNNNNNNNNNNNNNNNNNNNNNNN

Atelalb_0   TACGCACATAAAAAAACTTACCCCGGATAATAAACCCCAACCTCATTGCT
Crocrus_0   TACTAATATAAAAAAACTTATCCAGGATAATACACCCCAACCTCATTGCT
Echigym_0   TACGCACATAAAAAAACTTACCCCGGATAATAAACCAACACCTAATTGCT
Episfum_0   TACTAATATAAAAAAACTTATCCCGGATAATAAACCCAAACCTCATTGCT
Erinamu_1   TACGCACATAAAAAAACTTACCCCGGGTAATAAACCCCAACCTCATTGCT
Erinamu_2   TACGCACATAAAAAAACTTACCCCGGGTAATAAACCCCAACCTCATTGCT
Erincon_0   TACGCACATAAAAAAACTTACCCCGGGTAATAAACCCCAACCTCATTGCT
Erineup_0   TACGTACATAAAAAAACTTACCCCGGGTAATAAACCCCAACCTCATTGCT
Hemiaur_0   TACGCACATAAAAAAACTTACCCCGGATAATAAACCCCAACCTTATTGCT
Hemiaur_1   TACGCACATAAAAAAACTTACCCCGGATAATAAACCCCAACCTTATTGCT
Hylopa_0a   NNNNNNNNNNNNNNNNNNNNNNNNNNNNNNNNNNNNNNNNNNNNNNNNNN
Hylopa_0b   NNNNNNNNNNNNNNNNNNNNNNNNNNNNNNNNNNNNNNNNNNNNNNNNNN
Hylsui_0a   TACGAATATAAAAAAACTCACCCCGGATAATAAACCCCTACCTCATTGCT
Hylsui_0b   TACGAATATAAAAAAACTCACCCCGGATAATAAACCCCTACCTCATTGCT
Hylsui_1a   TACGAATATAAAAAAACTCACCCCGGATAATAAACCCATACCTCATTGCT
Hylsui_1b   TACGAATATAAAAAAACTCACCCCGGATAATAAACCCATACCTCATTGCT
Mesdauu_1   TACGCACATAAAAAAACTTACCCCGGATAATAAACCCCAACCTTATTGCT
Mesdauu_2   TACGCACATAAAAAAACTTACCCCGGATAATAAACCCCAACCTTATTGCT
Mesdauu_3   TACGCACATAAAAAAACTTACCCCGGATAATAAACCCCAACCTTATTGCT
Mesdauu_4   TACGCACATAAAAAAACTTACCCCGGATAATAAACCCCAACCTTATTGCT
Mesdauu_5   TACGCACATAAAAAAACTTACCCCGGATAATAAACCCCAACCTTATTGCT
Meshugh_1   TACGCACATAAAAAAACTTACCCCGGATAATAAACCCCAACCTTATTGCT
Meshugh_2   TACGCACATAAAAAAACTTACCCCGGATAATAAACCCCAACCTTATTGCT
Neotetr_1   TACGCACATAAAAAAACTCATCCAGGATAATAAACCCCCACCTCATTGCT
Neotetr_2   TACGCACATAAAAAAACTCATCCAGGATAATAAACCCCTACCTCATTGCT
Nhhaina_1   TACGCATATAAAAAAACTCATCCCGGATAATAAACCCTTACCTCATTGCT
Nhhaina_2   TACGCATATAAAAAAACTCATCCCGGATAATAAACCCTTACCTCATTGCT
Nhhaina_3   TACGCATATAAAAAAACTCATCCCGGATAATAAACCCTTACCTCATTGCT
Paraaet_3   TACGCACATAAAAAAACTTACCCCGGGTAATAAACCCCAACCTTATTGCT
Paraaet_4   TACGCACATAAAAAAACTTACCCCGGGTAATAAACCCCAACCTTATTGCT
Podotru_0   TACGCACATAAAAAAACTTACCCCGGATAATATACCAACACCTCATTGCT
Solepar_0   TACTCACATAAAAAAACTCATCCAGGATAATAAACCCAAACCTCATTGCT
Soreung_0   TACTAATATAAAAAAACTTATCCCGGGTAATAAACCCAAACCTCATTGCT
Talpeur_0   TACTCACATAAAAAAACTTATCCCGGGTAATAAACCCAAACCTCATTGCT
Podoaure    NNNNNNNNNNNNNNNNNNNNNNNNNNNNNNNNNNNNNNNNNNNNNNNNNN
Hemicoll    NNNNNNNNNNNNNNNNNNNNNNNNNNNNNNNNNNNNNNNNNNNNNNNNNN
Hemimicr    NNNNNNNNNNNNNNNNNNNNNNNNNNNNNNNNNNNNNNNNNNNNNNNNNN
Hemihypo    NNNNNNNNNNNNNNNNNNNNNNNNNNNNNNNNNNNNNNNNNNNNNNNNNN
Atelalgi    NNNNNNNNNNNNNNNNNNNNNNNNNNNNNNNNNNNNNNNNNNNNNNNNNN
Atelfron    NNNNNNNNNNNNNNNNNNNNNNNNNNNNNNNNNNNNNNNNNNNNNNNNNN
Atelscla    NNNNNNNNNNNNNNNNNNNNNNNNNNNNNNNNNNNNNNNNNNNNNNNNNN
Hylmegal    NNNNNNNNNNNNNNNNNNNNNNNNNNNNNNNNNNNNNNNNNNNNNNNNNN

Atelalb_0   AATTCACAAAAAAAAGGAAAAAAACAATACAAACAATGAACATTTTAAAA
Crocrus_0   AATTCCCAAATAAACATAATAAAATAAAACAAATTATGAACATTAAAAAA
Echigym_0   AATCCACAAAGATAAATAAAAAAACAATCCAAACTATGAACATTATTATA
Episfum_0   AATTCACAAAAAAAAATAACAAAACAAAACAAACCATAAACATTATATAA
Erinamu_1   AATTCACAGAAAAAAATAAAAAAACAATACAAATTATGAACATTTTTAAA
Erinamu_2   AATTCACAGAAAAAAATAAAAAAACAATACAAACTATGAACATTTTTTAA
Erincon_0   AATTCACAGAAAAAAATAAAAAAGCAATACAAACTATGAACATTTAAAAA
Erineup_0   AATTCACAGAAAAAAATAAAAAAACAATACAAACTATAAACATTATTAAA
Hemiaur_0   AATTCACAAAAAAAAAAAAAAAAACAATACAAACTATAAACATTTTTAAA
Hemiaur_1   AATTCACAAAAAAAAAAAAAAAAACAATACAAACTATAAACATTTTTTAA
Hylopa_0a   NNNNNNNNNNNNNNNNNNNNNNNNNNNNNNNNNNNNNNNNNNNNNNNNNN
Hylopa_0b   NNNNNNNNNNNNNNNNNNNNNNNNNNNNNNNNNNNNNNNNNNNNNNNNNN
Hylsui_0a   AAGTCACAAAAATAAATAAAAAATTAATCCAAACTATGAACATTTAATAA
Hylsui_0b   AAATCACAAAAATAGATAGAAAATTAATCCAAACTATGAACATTTAATAA
Hylsui_1a   AAGTCACAAAGATAAATAAAAAATTAATCCAAACAATGAACATTTAATAA
Hylsui_1b   AAGTCACAAAGATAAACAAAAAATTAATCCAAACTATGAACATTTAATAA
Mesdauu_1   AATTCACAAAAAAAAAAAAAAAAACAATACAAACTATAAACATTTTTTTA
Mesdauu_2   AATTCACAAAAAAAAAAAAAAAAACAATACAAACTATAAACATTTTTTTA
Mesdauu_3   AATTCACAAAAAAAAAAAAAAAAACAATACAAACTATAAACATTTTTTTA
Mesdauu_4   AATTCACAAAAAAAAAAAAAAAAACAATCCAAACTATAAACATTTTTTTA
Mesdauu_5   AATTCACAAAAAAAAAAAAAAAAACAATACAAACTATAAACATTTTTTTA
Meshugh_1   AATTCACAAAAAAAAAAAAAAAAACAATACAAACTATAAACATTTTTAAA
Meshugh_2   AATTCACAAAAAAAAAAAAAAAAACAATACAAACTATAAACATTTTTAAA
Neotetr_1   AATTCACAAAAATATACATAAAAATAAT-CAAACTATGAACATTATTTAA
Neotetr_2   AATTCACAAAA-AATGAAAAAAAACAATCCAAACTATGAACATTATTTTA
Nhhaina_1   AATTCACAAAGATAAAACAAAAATTAATCCAAACTATCAACATTCTTTAA
Nhhaina_2   AATTCACAAAGATAAAACAAAAATTAATCCAAACTATCAACATTCTTTAA
Nhhaina_3   AATTCACAAAGATAAAACAAAAATTAATCCAAACTATCAACATTCTTTAA
Paraaet_3   AATTCACATAAAAAAAAAAAAAAACAATACAAACTATAAACATTTTTTTA
Paraaet_4   AATTCACATAAAAAAAAAAAAAAACAATACAAACTATAAACATTTTTTTA
Podotru_0   AATTCACAAAGATAAACAAAAAAATAATACAAATTATGAACATTAACTAA
Solepar_0   AATTCACAAAAAAATACCAAAAAATAAAACAAACCATGAACATTTGCACA
Soreung_0   AATCCACAAAAAAATATAATAAAACAAGACAAATTATGAACATTATTAAA
Talpeur_0   AATTCACAAATAAAAATTACAAAACAAGGCAAATGATGAACATTATTTCA
Podoaure    NNNNNNNNNNNNNNNNNNNNNNNNNNNNNNNNNNNNNNNNNNNNNNNNNN
Hemicoll    NNNNNNNNNNNNNNNNNNNNNNNNNNNNNNNNNNNNNNNNNNNNNNNNNN
Hemimicr    NNNNNNNNNNNNNNNNNNNNNNNNNNNNNNNNNNNNNNNNNNNNNNNNNN
Hemihypo    NNNNNNNNNNNNNNNNNNNNNNNNNNNNNNNNNNNNNNNNNNNNNNNNNN
Atelalgi    NNNNNNNNNNNNNNNNNNNNNNNNNNNNNNNNNNNNNNNNNNNNNNNNNN
Atelfron    NNNNNNNNNNNNNNNNNNNNNNNNNNNNNNNNNNNNNNNNNNNNNNNNNN
Atelscla    NNNNNNNNNNNNNNNNNNNNNNNNNNNNNNNNNNNNNNNNNNNNNNNNNN
Hylmegal    NNNNNNNNNNNNNNNNNNNNNNNNNNNNNNNNNNNNNNNNNNNNNNNNNN

Atelalb_0   TAAATGAAGGAGGACAGTAAGTAGAGTGGAAGTGGCAACACACCAATAAA
Crocrus_0   AAAATAAAGGAGGATAGTAAATAGAGTGGAATAGGCCACACACCAATTAA
Echigym_0   AAAACAAAGGAGGATAGTAATTAGAAAGGAAACGGCCACACACCAACTAA
Episfum_0   GAAATAAAGGAGGATAGTAAATAGAGTGGAATAGGCCACACACCAATTAA
Erinamu_1   AAAATGAAGGAGGACAGTAAGTAGAGTGGAATTGGCAACACACCAATAAA
Erinamu_2   AAAATGAAGGAGGACAGTAAGTAGAGTGGAATTGGCAACACACCAATAAA
Erincon_0   AAAATGAAGGAGGACAGTAAGTAGAGTGGAATTGGCAACACACCAACAAA
Erineup_0   AAAATGAAGGAGGACAGTAAGTAGAGTGGAATTGGCAACACACCAATAAA
Hemiaur_0   AAAATGAAGGAGGATAGTAAGTAGAGTGGAACCGGCAACACACCAACAAA
Hemiaur_1   AAAATGAAGGAGGATAGTAAGTAGAGTGGAACCGGCAACACACCAACAAA
Hylopa_0a   NNNNNNNNNNNNNNNNNNNNNNNNNNNNNNNNNNNNNNNNNNNNNNNNNN
Hylopa_0b   NNNNNNNNNNNNNNNNNNNNNNNNNNNNNNNNNNNNNNNNNNNNNNNNNN
Hylsui_0a   AAAATGAAGGAGGATAGTAAATAGAGAGGAAATGGCAACACACCAATTAA
Hylsui_0b   TAAATGAAGGAGGATAGTAAGTAGAGAGGAAATGGCAACACACCAATTAA
Hylsui_1a   AAAATGAAGGAGGATAGTAAATAGAGAGGAAATGGCAACACACCAATTAA
Hylsui_1b   AAAATGAAGGAGGATAGTAAATAGAGAGGAAATGGCAACACACCAATTAA
Mesdauu_1   AAAATGAAGGAGGATAGTAAATAGAGTGGAACCGGCAACACACCAATAAA
Mesdauu_2   AAAATGAAGGAGGATAGTAAATAGAGTGGAACCGGCAACACACCAATAAA
Mesdauu_3   AAAATGAAGGAGGATAGTAAGTAGAGTGGAACCGGCAACACACCAATAAA
Mesdauu_4   AAAATGAAGGAGGATAGTAAGTAGAGTGGAACCGGCAACACACCAATAAA
Mesdauu_5   AAAATGAAGGAGGATAGTAAGTAGAGTGGAACCGGCAACACACCAATAAA
Meshugh_1   AAAATGAAGGAGGATAGTAAGTAGAGTGGAACCGGCAACACACCAATAAA
Meshugh_2   AAAATGAAGGAGGATAGTAAGTAGAGTGGAACCGGCAACACACCAATAAA
Neotetr_1   CAAATAAAGGAGGACAGTAAGTAGAGAGGAATAGGCCACACACCAATTAA
Neotetr_2   CAAATAAAGGAGGACAGTAAATAGAGAGGAATTGGCCACACACCAATTAA
Nhhaina_1   AAAAAAAAGGAGGATAGTAAATAGAGAGGAATTGGCCACACACCAAGTAA
Nhhaina_2   AAAAAAAAGGAGGATAGTAAATAGAGAGGAATTGGCCACACACCAAGTAA
Nhhaina_3   AAAAAAAAGGAGGATAGTAAATAGAGAGGAATTGGCCACACACCAAGTAA
Paraaet_3   AAAATGAAGGAGGACAGTAAGTAGAGTGGAACTGGCAACACACCAATAAA
Paraaet_4   AAAATGAAGGAGGACAGTAAGTAGAGTGGAACTGGCAACACACCAATAAA
Podotru_0   AAAACAAAGGAGGATAGTAATTAGAAAGGAAAAGGCAACACACCAACTAA
Solepar_0   CAAATGAAGGAGGACAGTAAATATAGAGGAATAGGCAACACACCAACGAA
Soreung_0   AAAATAAAGGAGGATAGTAAATAGAGTGGAATAGGCCACACACCAACTAA
Talpeur_0   GAAATAAAGGAGGATAGTAAATAGAGCGGAATAGGCCACACACCAACGAA
Podoaure    NNNNNNNNNNNNNNNNNNNNNNNNNNNNNNNNNNNNNNNNNNNNNNNNNN
Hemicoll    NNNNNNNNNNNNNNNNNNNNNNNNNNNNNNNNNNNNNNNNNNNNNNNNNN
Hemimicr    NNNNNNNNNNNNNNNNNNNNNNNNNNNNNNNNNNNNNNNNNNNNNNNNNN
Hemihypo    NNNNNNNNNNNNNNNNNNNNNNNNNNNNNNNNNNNNNNNNNNNNNNNNNN
Atelalgi    NNNNNNNNNNNNNNNNNNNNNNNNNNNNNNNNNNNNNNNNNNNNNNNNNN
Atelfron    NNNNNNNNNNNNNNNNNNNNNNNNNNNNNNNNNNNNNNNNNNNNNNNNNN
Atelscla    NNNNNNNNNNNNNNNNNNNNNNNNNNNNNNNNNNNNNNNNNNNNNNNNNN
Hylmegal    NNNNNNNNNNNNNNNNNNNNNNNNNNNNNNNNNNNNNNNNNNNNNNNNNN

Atelalb_0   TAAAAGGGAAGAATAT
Crocrus_0   TAAAAGGGAAGATGAA
Echigym_0   TAAAAGGGAAGATGAC
Episfum_0   TAAAAGGGAAGACGAA
Erinamu_1   TAAAAGGGAAGATTAT
Erinamu_2   TAAAAGGGAAGATTAT
Erincon_0   TAAAAGGGAAGAATAT
Erineup_0   TAAAAGGGAAGATTAT
Hemiaur_0   TAAAAGGGAAGACAAT
Hemiaur_1   TAAAAGGGAAGACAAT
Hylopa_0a   NNNNNNNNNNNNNNNN
Hylopa_0b   NNNNNNNNNNNNNNNN
Hylsui_0a   CAAAAGGGAAGATAAT
Hylsui_0b   TAAAAGGGAAGATGAT
Hylsui_1a   CAAAAGGGAAGATGAT
Hylsui_1b   CAAAAGGGAAGATGAT
Mesdauu_1   TAAAAGGGAAGACAAT
Mesdauu_2   TAAAAGGGAAGACAAT
Mesdauu_3   TAAAAGGGAAGACAAT
Mesdauu_4   TAAAAGGGAAGACAAT
Mesdauu_5   TAAAAGGGAAGACAAT
Meshugh_1   TAAAAGGGAAGACAAT
Meshugh_2   TAAAAGGGAAGACAAT
Neotetr_1   CAAAAGGGAAGATGAT
Neotetr_2   CAAAAGGGAAGATGAT
Nhhaina_1   CAAAAGGGAAGAAAAT
Nhhaina_2   CAAAAGGGAAGAAAAT
Nhhaina_3   CAAAAGGGAAGAAAAT
Paraaet_3   TAAAAGGGAAGATAAT
Paraaet_4   TAAAAGGGAAGATAAT
Podotru_0   TAAAAGGGAAGATCAC
Solepar_0   TAAAAGGGAAGACTAA
Soreung_0   TAAAAGGGAAGACGAA
Talpeur_0   TAAAAGGGAAGATTAA
Podoaure    NNNNNNNNNNNNNNNN
Hemicoll    NNNNNNNNNNNNNNNN
Hemimicr    NNNNNNNNNNNNNNNN
Hemihypo    NNNNNNNNNNNNNNNN
Atelalgi    NNNNNNNNNNNNNNNN
Atelfron    NNNNNNNNNNNNNNNN
Atelscla    NNNNNNNNNNNNNNNN
Hylmegal    NNNNNNNNNNNNNNNN

;
end;


begin mrbayes;

 	outgroup Solepar_0;

	constraint shrew-hedge 1 = 1 2 3 4 5 6 7 8 9 10 11 12 13 14 15 16 17 18 19 20 21 22 23 24 25 26 27 28 29 30 31 33 35 36 37 38 39 40 41 42;
	constraint core-insec  -0.5 = 1 2 3 4 5 6 7 8 9 10 11 12 13 14 15 16 17 18 19 20 21 22 23 24 25 26 27 28 29 30 31 33 34 35 36 37 38 39 40 41 42;

	charset morphology = 1-135;
	charset molecules = 136-3194;

	charset CYTB = 136-1275;
	charset CYTB_1st = 136-1275\3;
	charset CYTB_2nd = 137-1275\3;
	charset CYTB_3rd = 138-1275\3;

	charset ND2 = 1276-2328;
	charset ND2_1st = 1276-2328\3;
	charset ND2_2nd = 1277-2328\3;
	charset ND2_3rd = 1278-2328\3;

	charset DR_1st = 136-1275\3 1276-2328\3;
	charset DR_2nd = 137-1275\3 1277-2328\3;
	charset DR_3rd = 138-1275\3 1278-2328\3;

	charset 12S = 2329-3194;
	charset 12S_stem=2329-2832;
	charset 12S_loop=2833-3194;

	partition genes = 4: morphology, CYTB, ND2, 12s;
	partition codons = 5: morphology, DR_1st, DR_2nd, DR_3rd, 12s;
	partition Nopart = 2: morphology, molecules;
	partition 12codon_12s = 5: morphology, DR_1st, DR_2nd, DR_3rd, 12s; 
	partition Extreme = 9: morphology, CYTB_1st, CYTB_2nd, CYTB_3rd, ND2_1st, ND2_2nd, ND2_3rd, 12s_stem, 12S_loop;


	Ctype ordered: 1-10  12-20  22-35  38-41  42-45  48  49  51  52  55-60  64  70  71  73  74  76  77  79-90  93  95  96  99  102  107-128  131  132  134  135;
	exclude 115-120 101-107 75-80 67-69 65;


	set partition=Extreme;

	prset topologypr= constraints (shrew-hedge, core-insec);

	unlink shape=(all) pinvar=(all) statefreq=(all) revmat=(all);

	prset applyto=(all) ratepr=variable;

	lset  applyto=(1) coding=variable rates=gamma;		[morphorlogical characters]


	lset  applyto=(2) code= vertmt nst=6 rates=gamma ;      [cytb 1st GTR+G]

	lset  applyto=(3) code= vertmt nst=2 rates=gamma ;	[cytb 2nd HKY+G]

	lset  applyto=(4) code= vertmt nst=2 rates=gamma ;	[cytb 3rd HKY+G]


	lset  applyto=(5) code= vertmt nst=6 rates=gamma ;	[ND2 1st GTR+G]

	lset  applyto=(6) code= vertmt nst=2 rates=gamma ;	[ND2 2nd HKY+G]

	lset  applyto=(7) code= vertmt nst=2 rates=gamma ;	[ND2 3rd HKY+G]


	lset  applyto=(8) code= vertmt nst=6 rates=gamma ;  
	prset applyto=(8) statefreqpr=fixed(equal);		[stem SYM+G]

	lset  applyto=(9) code= vertmt nst=6 rates=gamma ;	[loop GTR+G]

	mcmcp temp=0.02; 
	mcmcp ngen=10000000 samplefreq=1000 printfreq=1000 nchains=4 nrun=2 savebrlens=yes startingtree=random;

end;
