# Supplementary material for: An Estimation of Erinaceidae Phylogeny: A Combined Analysis Approach
Source: PLoS One. 2012 Jun 20;7(6):e39304. doi: 10.1371/journal.pone.0039304 (PMC3380021; doi:10.1371/journal.pone.0039304)
Supplement: ZIP S1 — NEXUS files used for morphological (PAUP), genetic (MrBayes) and morphology-genes combined (MrBayes) analyses. (ZIP) [file pone.0039304.s006.zip › G1-genetree 12s(MrBayes).nex]

#NEXUS
BEGIN DATA;
dimensions ntax=32 nchar=866;
format missing=?
interleave datatype=DNA gap= -;

matrix
Atelalb_0   AGGTCTCCAGCCTCCTATTTTCTTAGTAGACACATGCGTGGCCCTCCCGG
Crocrus_0   AGGTTTCCAGCCTCTTATTATCTCAGTAAACACATGCGTGTCCCTGTCGA
Echigym_0   AGGTCTCCGGCCTTCTATTAGCACAATAAACACATGCGTGGCCCTCCCGA
Episfum_0   AGGTTTCCAGCCTCCTATTAGTTTAGCAAACACATGCGTGACCCTGTCGA
Erinamu_1   AGGTCTCCAGCCTTCTATTTTCTTAGTAGACACATGCGTGGCCCTCCCGG
Erinamu_2   AGGTCTCCAGCCTTCTATTTTCTTAATAGACACATGCGTGGCCCTCCCGG
Erincon_0   AGGTCTCCAGCCTCCTATTTTCTTAATAGACACATGCGTGGCCCTCCCGG
Erineup_0   AGGTCTCCAGCCTCCTATTTTCTTAGTAGACACATGCGTGGCCCTCCCGG
Hemiaur_0   AGGTCTCCAGCCTCCTATTTATTCAGTAAACACATGCGTGGCCCTCCCGG
Hemiaur_1   AGGTCTCCAGCCTCCTATTTATTCAGTAAACACATGCGTGGCCCTCCCGG
Hylsui_0a   AGGTTTCCAGCCTTCTATTAGCATTATAAACACATGCGTGGCCCTTTCGA
Hylsui_0b   AGGTTTCCAGCCTTCTATTAGCATTATAAACACATGCGTGGCCCTTTCGA
Hylsui_1a   AGGTTTTCAGCCTTCTATTAGCCTTATAAACACATGCGTGGCCCTTTCGA
Hylsui_1b   AGGTTTTCAGCCTTCTATTAGCCTTATAAACACATGCGTGGCCCTTTCGA
Mesdauu_1   AGGTCTCCAGCCTCCTATTTATTCAGTAAACACATGCGTGGCCCTCCCGG
Mesdauu_2   AGGTCTCCAGCCTCCTATTTATTCAGTAAACACATGCGTGGCCCTCCCGG
Mesdauu_3   AGGTCTCCAGCCTCCTATTTATTCAGTAAACACATGCGTGGCCCTCCCGG
Mesdauu_4   AGGTCTCCAGCCTCCTATTTATTCAGTAAACACATGCGTGGCCCTCCCGG
Mesdauu_5   AGGTCTCCAGCCTCCTATTTATTCAGTAAACACATGCGTGGCCCTCCCGG
Meshugh_1   AGGTCTCCAGCCTCCTATTTATTCAGTAAACACATGCGTGGCCCTCCCGG
Meshugh_2   AGGTCTCCAGCCTCCTATTTATTCAGTAAACACATGCGTGGCCCTCCCGG
Neotetr_1   AGGTTTCCAGCCTTCTATTAGCTTTATAAACACATGCGTGGCCCTACCGG
Neotetr_2   AGGTTTCCAGCCTTCTATTAGCTTTATAAACACATGCGTGGCCCTACCGG
Nhhaina_1   AGGTTTCCAGCCTCCTATTAGCCTTATAAACACATGCGTGGCCCTTCCGG
Nhhaina_2   AGGTTTCCAGCCTCCTATTAGCCTTATAAACACATGCGTGGCCCTTCCGG
Nhhaina_3   AGGTTTCCAGCCTCCTATTAGCCTTATAAACACATGCGTGGCCCTTCCGG
Paraaet_3   AGGTCTCCTGCCTCCTATTTATTCAGTAGACACATGCGTGGCCCTCCCGG
Paraaet_4   AGGTCTCCTGCCTCCTATTTATTCAGTAGACACATGCGTGGCCCTCCCGG
Podotru_0   AGGTCTCCAGCCTTCTATTAGCACAATAAACACATGCGTGGCCCTCCCGA
Solepar_0   AGGNTTCCGGCCTTTTATTGGTATAGTAAACACATGCGTGGCCCTACTAG
Soreung_0   AGGTTTCCAGCCTCCTATTAGTTTAGCAAACACATGCGTGACCCTATCGA
Talpeur_0   AGGTTTCCAGCCTTCTATTAGCTCAGTAAACACATGCGTGACCCTGTCGA

Atelalb_0   TAGGAGCGGTAGTACACATGTTGCTATCCACCCGGGCAGTGTTGAGCTAT
Crocrus_0   TAGGAGTGGTAGCACACTAGTAGCTACCCACCCGGGCAGTGTTAGGCCAT
Echigym_0   GAGGAGCGGTAGCACACTAGTAGCTACCCACCCGGGCAGTGTTAAGCAAT
Episfum_0   CAGGAGTGGTAGCACACTAGTAGCTACCCACCCGGGCAGTGTTAAGCAAT
Erinamu_1   TAGGAGCGATAGTACACATGTTGCTATCCACCCGGGCAGTGTTGAGCTAT
Erinamu_2   TAGGAGCGATAGTACACATGTTGCTATCCACCCGGGCAGTGTTGAGCTAT
Erincon_0   TAGGAGCGATAGTACACATGTCGCTATCCACCCGGGCAGTGTTGAGCTAT
Erineup_0   TAGGAGCGATAGTACACATGTTGCTATCCACCCGGGCAGTGTTGAGCTAT
Hemiaur_0   TAGGAGCGATAGTACACAAGTCGCTATCCACCCGGGCAGTGTTGAGCTAT
Hemiaur_1   TAGGAGCGATAGTACACAAGTCGCTATCCACCCGGGCAGTGTTGAGCTAT
Hylsui_0a   TAGGAGCGACAGCACGCTCGCAGCTGTCCACCCGGGCAGTGTTAAGCAAT
Hylsui_0b   TAGGAGCGACAGTACGCTCGCAGCTGTCCACCCGGGCAGTGTTAAGCAAT
Hylsui_1a   TAGGAGCGACAGTACGCTCGCAGCTGTCCACCCGGGCAGTGTTAAGCAAT
Hylsui_1b   TAGGAGCGACAGTACGCTCGCAGCTGTCCACCCGGGCAGTGTTAAGCAAT
Mesdauu_1   TAGGAGCGATAGTACACGAGTTGCTATCCACCCGGGCAGTGTTGAGCTAT
Mesdauu_2   TAGGAGCGATAGTACACGAGTTGCTATCCACCCGGGCAGTGTTGAGCTAT
Mesdauu_3   TAGGAGCGATAGTACACAAGTTGCTATCCACCCGGGCAGTGTTGAGCTAT
Mesdauu_4   TAGGAGCGATAGTACACAAGTTGCTATCCACCCGGGCAGTGTTGAGCTAT
Mesdauu_5   TAGGAGCGATAGTACACAAGTTGCTATCCACCCGGGCAGTGTTGAGCTAT
Meshugh_1   TAGGAGCGATAGTACACAAGTTGCTATCCACCCGGGCAGTGTTGAGCTAT
Meshugh_2   TAGGAGCGATAGTACACAAGTTGCTATCCACCCGGGCAGTGTTGAGCTAT
Neotetr_1   AAGGAGCGACAGCACGCATGCAGCTGTCCACCCGGGCAGTGTTAAGCAAT
Neotetr_2   AAGGAGCGACAGCACGCATGCAGCTGTCCACCCGGGCAGTGTTAAGCAAT
Nhhaina_1   AAGGAGCGATAGTACACATGTGGCTGTCCACCCGGGCAGTGTTAAGCAAT
Nhhaina_2   AAGGAGCGATAGTACACATGTGGCTGTCCACCCGGGCAGTGTTAAGCAAT
Nhhaina_3   AAGGAGCGATAGTACACATGTGGCTGTCCACCCGGGCAGTGTTAAGCAAT
Paraaet_3   TAGGAGCGATAGTACACAAGTTGCTATCCACCCGGGCAGTGTTGAGCCAT
Paraaet_4   TAGGAGCGATAGTACACAAGTTGCTATCCACCCGGGCAGTGTTGAGCCAT
Podotru_0   GAGGAGCGGTAGTACACCTGTAGCTGCCCACCCGGGCAGTGTTAAGCAAT
Solepar_0   TAGGAGCGGTAGCACACACGTAGCTACCCACCCGGGCAGTGTTAAGCAAT
Soreung_0   TAGGAGTGGTAGCACACTAGTAGCTACCCACCCGGGCAGTGTTAAGCAAT
Talpeur_0   CAGGAGTGGCAGTACACCGGTAGCTGCCCACCCGGGCAGTGTTAAGCCAT

Atelalb_0   AAACGTTTGACTAATCATACTAAGGGTTGGTTCGTGGCACCGCTACGAAA
Crocrus_0   AAACGTTTGACCTATTATACTACGGGTTGGTTCGTGGCACCGCTACGAAA
Echigym_0   GAACGTTTGACTTATTATATTGTGGGTTGGTTCGTGGCACCGCTACGAAA
Episfum_0   AAACGTTTGACTAATTATGCTAAGGGTTGGTTCGTGGCACCGCTACGAAA
Erinamu_1   GAACGTTTGACTAACCATATTAAGGGTTGGTTCGTGGCACCGCTACGAAA
Erinamu_2   GAACGTTTGACTAACCATATTAAGGGTTGGTTCGTGGCACCGCTACGAAA
Erincon_0   GAACGTTTGACTAACCATATTAAGGGTTGGTTCGTGGCACCGCTACGAAA
Erineup_0   AAACGTTTGACTAACCATATTAAGGGTTGGTTCGTCGCACCGCTACGAAA
Hemiaur_0   GAACGTTTGACTAATTATACTGAGGGTTGGTTCGTGGCACCGCTACGAAA
Hemiaur_1   GAACGTTTGACTAATTATACTGAGGGTTGGTTCGTGGCACCGCTACGAAA
Hylsui_0a   AAACGTTTGACTAATTATATAATGGGTTGGTTCGTGGCACCGCTACGAAA
Hylsui_0b   AAACGTTTGACTAATTATATAATGGGTTGGTTCGTGGCACCGCTACGAAA
Hylsui_1a   GAACGTTTGACTAATTATATAATGGGTTGGTTCGTGGCACCGCTACGAAA
Hylsui_1b   GAACGTTTGACTAATTATATAATGGGTTGGTTCGTGGCACCGCTACGAAA
Mesdauu_1   GAACGTTTGACTAATTATACTGAGGGTTGGTTCGTGGCACCGCTACGAAA
Mesdauu_2   GAACGTTTGACTAATTATACTGAGGGTTGGTTCGTGGCACCGCTACGAAA
Mesdauu_3   GAACGTTTGACTAATTATACTGAGGGTTGGTTCGTGGCACCGCTACGAAA
Mesdauu_4   GAACGTTTGACTAATTATACTGAGGGTTGGTTCGTGGCACCGCTACGAAA
Mesdauu_5   GAACGTTTGACTAATTATACTGAGGGTTGGTTCGTGGCACCGCTACGAAA
Meshugh_1   GAACGTTTGACTAATTATACTGAGGGTTGGTTCGTGGCACCGCTACGAAA
Meshugh_2   GAACGTTTGACTAATTATACTGAGGGTTGGTTCGTGGCACCGCTACGAAA
Neotetr_1   GAACGTTTGACTAATTATATAAAGGGTTGGTTCGTGGCACCGCTACGGAA
Neotetr_2   GAACGTTTGACTAATTATATAAAGGGTTGGTTCGTGGCACCGCTACGGAA
Nhhaina_1   AAACGTTTGACTAATTATATAATGGGTTGGTTCGTGGCACCGCTACGGAA
Nhhaina_2   AAACGTTTGACTAATTATATAATGGGTTGGTTCGTGGCACCGCTACGGAA
Nhhaina_3   AAACGTTTGACTAATTATATAATGGGTTGGTTCGTGGCACCGCTACGGAA
Paraaet_3   AAACGTTTGACTAACCATACTGAGGGTTGGTTCGTGGCACCGCTACGAAA
Paraaet_4   AAACGTTTGACTAACCATACTGAGGGTTGGTTCGTGGCACCGCTACGAAA
Podotru_0   GAACGTTTGACTAATTATATTGTGGGTTGGTTCGTGGCACCGCTACGAAA
Solepar_0   AAACGTTTGACTAATTATACTATGAGTTGGTTCGTGGCACCGCTACGAAA
Soreung_0   AAACGTTTGACTAATTATGCTAAGGGTTGGTTCGTGGCACCGCTACGAAA
Talpeur_0   GAACGTTTGACTAATTATACTGAGGGTTGGTTCGTGGCACCGCTAGCAAA

Atelalb_0   CCCGTTAATAGGGGCGTGTGTAGATGAAATTATGATTGATAGCAATTATA
Crocrus_0   CCCGTTAATAAGGGCGTGTGTAGGTAAAGTTTTAACCGCTAGCAGTTAAA
Echigym_0   CCCGCTAATAGAGGTATGTGTAGATGAAGATTAAATTAGTACTAAATTTA
Episfum_0   CCCATTAATAGGGGCGTGTATAGATAAAGATTTAACTGCTAGCAGTTAAA
Erinamu_1   CCCGAGAATAGAGGCGTGTGTGGATGAAATTATGACTGCTAGCATTCATA
Erinamu_2   CCCGAGAATAGAGGCGTGTGTGGATGAAATTATGACTGCTAGCATTCATA
Erincon_0   CCCGAAAATAAGGGCGTGTGTGGATGAAATTATGACTGCTAGCGTTCATA
Erineup_0   CCCGAGAATAGGGGCGTGTGTGGATGAAATTATGACTGCTAGCTTTCATA
Hemiaur_0   CCCATAAATAGGGGCGTGTGTAGATGAAATTATAATTGATAGCAATTATA
Hemiaur_1   CCCATAAATAGGGGCGTGTGTAGATGAAATTATAATTGATAGCAATTATA
Hylsui_0a   CCCGCTAATAGAGGTGTGTGTATTTGAAGATTAAATTGATACCATTTAAA
Hylsui_0b   CCCGCTAATAGAGGTGTGTGTATCTGAAGATTAAATTGGTACCATTTAAA
Hylsui_1a   CCCGCTAATAGAGGTGTGTGTATTTGAAGACTAAATTGATACCATTTAAA
Hylsui_1b   CCCGCTAATAGAGGTGTGTGTATTTGAAGACTAAATTGATACCATTTAAA
Mesdauu_1   CCCATAAATAGGGGCGTGTGTAGATGAAATTATAATTGATAGCAATTATA
Mesdauu_2   CCCATAAATAGGGGCGTGTGTAGATGAAATTATAATTGATAGCAATTATA
Mesdauu_3   CCCATAAATAGGGGCGTGTGTAGATGAAATTATAATTGATAGCAATTATA
Mesdauu_4   CCCATAAATAGGGGCGTGTGTAGATGAAATTATAATTGATAGCAATTATA
Mesdauu_5   CCCATAAATAGGGGCGTGTGTAGATGAAATTATAATTGATAGCAATTATA
Meshugh_1   CCCATAAATAGGGGCGTGTGTAGATGAAATTGTAATTGATAGCAATTACA
Meshugh_2   CCCATAAATAGGGGCGTGTGTAGATGAAATTGTAATTGATAGCAATTATA
Neotetr_1   CCCGCTAATAGGGGTGTGTGTTTGTGAAGATTAAATTGATACCAAATTTA
Neotetr_2   CCCGCTAATAGGGGTGTGTGTTTGTGAAGATTAAATTGATACCAAATTTA
Nhhaina_1   CCCGTTAATAGGGGTGTGTGTATATGAAGATTAAATTGGTACCAAATTTG
Nhhaina_2   CCCGTTAATAGGGGTGTGTGTATATGAAGATTAAATTGGTACCAAATTTG
Nhhaina_3   CCCGTTAATAGGGGTGTGTGTATATGAAGATTAAATTGGTACCAAATTTG
Paraaet_3   CCCATAAATAGGGGCGTGTGTGGATGAAAATATAATAGCTAGCAATTATA
Paraaet_4   CCCATAAATAGGGGCGTGTGTGGATGAAAATATAATAGCTAGCAATTATA
Podotru_0   CCCGCTAATAGAGGTGTGTGTAGATGAGGATTTAACTAGTACTAAGTTCA
Solepar_0   CCCATCAATAAAGGCGTGTGCAGATAAAGTTCTGACTAACACCAGTTAGA
Soreung_0   CCCATTAATAGGGGCGTGTGTAGATAAAGGTTTAACTGCTAGCAGTTAAA
Talpeur_0   CCCGTTAATAGAGGCGTGTGTGGATAAAGCCTTAACTGACACCAGTTAAA

Atelalb_0   CGTGATTTCATCTACACGCTAAGATCCATAGGCCTATGCTTAGCGACAGT
Crocrus_0   CGTAACTTTATCTACACGCTAAGAACCATGGGCCCATGCTTAGCAACAAT
Echigym_0   CGTGTCTTCACCTACACGCTAGAATCCATGGGCCCATGTCTAGCAGTAGT
Episfum_0   CGTGACTTTATCTATACGCTAAGACCCATGGGCCCATGCTTAGCAGTAAT
Erinamu_1   CGTGATTTCATCTACACGCTAAGACCCATAGGCCTATGCTTAACGACAGT
Erinamu_2   CGTGATTTCATCTACACGCTAAGACCCATAGGCCTATGCTTAACGACAGT
Erincon_0   CGTGATTTCATCTACACGCTAAAACCCATAGGCCTATGCTTAGCGACAGT
Erineup_0   CGTGATTTCATCTACACGCTAAGACCCATAGGCCTATGCTTAGCGACAGT
Hemiaur_0   CGTGTTTTCATCTACACGCTAAGACCCATAGGCCTATGCTTAGCGATAGT
Hemiaur_1   CGTGTTTTCATCTACACGCTAAAACCCATAGGCCTATGCTTAGCGATAGT
Hylsui_0a   CGTGTCTTCAAATACACGCTAGAATCCATGGGCCCATGTCTAGCAGTAAC
Hylsui_0b   CGTGTCTTCAAATACACGCTAGAGTCCATGGGCCCATGTCTAGCAGTAAC
Hylsui_1a   CGTGTCTTCAAATACACGCTAGAAAACATGGGCCCATGTCTAGCAGTAAC
Hylsui_1b   CGTGTCTTCAAATACACGCTAGAAAACATGGGCCCATGTCTAGCAGTAAC
Mesdauu_1   CGTGTTTTCATCTACACGCTAAGACCCATAGGCCTATGCTTAGCGATAGT
Mesdauu_2   CGTGTTTTCATCTACACGCTAAGACCCATAGGCCTATGCTTAGCGATAGT
Mesdauu_3   CGTGTTTTCATCTACACGCTAAGACCCATAGGCCTATGCTTAGCGATAGT
Mesdauu_4   CGTGTTTTCATCTACACGCTAAGACCCATAGGCCTATGCTTAGCGATAGT
Mesdauu_5   CGTGTTTTCATCTACACGCTAAGACCCATAGGCCTATGCTTAGCGATAGT
Meshugh_1   CGTGTTTTCATCTACACGCTAAGACCCATAGGCCTATGCTTAGCGATAGT
Meshugh_2   CGTGTTTTCATCTACACGCTAAGACCCATAGGCCTATGCTTAGCGATAGT
Neotetr_1   CGTGTCTTCATATACACGCTAGAACCTATGGGCCCATATCTAGCAATAAT
Neotetr_2   CGTGTCTTCATGTACACGCTAGAACCTATGGGCCCATATCTAGCAATAAT
Nhhaina_1   CGTGTCTTCATCTACACGCTAGAATACATGGGCCCATGTCTAGCAATAGT
Nhhaina_2   CGTGTCTTCATCTACACGCTAGAATACATGGGCCCATGTCTAGCAATAGT
Nhhaina_3   CGTGTCTTCATCTACACGCTAGAATACATGGGCCCATGTCTAGCAATAGT
Paraaet_3   CGTGTTTTCATCTACACGCTAAGACCCATAGGCCTATGCTTAGCAATAAT
Paraaet_4   CGTGTTTTCATCTACACGCTAAGACCCATAGGCCTATGCTTAGCAATAAT
Podotru_0   CGTATCCCCATCTACACGCTAGAGCCCATGGGCCCATGTCTAGCAGTAGT
Solepar_0   CGTGACTTTATTTGCACGCTAAGACCCATGGGCCCATGCTTAGCAACAAT
Soreung_0   CGTGACTTTAGCTACACGCTAAGATCCATGGGCCCATGCTTAGCGGTATT
Talpeur_0   CGTGGCTTTATCTACACGCTAAGGCCCATGGGCCCATGCTTAGCGACAAT

Atelalb_0   TACAACTGTAGCCGAGAGCGCTGGATGGCGGTGCTTTACTAGAAGCCTGT
Crocrus_0   CACGACTGTTGCCGAGAGCGCTGGATGGCGGTGCTTTACTAGAAGCCTGT
Echigym_0   CATGGCTATTACCGAGAGCGCTGGATGGCGGTGCTTCACTAGAAGCCTGT
Episfum_0   TACAAATACTGCCGAGAGCGCTGGATGGCGGTGCTTTACTAGAAGCCTGT
Erinamu_1   TACAACTGTAGCCGAGAGCGCTGGATGGCGGTGCTTTACTAGAAGCCTGT
Erinamu_2   TACAACTGTAGCCGAGAGCGCTGGATGGCGGTGCTTTACTAGAAGCCTGT
Erincon_0   TACAATTGTAGCCGAGAGCGCTGGATGGCGGTGCTTTACTAGAAGCCTGT
Erineup_0   TACAACTGTAGCCGAGAGCGCTGGATGGCGGTGCTTTACTAGAAGCCTGT
Hemiaur_0   TACAACTATAGCCGAGAGCGCTGGATGGCGGTGCTTTACTAGAAGCCTGT
Hemiaur_1   TACAACTATAGCCGAGAGCGCTGGATGGCGGTGCTTTACTAGAAGCCTGT
Hylsui_0a   CACGGTTATTACCGAGAGCGCCGGATGGCGGTGCTTCACTAGAAGCCTGT
Hylsui_0b   CACGGTTATTACCGAGAGCGCCGGATGGCGGTGCTTCACTAGAAGCCTGT
Hylsui_1a   CACGGTTATTACCGAGAGCGCTGGATGGCGGTGCTTCACTAGAAGCCTGT
Hylsui_1b   CACGGTTATTACCGAGAGCGCTGGATGGCGGTGCTTCACTAGAAGCCTGT
Mesdauu_1   TACAACTATAGCCGAGAGCGCTGGATGGCGGTGCTTTACTAGAAGCCTGT
Mesdauu_2   TACAACTATAGCCGAGAGCGCTGGATGGCGGTGCTTTACTAGAAGCCTGT
Mesdauu_3   TACAACTATAGCCGAGAGCGCTGGATGGCGGTGCTTTACTAGAAGCCTGT
Mesdauu_4   TACAACTATAGCCGAGAGCGCTGGATGGCGGTGCTTTACTAGAAGCCTGT
Mesdauu_5   TACAACTATAGCCGAGAGCGCTGGATGGCGGTGCTTTACTAGAAGCCTGT
Meshugh_1   TACAACTATAGCCGAGAGCGCTGGATGGCGGTGCTTTACTAGAAGCCTGT
Meshugh_2   TACAACTATAGCCGAGAGCGCTGGATGGCGGTGCTTTACTAGAAGCCTGT
Neotetr_1   CACGATTATTACCGAGGGCGCCGGATGGCGGTGCTTCACTAGAAGCCTGT
Neotetr_2   CACGATTATTACCGAGGGCGCCGGATGGCGGTGCTTCACTAGAAGCCTGT
Nhhaina_1   TACAACTATTACCGAGGGCGCCGGATGGCGGTGCTTCACTAGAAGCCTGT
Nhhaina_2   TACAACTATTACCGAGGGCGCCGGATGGCGGTGCTTCACTAGAAGCCTGT
Nhhaina_3   TACAACTATTACCGAGGGCGCCGGATGGCGGTGCTTCACTAGAAGCCTGT
Paraaet_3   TACAATTATAGCCGAGAGCGCTGGATGGCGGTGCTTTACTAGAAGCCTGT
Paraaet_4   TACAATTATAGCCGAGAGCGCTGGATGGCGGTGCTTTACTAGAAGCCTGT
Podotru_0   CACGACTATTACCGAGAGCGCCGGATGGCGGTGCTTCACTAGAAGCCTGT
Solepar_0   TACAATTGTTGCCGAGAGCGCTGGATGGCGGTGCTTTACTANAAGCCTGT
Soreung_0   TACAAATACCGTCGAGAGCGCTGGATGGCGGTGCTTTACTAGAAGCCTGT
Talpeur_0   CACGATTGTTGCCGAGAGCGCTGGATGGCGGTGCTTTACTAGAAGCCTGT

Atelalb_0   TCTATCGCGATCCAATCTGCCTTTATACCGCCATCTGCACCCTAGGGTGC
Crocrus_0   TCTATCGCGATCCACTTCGCCTATATACCGCCATCTGCACCCTAGGGTGC
Echigym_0   TCTATCGCGATCCAACTCGTCTATATACCGCCATCTGCACCCTAGGGTGC
Episfum_0   TCTATCGCGATCCACCTCGCCTATATACCGCCATCTGCACCCTAGGGTGC
Erinamu_1   TCTATCGCGATCCAATCTGCCTTTATACCGCCATCTGCACCCTAGGGTGC
Erinamu_2   TCTATCGCGATCCAATCTGCCTTTATACCGCCATCTGCACCCTAGGGTGC
Erincon_0   TCTATCGCGATCCAATCTGCCTTTATACCGCCATCTGCACCCTAGGGTGC
Erineup_0   TCTATCGCGATCCAATCTGCCTTTATACCGCCATCTGCACCCTAGGGTGC
Hemiaur_0   TCTATCGCGCTCCAATCTGCCTTTATACCGCCATCTGCACCCTAGGGTGC
Hemiaur_1   TCTATCGCGCTCCAATCTGCCTTTATACCGCCATCTGCACCCTAGGGTGC
Hylsui_0a   TCTATCGCGATCCAACTCGTCTATATACCGCCATCTGCACCCTAGGGTGC
Hylsui_0b   TCTATCGCGATCCAACCCGTCTATATACCGCCATCTGCACCCTAGGGTGC
Hylsui_1a   TCTATCGCGATCCAACCCGTCTATATACCGCCATCTGCACCCTAGGGTGC
Hylsui_1b   TCTATCGCGATCCAACCCGTCTATATACCGCCATCTGCACCCTAGGGTGC
Mesdauu_1   TCTATCGCGCTCCAATCTGCCTTTATACCGCCATCTGCACCCTAGGGTGC
Mesdauu_2   TCTATCGCGCTCCAATCTGCCTTTATACCGCCATCTGCACCCTAGGGTGC
Mesdauu_3   TCTATCGCGCTCCAGTCTGCCTTTATACCGCCATCTGCACCCTAGGGTGC
Mesdauu_4   TCTATCGCGCTCCAGTCTGCCTTTATACCGCCATCTGCACCCTAGGGTGC
Mesdauu_5   TCTATCGCGCTCCAGTCTGCCTTTATACCGCCATCTGCACCCTAGGGTGC
Meshugh_1   TCTATCGCGTTCCAATCTGCCTTTATACCGCCATCTGCACCCTAGGGTGC
Meshugh_2   TCTATCGCGTTCCAATCTGCCTTTATACCGCCATCTGCACCCTAGGGTGC
Neotetr_1   TCTATCGCGATCCAACCCGTCTATATACCGCCATCTGCACCCTAGGGTGC
Neotetr_2   TCTATCGCGATCCAATCCGTCTATATACCGCCATCTGCACCCTAGGGTGC
Nhhaina_1   TCTATCGCGTTCCAACCCGTCTATATACCGCCATCTGCACCCTAGGGTGC
Nhhaina_2   TCTATCGCGTTCCAACCCGTCTATATACCGCCATCTGCACCCTAGGGTGC
Nhhaina_3   TCTATCGCGTTCCAACCCGTCTATATACCGCCATCTGCACCCTAGGGTGC
Paraaet_3   TCTATCGCGATCCAATCTGCCTTTATACCGCCATCTGCACCCTAGGGTGC
Paraaet_4   TCTATCGCGATCCAATCTGCCTTTATACCGCCATCTGCACCCTAGGGTGC
Podotru_0   TCTATCGCGATCCAATTCGTCTATATACCGCCATCTGCACCCTAGGGTGC
Solepar_0   TCTATCGCGATCCAACCTGCCTATATACCGCCATCTGCACCCTAGGGTGC
Soreung_0   TCTATCGCGATCCACCCCGCTTATATACCGCCATCTGCACCCTAGGGTGC
Talpeur_0   TCTATCGCGATCCAACTCGCCTATATACCGCCATCTGCACCCTAGGGTGC

Atelalb_0   ATATAAGTTAGGTCAAGGTGCAGCAGATTGGTGAAATGGGCTCTTTAAAG
Crocrus_0   ATATACGTTAGGTCAAGGTGTAGCGAAGTGGAGAAATGGGCTTTCTTAGA
Echigym_0   ATATACGTTAGGTCAAGGTGTAACGAGTTGGAGCAATGGGCTCTTTAAAG
Episfum_0   ATATACGTTAGGTCAAGGTGTAGCGAGGTGGAGAAATGGGCTTTCTAAGA
Erinamu_1   ATATAAGTTAGGTCAAGGTGCAGCAGATTGGTGAAATGGGCTCTTTAAAG
Erinamu_2   ATATAAGTTAGGTCAAGGTGCAGCAGATTGGTGAAATGGGCTCTTTAAAG
Erincon_0   ATATAAGTTAGGTCAAGGTGCAGCAGATTGGTGAAATGGGCTCTTTAAAG
Erineup_0   ATATAAGTTAGGTCA-GGTGCAGCAGATTGGTGAAATGGGCTCTTTAAAG
Hemiaur_0   ATATAAGTTAGGTCAAGGTGCAGCAGATTGGTGAAATGGGCTCTTTAAAG
Hemiaur_1   ATATAAGTTAGGTCAAGGTGCAGCAGATTGGTGAAATGGGCTCTTTAAAG
Hylsui_0a   ATATACGTTAGGTCAAGGTGTAACGAGTTGGAGAAATGGGCTTCTTAATA
Hylsui_0b   ATATACGTTAGGTCAAGGTGTAACGGGTTGGAGCAATGGGCTTCTTAATA
Hylsui_1a   ATATACGTTAGGTCAAGGTGTAACGGGTTGGAGCAATGGGCTTCTTAATA
Hylsui_1b   ATATACGTTAGGTCAAGGTGTAACGGGTTGGAGCAATGGGCTTCTTAATA
Mesdauu_1   ATATAAGTTAGGTCAAGGTGCAGCAGATTGGTGAAATGGGCTCTTTAAAG
Mesdauu_2   ATATAAGTTAGGTCAAGGTGCAGCAGATTGGTGAAATGGGCTCTTTAAAG
Mesdauu_3   ATATAAGTTAGGTCAAGGTGCAGCAGATTGGTGAAATGGGCTCTTTAAAG
Mesdauu_4   ATATAAGTTAGGTCAAGGTGCAGCAGATTGGTGAAATGGGCTCTTTAAAG
Mesdauu_5   ATATAAGTTAGGTCAAGGTGCAGCAGATTGGTGAAATGGGCTCTTTAAAG
Meshugh_1   ATATAAGTTAGGTCAAGGTGCAGCAGATTGGTGAAATGGGCTCTTTAAAG
Meshugh_2   ATATAAGTTAGGTCAAGGTGCAGCAGATTGGTGAAATGGGCTCTTTAAAG
Neotetr_1   ATATACGTTAGGTCAAGGTGTAACGGGTTGGAGCAATGGGCTTTTTAAAA
Neotetr_2   ATATACGTTAGGTCAAGGTGTAACGGGTTGGAGTAATGGGCTTTTTAAAA
Nhhaina_1   ATATACGTTAGGTCAAGGTGTAACGGGTTGGAGCAATGGGCTTTTTAAAA
Nhhaina_2   ATATACGTTAGGTCAAGGTGTAACGGGTTGGAGCAATGGGCTTTTTAAAA
Nhhaina_3   ATATACGTTAGGTCAAGGTGTAACGGGTTGGAGCAATGGGCTTTTTAAAA
Paraaet_3   ATGTAAGTTAGGTCAAGGTGCAGCAGATTGGTGAAATGGGCTCTTTAAAG
Paraaet_4   ATGTAAGTTAGGTCAAGGTGCAGCAGATTGGTGAAATGGGCTCTTTAAAG
Podotru_0   ATATACGTTAGGTCAAGGTGTAACGAATTGGAGCAATGGGCTCTTTAAAG
Solepar_0   ACATACGTTAGGTCAAGGTGTAGCAGGTTGGAGAAATGGGCTTNCTAAAA
Soreung_0   ATATACGTTAGGTCAAGGTGTAGCGAGGTGGAGAAATGGGCTTTCTTAGA
Talpeur_0   ACATACGTTAGGTCAAGGTGTAGCGAGTTGGAGAAATGGGCTTTCTTAGA

Atelalb_0   ATTTTTATGCTAAAAATTTTAGAATTAAGCTTAATTTGAAGCATGCACAC
Crocrus_0   ACCCCTATGTTAGAGGCTTTAGAGCCAAGCTTGACTTGAAGCACGCACAC
Echigym_0   GTTTCTATGCTAGAAACTTTAGAGCTAAGCTTAACTTGAAGCACGTACAC
Episfum_0   GTTACTATGCTAGTAACTTTAGAGTCAAGCTTGACTTGAAGCACGCACAC
Erinamu_1   ATTATTATGCTAAAAATTTTAGAATTAAGCTTAATTTGAAGCATGCACAC
Erinamu_2   ATTATTATGCTAAAAATTTTAGAATTAAGCTTAATTTGAAGCATGCACAC
Erincon_0   ATTATTATGCTAAAAATTTTAGAATTAAGCTTAATTTGAAGCATGCACAC
Erineup_0   ATTATTATGCTAAAAATTTTAGAATTAAGCTTAATTTGAAGCATGCACAC
Hemiaur_0   ATTTTCATGCTGAAAATTTTAGAATTAAGCTTAATTTGAAGCATGCACAC
Hemiaur_1   ATTTTCATGCTGAAAATTTTAGAATTAAGCTTAATTTGAAGCATGCACAC
Hylsui_0a   GTCTTTATGCTAAGGACTTTAGAATTAAGCTTAATTTGAAGCACGTACAC
Hylsui_0b   GTCTTTATGCTAAAGACTTTAGAATTAAGCTTAATTTGAAGCACGTACAC
Hylsui_1a   GTCTTTATGTTAAAGACTTTAGAATTAAGCTTAATTTGAAGCATGTACAC
Hylsui_1b   GTCTTTATGTTAAAGACTTTAGAATTAAGCTTAATTTGAAGCATGTACAC
Mesdauu_1   ATTTTCATGCTGAAAATTTTAGAATTAAGCTTAATTTGAAGCATGCACAC
Mesdauu_2   ATTTTCATGCTGAAAATTTTAGAATTAAGCTTAATTTGAAGCATGCACAC
Mesdauu_3   ATTTTCATGCTGAAAATTTTAGAATTAAGCTTAATTTGAAGCATGCACAC
Mesdauu_4   ATTTTCATGCTGAAAATTTTAGAATTAAGCTTAATTTGAAGCATGCACAC
Mesdauu_5   ATTTTCATGCTGAAAATTTTAGAATTAAGCTTAATTTGAAGCATGCACAC
Meshugh_1   ATTTTCATGCTGAAAATTTTAGAATTAAGCTTAATTTGAAGCATGCACAC
Meshugh_2   ATTTTCATGCTGAAAATTTTAGAATTAAGCTTAATTTGAAGCATGCACAC
Neotetr_1   GTCTTAATGTTTAAGATTTTAGAATTAAGCTTAATTTGAAGCACGTACAC
Neotetr_2   GTCTTAATGTTTAAGATTTTAGAATTAAGCTTAATTTGAAGCACGTACAC
Nhhaina_1   ATCTTTATGTGAAAGATTTTAGAATTAAGCTTAATTTGAAGCACGTACAC
Nhhaina_2   ATCTTTATGTGAAAGATTTTAGAATTAAGCTTAATTTGAAGCACGTACAC
Nhhaina_3   ATCTTTATGTGAAAGATTTTAGAATTAAGCTTAATTTGAAGCACGTACAC
Paraaet_3   ACTCCCATGTTGAGAGTTTTAGAATTAAGCTTAATTTGAAGCATGCACAC
Paraaet_4   ACTCCCATGCTGAGAGTTTTAGAATTAAGCTTAATTTGAAGCATGCACAC
Podotru_0   GTTTCTATGCTAGAAACTTTAGAGCTAAGCTTAACTTGAAGCACGTACAC
Solepar_0   ATCCCTATGCTGGGGATTTTACAATTAAGCTTAATTTGAAGCACGCACAC
Soreung_0   GTTATTATGCTAATAACTTTAGAGTTAAGCTTAACTTGAAGCACGCACAC
Talpeur_0   ACCTTTATGCGAAAGGTTTTAGAATTAAGCTTAATTTGAAGCACGCACAC

Atelalb_0   GCCCGTCCTCTTCATATGTGAAGAGGTCGTAACGTAAGTATACTAGTGTA
Crocrus_0   GCCCGTCCTCTTCGTATATGAAGAGGTCGTAACGTAAGCATACTAGTGTG
Echigym_0   GCCCGTCCTCCTCATATACGAGGAGGTCGTAACGTAAGTATACTAGTGTA
Episfum_0   GCCCGTCCTCCTCGTATATGAGGAGGTCGTAACGTAAGCATACTAGTGTG
Erinamu_1   GCCCGTCCTCTTCGCATGCGAAGAGGTCGTAACGTAAGTATACTAGTGTA
Erinamu_2   GCCCGTCCTCTTCGCATGCGAAGAGGTCGTAACGTAAGTATACTAGTGTA
Erincon_0   GCCCGTCCTCTTCGCATGCGAAGAGGTCGTAACGTAAGTATACTAGTGTA
Erineup_0   GCCCGTCCTCTTCGCATGCGAAGAGGTCGTAACGTAAGTATACTAGTGTA
Hemiaur_0   GCCCGTCCTCTTCATATATGAAGAGGTCGTAACGTAAGTATACTAGTGTA
Hemiaur_1   GCCCGTCCTCTTCATATATGAAGAGGTCGTAACGTAAGTATACTAGTGTA
Hylsui_0a   GCCCGTCCTCCTCTTGCACGAGGAGGTCGTAACGTAAGTATACTAGTGTA
Hylsui_0b   GCCCGTCCTCCTCTTGCACGAGGAGGTCGTAACGTAAGTATACTAGTGTA
Hylsui_1a   GCCCGTCCTCCTCTTGCACGAGGAGGTCGTAACGTAAGTATACTAGTGTA
Hylsui_1b   GCCCGTCCTCCTCTTGCACGAGGAGGTCGTAACGTAAGTATACTAGTGTA
Mesdauu_1   GCCCGTCCTCTTCATATATGAAGAGGTCGTAACGTAAGTATACTAGTGTA
Mesdauu_2   GCCCGTCCTCTTCATATATGAAGAGGTCGTAACGTAAGTATACTAGTGTA
Mesdauu_3   GCCCGTCCTCTTCATATATGAAGAGGTCGTAACGTAAGTATACTAGTGTA
Mesdauu_4   GCCCGTCCTCTTCATATATGAAGAGGTCGTAACGTAAGTATACTAGTGTA
Mesdauu_5   GCCCGTCCTCTTCATATATGAAGAGGTCGTAACGTAAGTATACTAGTGTA
Meshugh_1   GCCCGTCCTCTTCATATATGAAGAGGTCGTAACGTAAGTATACTAGTGTA
Meshugh_2   GCCCGTCCTCTTCATATATGAAGAGGTCGTAACGTAAGTATACTAGTGTA
Neotetr_1   GCCCGTCCTCCTCATGCACGAGGAGGTCGTAACGTAAGTATACTAGTGTA
Neotetr_2   GCCCGTCCTCCTCATGCACGAGGAGGTCGTAACGTAAGTATACTAGTGTA
Nhhaina_1   GCCCGTCCTCCTCATGCACGAGGAGGTCGTAACGTAAGTATACTAGTGTA
Nhhaina_2   GCCCGTCCTCCTCATGCACGAGGAGGTCGTAACGTAAGTATACTAGTGTA
Nhhaina_3   GCCCGTCCTCCTCATGCACGAGGAGGTCGTAACGTAAGTATACTAGTGTA
Paraaet_3   GCCCGTCCTCTTCATATATGAAGAGGTCGTAACGTAAGTATACTAGTGTA
Paraaet_4   GCCCGTCCTCTTCATATATGAAGAGGTCGTAACGTAAGTATACTAGTGTA
Podotru_0   GCCCGTCCTCCTCATATACGAGGAGGTCGTAACGTAAGTATACTAGTGTA
Solepar_0   GCCCGTCCTCCTCATACATGAGGAGGTCGTAACGTAAGCGTACTAGTGTG
Soreung_0   GCCCGTCCTCTTCGTATATGAAGAGGTCGTAACGTAAGCATACTAGTGTG
Talpeur_0   GCCCGTCCTCCTCGTATATGAGGAGGTCGTAACGTAAGCATACTAGTGTG

Atelalb_0   CTTGTAATGGCTTAATTAAAGTATCAGCTACCAAGAATCTAATATAAAAT
Crocrus_0   CTTGTAATGGCTTGATTAAAGTCTCCGCCCCCTAGAATTATACACAATAT
Echigym_0   CTTGAAATGGCTTATTTACAGTATCAGCAACCAAGAATTAAATTTTGGAT
Episfum_0   CTTGTAATGGCTTGATTAAAGTATCCGCACCCTAGAATCTAATAAAATAT
Erinamu_1   CTTGTAATGGCTTAATTAAAGTATCAGCTCCCACGAATCTAATATAAGAT
Erinamu_2   CTTGTAATGGCTTAATTAAAGTATCAGCTCCCACGAATCTAATATAAGAT
Erincon_0   CTTGNNNTGGCTTAATTAAAGTATCAGCTCCCACGAATCTAATATAAGAT
Erineup_0   CTTGTAATGGCTTAATTAAAGTATCAGCTCCCACGAATCTAATATAAGAT
Hemiaur_0   CTTGTAATGGCTTGTTTAAAGTATCAGCTCCCACAAATCTAATATAAAAT
Hemiaur_1   CTTGTAATGGCTTGTTTAAAGTATCAGCTCCCACAAATCTAATATAAAAT
Hylsui_0a   CTTGAATTGGCTTGCTTAAAGTATCAACAACCAAAAATTTGTTTCATAAT
Hylsui_0b   CTTGTATTGGCTTGCTTAAAGCATCAACAACCAAAAATTTGTTACATAAT
Hylsui_1a   CTTGTATTGGCTTACTTAAAGCATCAACAACCAAAAATTTGTTACATAAT
Hylsui_1b   CTTGTATTGGCTTACTTAAAGCATCAACAACCAAAAATTTGTTACATAAT
Mesdauu_1   CTTGTAATGGCTTGTTTAAAGTATCAGCTCCCACAAATCTAATATAAAAT
Mesdauu_2   CTTGTAATGGCTTGTTTAAAGTATCAGCTCCCACAAATCTAATATAAAAT
Mesdauu_3   CTTGTAATGGCTTGTTTAAAGTATCAGCTCCCACAAATCTAATATAAAAT
Mesdauu_4   CTTGTAATGGCTTGTTTAAAGTATCAGCTCCCACAAATCTAATATAAAAT
Mesdauu_5   CTTGTAATGGCTTGTTTAAAGTATCAGCTCCCACAAATCTAATATAAAAT
Meshugh_1   CTTGTAATGGCTTGTTTAAAGTATCAGCTCCCACAAATCTAATATAAAAT
Meshugh_2   CTTGTAATGGCTTGTTTAAAGTATCAGCTCCCACAAATCTAATATAAAAT
Neotetr_1   CTTGTAATGGCTTGCTTAAAGCATCAACAACCAAGAATTAAATTAAACAT
Neotetr_2   CTTGTAATGGCTTGCTTAAAGCATCAACAACCAAGAATTAAATTAAACAT
Nhhaina_1   CTTGTAATGGCTTGCTTAAAGCATCAACATCCAAGAATTAAATAAAAAAT
Nhhaina_2   CTTGTAATGGCTTGCTTAAAGCATCAACATCCAAGAATTAAATAAAAAAT
Nhhaina_3   CTTGTAATGGCTTGCTTAAAGCATCAACATCCAAGAATTAAATAAAAAAT
Paraaet_3   CTTGTAATGGCTTAATTAAAGTATCAGCTCCCACAAATTCAATAAAAAAT
Paraaet_4   CTTGTAATGGCTTAATTAAAGTATCAGCTCCCACAAATTCAATAAAAAAT
Podotru_0   CTTGTAATGGCTTACTTAAAGTATCAGCAGCCAAGAATTAAATTCAGAAT
Solepar_0   CTTGTAATGGTTTTCTTAAAGTATCCGCAGCCAAAAATCTAATCAAAAAT
Soreung_0   CTTGTAATGGCTTGATTAAAGTATCCGCATCCTAGAATCTAAATAAAAAT
Talpeur_0   CTTGAAATGGCTTGATTAAAGTTTCCGCAACCAAGAATTAAAACAAATAT

Atelalb_0   CAATATAACTTGCTTAACACCCACGAAACAATAAATCGAAAGTCAAAATC
Crocrus_0   CACCATAACTTGCTCAGCACCCACGAAACAATAAAAAGAAAGACAAAATT
Echigym_0   AAAAAAAACTAGATAAACGCCCACGTTACAATAAACTGAAAGTTAAAATT
Episfum_0   CACAACCACTTGCCTAGCACCCACGAAACAATAAAAAGAAAGCCAAAATT
Erinamu_1   CATTATGACTTGCTTAACACCCACGAAACAATAAATAGAAAGTCAAAATC
Erinamu_2   CATTATGACTTGCTTAACACCCACGAAACAATAAATAGAAAGTTAAAATC
Erincon_0   CATTATGACTTGCTTAACACCCACGAAACAATAAATAGAAAGTCAAAATC
Erineup_0   CACAATGACTTGCTTAACACCCACGAAACAATAAATAGAAAGTTAAAATC
Hemiaur_0   CATTATGACTTGCTTAGCACCCACGAAACAATAAATAGAAAGTTAAAATC
Hemiaur_1   CATTATGACTTGCTTAGCACCCACGAAACAATAAATAGAAAGTTAAAATC
Hylsui_0a   CATCAAAACTAGCCTAGCACCCACGAAACAATAAACAGAAAGTCATAATT
Hylsui_0b   CATCAAAACTAGCCTAGCACCCACGAGACAATAAACAGAAAGTTATAATT
Hylsui_1a   CATTAAAACTAGCCTAGCGCCCACGAAACAATAAACAGAAAGTTATAATT
Hylsui_1b   CATTAAAACTAGCCTAGCGCCCACGAAACAATAAACAGAAAGTTATAATT
Mesdauu_1   CATCATGACTTGCTTAGCACCCACGAAACAATAAATAGAAAGTTAAAATC
Mesdauu_2   CATTATGACTTGCTTAGCACCCACGAAACAATAAATAGAAAGTTAAAATC
Mesdauu_3   CATTATGACTTGCTTAGCACCCACGAAACAATAAATAGAAAGCTAAAATC
Mesdauu_4   CATTATGACTTGCTTAGCACCCACGAAACAATAAATAGAAAGCTAAAATC
Mesdauu_5   CATTATGACTTGCTTAGCACCCACGAAACAATAAATAGAAAGCTAAAATC
Meshugh_1   CATTATGACTTGCTTAGCACCCACGAAACAATAAATAGAAAGTTAAAATC
Meshugh_2   CATTATGACTTGCTTAGCACCCACGAAACAATAAATAGAAAGTTAAAATC
Neotetr_1   CAAAAAAACTTGCCCAACACCCACGATACAATAAACAGAAAGTGAAAATT
Neotetr_2   CAAAAAAACTTGCCCAACACCCACGATACAATAAACAGAAAGACAAAATT
Nhhaina_1   CATAAAAACTTGCCCAACACCCACGATACAATAAACCGAAAGTTAAAATT
Nhhaina_2   CATAAAAACTTGCCCAACACCCACGATACAATAAACCGAAAGTTAAAATT
Nhhaina_3   CATAAAAACTTGCCCAACACCCACGATACAATAAACCGAAAGTTAAAATT
Paraaet_3   CATTATAACTTGCTTAGCACCCACGAAACAATAAATAGAAAGTTAAAATT
Paraaet_4   CATTATAACTTGCTTAGCACCCACGAAACAATAAATAGAAAGTTAAAATT
Podotru_0   AAAAAAAACTAGCCTAGCGCCCACGTTACAATAAACCGAAAGTTAAAATT
Solepar_0   CAACATGACTTGCTTTGCACCCACGAAACAATAGAAAGAAAGAAAAAATT
Soreung_0   CACTACAACTTGCTTAGCACCCACGTAACAATAAAAAGAAAGCTAAAATT
Talpeur_0   CATTATAACTTGCCTAGCGCCCACGATACAATAAAAAGAAAGCAAAAATT

Atelalb_0   CCAGGTCATTATATTCAAAGATTTAAACAAAAGTAAAATTTAAAATCAAC
Crocrus_0   CCAGGTCATTAAC-CCAAAGCTAAAAAAAAGAGTAAAAAGAAAGTCAAAT
Echigym_0   CCAGGTCATTGATAACAAAGAAAAATAAAAGAGTATAACAAAAACTTAAC
Episfum_0   CCAGGTCATTAAA-ACAAAGCTAATAAAAAAAGTAAAAATTAAAATATAC
Erinamu_1   CCAGGTCATTATAATCAAAGATTATAAAAAAAGTAAAATCAAAAACCAAC
Erinamu_2   CCAGGTCATTATAATCAAAGATTATAAAAAAAGTAAAATCAAAAACCAAC
Erincon_0   CCAGGTCATTATAATCAAAGATTATAAAAAAAGTAAAATTAAAAACA-CC
Erineup_0   CGAGGTCATTATAATCAAAGATTAGTAAAAAAGTAAAATTAAAAACA-TC
Hemiaur_0   CCAGGTCATTATAATCAAAGATTATAAAAAAAGTAAAATTTAAAATCAAC
Hemiaur_1   CCAGGTCATTATAATCAAAGATTATAAAAAAAGTAAAATTTAAAATCAAC
Hylsui_0a   CCAGGTCATTAATAACAAAGAAAAAAAAAAAAGTATAATTTAAACCCAAC
Hylsui_0b   CCAGGTCATTAATAACAAAGATAAAAAAAAGAGTATAACTTAAACCCAAC
Hylsui_1a   CCAGGTCATTAATAACAAAGAAAATAAAAAGAGTATAATATAAGCACAAC
Hylsui_1b   CCAGGTCATTAATAACAAAGAAAATAAAAAGAGTATAATATAAGCACAAC
Mesdauu_1   CCAGGTCATTACAATCAAAGATTATAAAAAAAGTAAAATTTAAAATCAAC
Mesdauu_2   CCAGGTCATTACAATCAAAGATTATAAAAAAAGTAAAATTTAAAATCAAC
Mesdauu_3   CCAGGTCATTACAATCAAAGATTATAAAAAAAGTAAAATTTAAAATCAAC
Mesdauu_4   CCAGGTCATTACAATCAAAGATTATAAAAAAAGTAAAATTTAAAATCAAC
Mesdauu_5   CCAGGTCATTACAATCAAAGATTATAAAAAAAGTAAAATTTAAAATCAAC
Meshugh_1   CCAGGTCATTATAATCAAAGATTATAAAAAAAGTAAAATTTAAAATCAAC
Meshugh_2   CCAGGTCATTACAATCAAAGATTACAAAAAAAGTAAAATTTAAAATCAAC
Neotetr_1   CCAGGTCATTTATAACAAAGAAAATAAAAAGAGTATAATAAAAACTCAAC
Neotetr_2   CCAGGTCATTTATAACAAAGAAAATAAAAAGAGTATAATAAAAACTCAAC
Nhhaina_1   CCAGGTCATTAACTACAAAAAAAA-AAAAAGAGTACAATAAAAACTTAAC
Nhhaina_2   CCAGGTCATTAACTACAAAAAAAA-AAAAAGAGTACAATAAAAACTTAAC
Nhhaina_3   CCAGGTCATTAACTACAAAAAAAA-AAAAAGAGTACAATAAAAACTTAAC
Paraaet_3   CCAGGTCATTACAATCAAAGATTAAAAAAAAAGTAGAATTTAAAATCAAC
Paraaet_4   CCAGGTCATTACAATCAAAGATTAAAAAAAAAGTAGAATTTAAAATCAAC
Podotru_0   CCAGGTCATTAATAACAAAGAAAACAAAAAGAGTATAATAAAAACTCAGC
Solepar_0   CCAGGCCATTAAA-CCAAAGCCAACAAAAAGAGTA-AAATAAAAATAAAC
Soreung_0   CCAGGTCATTAAA-ACAAAGCTAATAAAAAAAGTAGAAACTAAAATACAC
Talpeur_0   CCAGGTCATTAAATACAAAGATTAAAAAAAGAGTAAAATTAAAAACAAAC

Atelalb_0   TAAAATTATTGTGAAACATTAGATACTTACCTAAACTTAAAACAGAGAAC
Crocrus_0   TTAAATTAT-GATAAACATTAGATACCTACCTAAACTAAAAACAGAGAAC
Echigym_0   AGAAAAGCTTGATAAACATTAGATACTTACGTAAACACTAAACAGAGAAC
Episfum_0   TGAAACGATTGATAAACATTAGATACCTACCTAAACCTAAAACAGAGAAC
Erinamu_1   TAAAATTATTGTGAAACATTAGATACCTACCTAAACTTAAAACAGAGAAC
Erinamu_2   TAAAATTATTGTGAAACATTAGATACCTACCTAAACTTAAAACAGAGAAC
Erincon_0   TAAAATTACTGTGAAACATTAGATACTTACCTAAACTTAAAACAGAGAAC
Erineup_0   TAAAATTATTGTGAAACATTAGATACTTACCTAAACTTAAAACAGAGAAC
Hemiaur_0   TAAAATTAATGTGAAACATTAGATACCTACCTAAACCTAAAACAGAGAAC
Hemiaur_1   TAAAATTAATGTGAAACATTAGATACTTACCTAAACCTAAAACAGAGAAC
Hylsui_0a   AGAAGAGATTGATAAACATTAGATACTTACTTAAACCTATAACAGAGAAC
Hylsui_0b   AGAAGAGACCGACAAACATTAGATACTTACTTAAACTCACAACAGAGGAC
Hylsui_1a   AGAAGAGATTGAAAAACATTAGATACTTACCTAAACCCACAACAGAGGAC
Hylsui_1b   AGAAGAGATTGAAAAACATTAGATACTTACCTAAACCCACAACAGAGGAC
Mesdauu_1   CAAAATTAATGTGAAACATTAGATACTTACCTAAACCTAAAACAGAGAAC
Mesdauu_2   CAAAATTAATGTGAAACATTAGATACTTACCTAAACCTAAAACAGAGAAC
Mesdauu_3   TAAAATTAATGTGAAACATTAGATACTTACCTAAACCTAAAACAGAGAAC
Mesdauu_4   TAAAATTAATGTGAAACATTAGATACTTACCTAAACCTAAAACAGAGAAC
Mesdauu_5   TAAAATTAATGTGAAACATTAGATACTTACCTAAACCTAAAACAGAGAAC
Meshugh_1   TAAAATTAATGTGAAACATTAGATACCTACCTAAACTTAAAACAGAGAAC
Meshugh_2   TAAAATTAATGTGAAACATTAGATACCTACCTAAACTTAAAACAGAGAAC
Neotetr_1   AGAAATAACTGATAAACATTAGATACTTACATAAACATACAACAGAGAAC
Neotetr_2   AGAAACAACTGATAAACATTAGATACTTACATAAACATACAACAGAGAAC
Nhhaina_1   CGAAA-TAATGACAAACATTAGATACTTACATAAACATACAACAGAGAAC
Nhhaina_2   CGAAA-TAATGACAAACATTAGATACTTACATAAACATACAACAGAGAAC
Nhhaina_3   CGAAA-TAATGACAAACATTAGATACTTACATAAACATACAACAGAGAAC
Paraaet_3   TAAAACTATTGTGAAACATTAGATACTTACCTAAACTTAAAACAGAGAAC
Paraaet_4   TAAAATTATTGTGAAACATTAGATACTTACCTAAACTTAAAACAGAGAAC
Podotru_0   AGAAAAGCTTGATAAACATTAGATACTTACGTAAACATAAAACAGAGAAC
Solepar_0   AGAAAGAACTGATAAACATTAGATACCTACCTAAACATAAAACAGAGTAC
Soreung_0   TGAAATGATTGATAAACATTAGATACCTACCTAAACTTAAAACAGAGAAC
Talpeur_0   TGAAAAGATTTATAAACATTAGATACCTACCTAAACCAAAAACAGAGAAC

Atelalb_0   TACGCACATAAAAAAACTTACCCCGGATAATAAACCCCAACCTCATTGCT
Crocrus_0   TACTAATATAAAAAAACTTATCCAGGATAATACACCCCAACCTCATTGCT
Echigym_0   TACGCACATAAAAAAACTTACCCCGGATAATAAACCAACACCTAATTGCT
Episfum_0   TACTAATATAAAAAAACTTATCCCGGATAATAAACCCAAACCTCATTGCT
Erinamu_1   TACGCACATAAAAAAACTTACCCCGGGTAATAAACCCCAACCTCATTGCT
Erinamu_2   TACGCACATAAAAAAACTTACCCCGGGTAATAAACCCCAACCTCATTGCT
Erincon_0   TACGCACATAAAAAAACTTACCCCGGGTAATAAACCCCAACCTCATTGCT
Erineup_0   TACGTACATAAAAAAACTTACCCCGGGTAATAAACCCCAACCTCATTGCT
Hemiaur_0   TACGCACATAAAAAAACTTACCCCGGATAATAAACCCCAACCTTATTGCT
Hemiaur_1   TACGCACATAAAAAAACTTACCCCGGATAATAAACCCCAACCTTATTGCT
Hylsui_0a   TACGAATATAAAAAAACTCACCCCGGATAATAAACCCCTACCTCATTGCT
Hylsui_0b   TACGAATATAAAAAAACTCACCCCGGATAATAAACCCCTACCTCATTGCT
Hylsui_1a   TACGAATATAAAAAAACTCACCCCGGATAATAAACCCATACCTCATTGCT
Hylsui_1b   TACGAATATAAAAAAACTCACCCCGGATAATAAACCCATACCTCATTGCT
Mesdauu_1   TACGCACATAAAAAAACTTACCCCGGATAATAAACCCCAACCTTATTGCT
Mesdauu_2   TACGCACATAAAAAAACTTACCCCGGATAATAAACCCCAACCTTATTGCT
Mesdauu_3   TACGCACATAAAAAAACTTACCCCGGATAATAAACCCCAACCTTATTGCT
Mesdauu_4   TACGCACATAAAAAAACTTACCCCGGATAATAAACCCCAACCTTATTGCT
Mesdauu_5   TACGCACATAAAAAAACTTACCCCGGATAATAAACCCCAACCTTATTGCT
Meshugh_1   TACGCACATAAAAAAACTTACCCCGGATAATAAACCCCAACCTTATTGCT
Meshugh_2   TACGCACATAAAAAAACTTACCCCGGATAATAAACCCCAACCTTATTGCT
Neotetr_1   TACGCACATAAAAAAACTCATCCAGGATAATAAACCCCCACCTCATTGCT
Neotetr_2   TACGCACATAAAAAAACTCATCCAGGATAATAAACCCCTACCTCATTGCT
Nhhaina_1   TACGCATATAAAAAAACTCATCCCGGATAATAAACCCTTACCTCATTGCT
Nhhaina_2   TACGCATATAAAAAAACTCATCCCGGATAATAAACCCTTACCTCATTGCT
Nhhaina_3   TACGCATATAAAAAAACTCATCCCGGATAATAAACCCTTACCTCATTGCT
Paraaet_3   TACGCACATAAAAAAACTTACCCCGGGTAATAAACCCCAACCTTATTGCT
Paraaet_4   TACGCACATAAAAAAACTTACCCCGGGTAATAAACCCCAACCTTATTGCT
Podotru_0   TACGCACATAAAAAAACTTACCCCGGATAATATACCAACACCTCATTGCT
Solepar_0   TACTCACATAAAAAAACTCATCCAGGATAATAAACCCAAACCTCATTGCT
Soreung_0   TACTAATATAAAAAAACTTATCCCGGGTAATAAACCCAAACCTCATTGCT
Talpeur_0   TACTCACATAAAAAAACTTATCCCGGGTAATAAACCCAAACCTCATTGCT

Atelalb_0   AATTCACAAAAAAAAGGAAAAAAACAATACAAACAATGAACATTTTAAAA
Crocrus_0   AATTCCCAAATAAACATAATAAAATAAAACAAATTATGAACATTAAAAAA
Echigym_0   AATCCACAAAGATAAATAAAAAAACAATCCAAACTATGAACATTATTATA
Episfum_0   AATTCACAAAAAAAAATAACAAAACAAAACAAACCATAAACATTATATAA
Erinamu_1   AATTCACAGAAAAAAATAAAAAAACAATACAAATTATGAACATTTTTAAA
Erinamu_2   AATTCACAGAAAAAAATAAAAAAACAATACAAACTATGAACATTTTTTAA
Erincon_0   AATTCACAGAAAAAAATAAAAAAGCAATACAAACTATGAACATTTAAAAA
Erineup_0   AATTCACAGAAAAAAATAAAAAAACAATACAAACTATAAACATTATTAAA
Hemiaur_0   AATTCACAAAAAAAAAAAAAAAAACAATACAAACTATAAACATTTTTAAA
Hemiaur_1   AATTCACAAAAAAAAAAAAAAAAACAATACAAACTATAAACATTTTTTAA
Hylsui_0a   AAGTCACAAAAATAAATAAAAAATTAATCCAAACTATGAACATTTAATAA
Hylsui_0b   AAATCACAAAAATAGATAGAAAATTAATCCAAACTATGAACATTTAATAA
Hylsui_1a   AAGTCACAAAGATAAATAAAAAATTAATCCAAACAATGAACATTTAATAA
Hylsui_1b   AAGTCACAAAGATAAACAAAAAATTAATCCAAACTATGAACATTTAATAA
Mesdauu_1   AATTCACAAAAAAAAAAAAAAAAACAATACAAACTATAAACATTTTTTTA
Mesdauu_2   AATTCACAAAAAAAAAAAAAAAAACAATACAAACTATAAACATTTTTTTA
Mesdauu_3   AATTCACAAAAAAAAAAAAAAAAACAATACAAACTATAAACATTTTTTTA
Mesdauu_4   AATTCACAAAAAAAAAAAAAAAAACAATCCAAACTATAAACATTTTTTTA
Mesdauu_5   AATTCACAAAAAAAAAAAAAAAAACAATACAAACTATAAACATTTTTTTA
Meshugh_1   AATTCACAAAAAAAAAAAAAAAAACAATACAAACTATAAACATTTTTAAA
Meshugh_2   AATTCACAAAAAAAAAAAAAAAAACAATACAAACTATAAACATTTTTAAA
Neotetr_1   AATTCACAAAAATATACATAAAAATAAT-CAAACTATGAACATTATTTAA
Neotetr_2   AATTCACAAAA-AATGAAAAAAAACAATCCAAACTATGAACATTATTTTA
Nhhaina_1   AATTCACAAAGATAAAACAAAAATTAATCCAAACTATCAACATTCTTTAA
Nhhaina_2   AATTCACAAAGATAAAACAAAAATTAATCCAAACTATCAACATTCTTTAA
Nhhaina_3   AATTCACAAAGATAAAACAAAAATTAATCCAAACTATCAACATTCTTTAA
Paraaet_3   AATTCACATAAAAAAAAAAAAAAACAATACAAACTATAAACATTTTTTTA
Paraaet_4   AATTCACATAAAAAAAAAAAAAAACAATACAAACTATAAACATTTTTTTA
Podotru_0   AATTCACAAAGATAAACAAAAAAATAATACAAATTATGAACATTAACTAA
Solepar_0   AATTCACAAAAAAATACCAAAAAATAAAACAAACCATGAACATTTGCACA
Soreung_0   AATCCACAAAAAAATATAATAAAACAAGACAAATTATGAACATTATTAAA
Talpeur_0   AATTCACAAATAAAAATTACAAAACAAGGCAAATGATGAACATTATTTCA

Atelalb_0   TAAATGAAGGAGGACAGTAAGTAGAGTGGAAGTGGCAACACACCAATAAA
Crocrus_0   AAAATAAAGGAGGATAGTAAATAGAGTGGAATAGGCCACACACCAATTAA
Echigym_0   AAAACAAAGGAGGATAGTAATTAGAAAGGAAACGGCCACACACCAACTAA
Episfum_0   GAAATAAAGGAGGATAGTAAATAGAGTGGAATAGGCCACACACCAATTAA
Erinamu_1   AAAATGAAGGAGGACAGTAAGTAGAGTGGAATTGGCAACACACCAATAAA
Erinamu_2   AAAATGAAGGAGGACAGTAAGTAGAGTGGAATTGGCAACACACCAATAAA
Erincon_0   AAAATGAAGGAGGACAGTAAGTAGAGTGGAATTGGCAACACACCAACAAA
Erineup_0   AAAATGAAGGAGGACAGTAAGTAGAGTGGAATTGGCAACACACCAATAAA
Hemiaur_0   AAAATGAAGGAGGATAGTAAGTAGAGTGGAACCGGCAACACACCAACAAA
Hemiaur_1   AAAATGAAGGAGGATAGTAAGTAGAGTGGAACCGGCAACACACCAACAAA
Hylsui_0a   AAAATGAAGGAGGATAGTAAATAGAGAGGAAATGGCAACACACCAATTAA
Hylsui_0b   TAAATGAAGGAGGATAGTAAGTAGAGAGGAAATGGCAACACACCAATTAA
Hylsui_1a   AAAATGAAGGAGGATAGTAAATAGAGAGGAAATGGCAACACACCAATTAA
Hylsui_1b   AAAATGAAGGAGGATAGTAAATAGAGAGGAAATGGCAACACACCAATTAA
Mesdauu_1   AAAATGAAGGAGGATAGTAAATAGAGTGGAACCGGCAACACACCAATAAA
Mesdauu_2   AAAATGAAGGAGGATAGTAAATAGAGTGGAACCGGCAACACACCAATAAA
Mesdauu_3   AAAATGAAGGAGGATAGTAAGTAGAGTGGAACCGGCAACACACCAATAAA
Mesdauu_4   AAAATGAAGGAGGATAGTAAGTAGAGTGGAACCGGCAACACACCAATAAA
Mesdauu_5   AAAATGAAGGAGGATAGTAAGTAGAGTGGAACCGGCAACACACCAATAAA
Meshugh_1   AAAATGAAGGAGGATAGTAAGTAGAGTGGAACCGGCAACACACCAATAAA
Meshugh_2   AAAATGAAGGAGGATAGTAAGTAGAGTGGAACCGGCAACACACCAATAAA
Neotetr_1   CAAATAAAGGAGGACAGTAAGTAGAGAGGAATAGGCCACACACCAATTAA
Neotetr_2   CAAATAAAGGAGGACAGTAAATAGAGAGGAATTGGCCACACACCAATTAA
Nhhaina_1   AAAAAAAAGGAGGATAGTAAATAGAGAGGAATTGGCCACACACCAAGTAA
Nhhaina_2   AAAAAAAAGGAGGATAGTAAATAGAGAGGAATTGGCCACACACCAAGTAA
Nhhaina_3   AAAAAAAAGGAGGATAGTAAATAGAGAGGAATTGGCCACACACCAAGTAA
Paraaet_3   AAAATGAAGGAGGACAGTAAGTAGAGTGGAACTGGCAACACACCAATAAA
Paraaet_4   AAAATGAAGGAGGACAGTAAGTAGAGTGGAACTGGCAACACACCAATAAA
Podotru_0   AAAACAAAGGAGGATAGTAATTAGAAAGGAAAAGGCAACACACCAACTAA
Solepar_0   CAAATGAAGGAGGACAGTAAATATAGAGGAATAGGCAACACACCAACGAA
Soreung_0   AAAATAAAGGAGGATAGTAAATAGAGTGGAATAGGCCACACACCAACTAA
Talpeur_0   GAAATAAAGGAGGATAGTAAATAGAGCGGAATAGGCCACACACCAACGAA

Atelalb_0   TAAAAGGGAAGAATAT
Crocrus_0   TAAAAGGGAAGATGAA
Echigym_0   TAAAAGGGAAGATGAC
Episfum_0   TAAAAGGGAAGACGAA
Erinamu_1   TAAAAGGGAAGATTAT
Erinamu_2   TAAAAGGGAAGATTAT
Erincon_0   TAAAAGGGAAGAATAT
Erineup_0   TAAAAGGGAAGATTAT
Hemiaur_0   TAAAAGGGAAGACAAT
Hemiaur_1   TAAAAGGGAAGACAAT
Hylsui_0a   CAAAAGGGAAGATAAT
Hylsui_0b   TAAAAGGGAAGATGAT
Hylsui_1a   CAAAAGGGAAGATGAT
Hylsui_1b   CAAAAGGGAAGATGAT
Mesdauu_1   TAAAAGGGAAGACAAT
Mesdauu_2   TAAAAGGGAAGACAAT
Mesdauu_3   TAAAAGGGAAGACAAT
Mesdauu_4   TAAAAGGGAAGACAAT
Mesdauu_5   TAAAAGGGAAGACAAT
Meshugh_1   TAAAAGGGAAGACAAT
Meshugh_2   TAAAAGGGAAGACAAT
Neotetr_1   CAAAAGGGAAGATGAT
Neotetr_2   CAAAAGGGAAGATGAT
Nhhaina_1   CAAAAGGGAAGAAAAT
Nhhaina_2   CAAAAGGGAAGAAAAT
Nhhaina_3   CAAAAGGGAAGAAAAT
Paraaet_3   TAAAAGGGAAGATAAT
Paraaet_4   TAAAAGGGAAGATAAT
Podotru_0   TAAAAGGGAAGATCAC
Solepar_0   TAAAAGGGAAGACTAA
Soreung_0   TAAAAGGGAAGACGAA
Talpeur_0   TAAAAGGGAAGATTAA
;
end;

begin mrbayes;
outgroup Solepar_0;

        CHARSET  stem  =  1-504;
	CHARSET  loop  =  505-866;

partition SL = 2: stem, loop;
set partition = SL;

constraint shrew-hedge -1 = 1 2 3 4 5 6 7 8 9 10 11 12 13 14 15 16 17 18 19 20 21 22 23 24 25 26 27 28 29 31;
constraint core-insec -1 = 1 2 3 4 5 6 7 8 9 10 11 12 13 14 15 16 17 18 19 20 21 22 23 24 25 26 27 28 29 31 32;

unlink statefreq=(all);
unlink shape=(all);
unlink revmat=(all);

prset applyto=(all) ratepr=variable;


lset  applyto=(1) code= vertmt nst=6 rates=gamma ;  
prset applyto=(1) statefreqpr=fixed(equal);		[stem SYM+G]

lset  applyto=(2) code= vertmt nst=6 rates=gamma ;	[loop GTR+G]


prset topologypr= constraints (shrew-hedge, core-insec);

mcmcp temp=0.05; 
mcmcp ngen=10000000 samplefreq=1000 printfreq=10000 nchains=4 nrun=2 savebrlens=yes startingtree=random;


end;
