# Supplementary material for: An Estimation of Erinaceidae Phylogeny: A Combined Analysis Approach
Source: PLoS One. 2012 Jun 20;7(6):e39304. doi: 10.1371/journal.pone.0039304 (PMC3380021; doi:10.1371/journal.pone.0039304)
Supplement: ZIP S1 — NEXUS files used for morphological (PAUP), genetic (MrBayes) and morphology-genes combined (MrBayes) analyses. (ZIP) [file pone.0039304.s006.zip › G2-genetree CYTB-2 (MrBayes).nex]

#NEXUS
BEGIN DATA;
dimensions ntax=30 nchar=1140;
format missing=?
interleave datatype=DNA gap= -;

matrix
Crocrus_0   ATGACTAACATCCGAAAAACCCACCCACTAATAAAAATTATTAATAGTTC
Echigym_0   ATGACTAACATACGAAAAACCCACCCGTTAATTAAAATCATCAACAACAC
Episfum_0   ATGACCAACCTTCGAAAAACTCATCCCCTAATAAAAATTATTAATAGCTC
Erinamu_1   ATGACGAATATACGAAAAACTCACCCTCTAATAAAAATTATAAATAATTC
Erinamu_2   ATGACGAATATACGAAAAACTCACCCTCTAATAAAAATTATCAATAATTC
Erineup_0   ATGATAAATATACGAAAAACTCATCCCCTAATAAAAATTATTAATAATTC
Hemiaur_0   ATGCTTAATATTCGAAAAAACCACTCATTAATAAAGATCATTAATAATTC
Hemiaur_1   ATGCTTAACATTCGAAAAAAACATCCATTAATAAAGATTATTAATAATTC
Hylopa_0a   NNNNNNNNNNTACGAAAATCACACCCACTTCTGAAGATAGTTAATAGTTC
Hylopa_0b   NNNNNNNNNNNNCGAAAATCACACCCACTTCTGAAGATAGTTAATAGTTC
Hylsui_0a   ATGACAAATTTACGAAAATCACACCCACTTCTAAAAATAATTAATAATAC
Hylsui_0b   ATGACAAATCTACGGAAATCACATCCACTTCTGAAGATAGTTAACAGTAC
Hylsui_1a   ATGACAAACTTACGTAAATCTCACCCACTTTTAAAATTAGTTAATAACAC
Hylsui_1b   ATGACAAACTTACGTAAATCTCACCCACTTTTAAAATTAGTTAATAACAC
Mesdauu_1   ATGGTGAATATTCGAAAAAATCATCCATTAATAAAAATTATTAATAATTC
Mesdauu_2   ATGCTGAATATTCGAAAAAATCATCCATTAATAAAAATTATTAATAATTC
Mesdauu_3   ATGCTTAATATTCGAAAAAATCACCCATTAATAAAAATTATTAATAACTC
Mesdauu_4   ATGCTTAATATTCGAAAAAATCACCCATTAATAAAAATTATTAATAACTC
Mesdauu_5   ATGCTTAATATTCGAAAAAATCACCCATTAATAAAAATTATTAATAACTC
Meshugh_1   ATGCTTAATATTCGAAAAACCCATCCATTAATAAAAATTATTAATAATTC
Meshugh_2   ATGCTTAATATTCGAAAAACCCATCCATTAATAAAAATTATTAATAATTC
Neotetr_1   ATGACAAATTTACGAAAATCCCACACTCTCCTAAAAATTGTAAACAATAC
Neotetr_2   ATGACAAATTTACGAAAATCCCACACTCTCCTAAAAATTGTAAACAATAC
Nhhaina_1   ATGACAAATACACGAAAATCTCACCCATTACTCAAAATTATTAACAATAC
Nhhaina_2   ATGACAAATACACGAAAATCTCACCCATTACTCAAAATTATTAACAATAC
Nhhaina_3   ATGACAAATACACGAAAATCTCACCCATTACTCAAAATTATTAACAATAC
Paraaet_3   ATGCTAAATATTCGAAAAATACATCCACTATTAAAAATTGTTAATAATTC
Paraaet_4   ATGCTAAATATTCGAAAAATACATCCACTATTAAAAATTGTTAATAATTC
Soreung_0   ATGACAAACCTACGAAAAACCCACCCATTAATAAAAATTGTCAACAGTTC
Talpeur_0   ATGACAAACATCCGAAAAACACACCCACTAATAAAAATTGTCAACAGCTC

Crocrus_0   TTTCATTGACCTCCCAGCACCCTCAAACATTTCATCATGATGAAACTTTG
Echigym_0   TTTTATTGACCTACCAACCCCATCAAATATCTCATCATGATGAAATTTCG
Episfum_0   CTTCATTGATCTCCCCGCTCCATCAAACATTTCTTCATGATGAAACTTCG
Erinamu_1   TTTTATTGACTTACCAACCCCATCCAATATCTCTTCTTGATGGAATTTTG
Erinamu_2   TTTTATTGACTTACCAACCCCATCCAATATCTCTTCTTGATGGAATTTTG
Erineup_0   TTTCATTGATTTACCGACTCCATCTAATATTTCTTCTTGATGAAATTTTG
Hemiaur_0   TTTCATTGACCTCCCTACCCCATCAAATATTTCTTCTTGATGAAATTTTG
Hemiaur_1   TTTCATTGATCTCCCTACTCCATCAAATATTTCTTCTTGATGAAATTTTG
Hylopa_0a   TTTTATTGATCTTCCAGCCCCATCAAACATCTCTTCATGGTGGAATTTTG
Hylopa_0b   TTTTATTGATCTTCCAGCCCCATCAAACATCTCTTCATGGTGGAATTTTG
Hylsui_0a   TTTCATTGATCTCCCAACCCCATCAAACATCTCTTCATGGTGGAATTTTG
Hylsui_0b   TTTTATTGATCTCCCAGCCCCATCAAACATCTCTTCATGGTGGAATTTCG
Hylsui_1a   TTTCATTGACCTTCCAGCCCCATCAAACATCTCTTCATGGTGAAATTTTG
Hylsui_1b   TTTCATTGACCTTCCAGCTCCATCAAACATCTCTTCATGGTGAAATTTTG
Mesdauu_1   TTTCATCGATCTTCCTATTCCATCAAATATTTCTTCTTGATGAAATTTTG
Mesdauu_2   TTTCATCGATCTTCCTATTCCATCAAATATTTCTTCTTGATGAAATTTTG
Mesdauu_3   TTTCATCGATCTTCCTACCCCATCAAATATTTCTTCTTGATGAAATTTTG
Mesdauu_4   TTTCATCGATCTTCCTACCCCATCAAATATTTCTTCTTGATGAAATTTTG
Mesdauu_5   TTTCATCGATCTTCCTACCCCATCAAATATTTCTTCTTGATGAAATTTTG
Meshugh_1   TTTCATTGACCTTCCTACCCCATCAAACATCTCTTCTTGATGAAATTTTG
Meshugh_2   TTTTATTGACCTTCCTACCCCATCAAACATCTCTTCTTGATGAAATTTTG
Neotetr_1   ATTTATTGACTTACCCGCCCCATCAAATATCTCATCATGATGGAACTTTG
Neotetr_2   CTTTATTGATCTACCTGCCCCATCAAATATCTCATCATGATGAAACTTCG
Nhhaina_1   CTTCATTGATCTACCTACCCCATCAAATATTTCATCATGATGAAACTTTG
Nhhaina_2   CTTCATTGATCTACCTACCCCATCAAATATTTCATCATGATGAAACTTTG
Nhhaina_3   CTTCATTGATCTACCTACCCCATCAAATATTTCATCATGATGAAACTTTG
Paraaet_3   TCTCATTGACTTACCCACCCCTTCAAACATTTCTTCTTGATGAAACTTTG
Paraaet_4   TCTCATTGACTTACCCACCCCTTCAAACATTTCTTCTTGATGAAACTTTG
Soreung_0   ATTCATCGACTTACCTGCCCCATCTAACATCTCATCATGATGAAATTTTG
Talpeur_0   ATTCATTGACCTACCAGCACCATCAAACATCTCATCATGATGGAATTTCG

Crocrus_0   GCTCACTACTCGGAATCTGCTTAATCGCACAAATCTTAACCGGGCTATTC
Echigym_0   GCTCACTACTAGGCCTATGCCTTGTAATTCAAATCATTACAGGATTATTC
Episfum_0   GTTCTCTACTAGGTATTTGCCTAATCATTCAAATTCTAACAGGCCTCTTC
Erinamu_1   GTTCTTTACTAGGCCTATGTCTAATTATTCAAATTATTACAGGTTTATTT
Erinamu_2   GTTCTTTACTAGGCCTATGTTTAATTATTCAAATTATTACAGGTTTATTT
Erineup_0   GTTCATTACTAGGCCTATGCCTAATTACCCAGATTATTACAGGTTTATTT
Hemiaur_0   GTTCATTATTAGGTCTATGTTTAATTACTCAAATCATTACAGGTTTATTT
Hemiaur_1   GTTCATTATTAGGTCTATGTTTAATTACTCAAATCATTACAGGTCTATTT
Hylopa_0a   GATCTCTCCTAGGCTTATGCCTAATTATTCAAATTCTTACAGGATTATTC
Hylopa_0b   GATCTCTCCTAGGCTTATGCCTAATTATTCAAATTCTTACAGGATTATTC
Hylsui_0a   GATCCCTCTTAGGCTTATGCCTAATCATTCAAATTCTTACAGGACTATTC
Hylsui_0b   GATCTCTCCTAGGCTTATGCCTGATTATTCAAATTCTCACAGGACTATTT
Hylsui_1a   GGTCTCTCCTAGGTCTATGCTTGATTATTCAAATCCTCACAGGACTATTT
Hylsui_1b   GGTCTCTCCTAGGTCTATGCTTGATTATTCAAATCCTCACAGGACTGTTT
Mesdauu_1   GGTCATTATTAGGCCTATGTTTAATTATTCAAATCATTACAGGTTTATTT
Mesdauu_2   GGTCATTATTAGGCCTATGTTTAATTATTCAAATCATTACAGGTTTATTT
Mesdauu_3   GGTCATTATTAGGCCTATGTTTAATTATTCAAATCATTACAGGTTTATTT
Mesdauu_4   GGTCATTATTAGGCCTATGTTTAATTATTCAAATCATTACAGGTTTATTT
Mesdauu_5   GGTCATTATTAGGCCTATGTTTAATTATTCAAATCATTACAGGTTTATTT
Meshugh_1   GATCATTACTAGGTCTATGTTTAATTATTCAAATCATTACAGGTCTATTT
Meshugh_2   GATCATTACTAGGTCTATGTTTAATTATTCAAATCATTACAGGTCTATTT
Neotetr_1   GATCACTTCTAGCTCTATGCCTAACTATCCAAATCATCACAGGCCTTTTC
Neotetr_2   GGTCACTTCTAGCCCTATGCCTAACAATCCAAATCTTAACAGGCCTCTTC
Nhhaina_1   GATCTCTATTAGGAATATGCTTAATTATCCAAATTATTACAGGTTTATTC
Nhhaina_2   GATCTCTATTAGGAATATGCTTAATTATCCAAATTATTACAGGTTTATTC
Nhhaina_3   GATCTCTATTAGGAATATGCTTAATTATCCAAATTATTACAGGTTTATTC
Paraaet_3   GTTCATTACTAGGCCTGTGCTTAATTATTCAAATCACTACAGGCTTATTT
Paraaet_4   GTTCATTACTAGGCCTGTGCTTAATTATTCAAATCACTACAGGCTTATTT
Soreung_0   GCTCTCTCCTAGGTGTCTGCTTAATTATCCAAATCCTAACAGGACTCTTT
Talpeur_0   GCTCACTCTTAGGGATCTGCCTAATCCTCCAAATTCTTACAGGACTATTT

Crocrus_0   CTAGCTATACACTATACATCAGACACTATAACAGCCTTCTCCTCCGTCAC
Echigym_0   CTAGCTATACACTATTCATCTGATACAATAATAGCATTTTCATCAGTAAC
Episfum_0   CTAGCAATACATTACACATCCGACACCTTAACCGCATTCTCATCAGTTAC
Erinamu_1   TTAGCCATACACTATACATCAGACACACTTACAGCATTTTCATCCATTAC
Erinamu_2   TTAGCCATACACTATACATCAGACACACTTACAGCATTTTCATCCATTAC
Erineup_0   TTAGCTATACACTATACGTCAGATACACTTACAGCATTTTCATCCATTAC
Hemiaur_0   CTAGCTATACACTATACATCAGACACACTTACAGCATTCTCTTCAGTTAC
Hemiaur_1   CTAGCTATACACTATACATCAGATACACTTACAGCATTCTCTTCAGTTAC
Hylopa_0a   TTAGCCATACACTACACTTCAGACACAACTACAGCTTTCTCATCAGTTAC
Hylopa_0b   TTAGCCATACACTACACTTCAGACACAACTACAGCTTTCTCATCAGTTAC
Hylsui_0a   TTGGCCATACATTACACTTCAGATACAACCACAGCCTTTTCATCAGTAAC
Hylsui_0b   TTAGCCATACACTATACTTCAGACACAACTACAGCCTTTTCATCAGTAAC
Hylsui_1a   CTAGCCATACACTATACTTCTGACACAACTACAGCCTTCTCATCAGTTAC
Hylsui_1b   CTAGCCATACACTATACTTCTGACACAACTACAGCCTTCTCATCAGTTAC
Mesdauu_1   CTAGCTATACATTATACATCAGACACACTCACAGCATTTTCTTCAGTTAC
Mesdauu_2   CTAGCTATACATTATACATCAGACACACTCACAGCATTTTCTTCAGTTAC
Mesdauu_3   CTAGCTATACATTATACATCAGACACACTCACAGCATTTTCTTCAGTTAC
Mesdauu_4   CTAGCTATACATTATACATCAGACACACTCACAGCATTTTCTTCAGTTAC
Mesdauu_5   CTAGCTATACATTATACATCAGACACACTCACAGCATTTTCTTCAGTTAC
Meshugh_1   CTAGCTATACATTATACATCAGATACACTCACAGCATTCTCTTCAGTTAC
Meshugh_2   CTAGCTATACATTATACATCAGATACACTCACAGCATTCTCTTCAGTTAC
Neotetr_1   TTAGCAATACACTATACCTCCGATACTTTAACAGCTTTTTCATCAGTTAC
Neotetr_2   TTAGCAATACATTACACCTCTGATACCTTAACAGCTTTTTCATCAGTTAC
Nhhaina_1   CTAGCAATACACTACACCTCTGATACACTAACAGCCTTCTCATCAGTTAC
Nhhaina_2   CTAGCAATACACTACACCTCTGATACACTAACAGCCTTCTCATCAGTTAC
Nhhaina_3   CTAGCAATACACTACACCTCTGATACACTAACAGCCTTCTCATCAGTTAC
Paraaet_3   CTAGCCATACATTACACTGCAGATACACTCTCAGCATTTTCATCAGTATC
Paraaet_4   CTAGCCATACATTACACTGCAGATACACTCTCAGCATTTTCATCAGTATC
Soreung_0   TTAGCAATACACTACACATCAGACACAATAACTGCATTCTCATCAGTTAC
Talpeur_0   CTAGCCATACACTACACATCAGACACGATAACAGCCTTCTCGTCAGTCAC

Crocrus_0   CCATATTTGCCGTGACGTAAATTACGGCTGATTAATCCGATACCTCCATG
Echigym_0   ACATATTTGCCGAGACGTGAACTACGGCTGACTAATCCGTAGCTTACACG
Episfum_0   TCACATCTGCCGAGACGTAAACTACGGCTGATTAATTCGATATATACATG
Erinamu_1   CCATATTTGCCGAGATGTAAACTACGGTTGACTAATCCGTTATATACACG
Erinamu_2   CCATATTTGCCGAGATGTAAACTATGGTTGACTAATCCGTTATATACACG
Erineup_0   TCACATTTGCCGAGATGTAAACTACGGTTGGCTAATTCGTTATACACATG
Hemiaur_0   ACACATCTGCCGAGACGTAAATTATGGTTGATTAATCCGATATTTACACG
Hemiaur_1   ACACATCTGCCGAGACGTAAACTATGGTTGATTAATCCGATATTTACACG
Hylopa_0a   CCATATCTGTCGAGATGTTAACTATGGCTGACTAATCCGTTACCTTCATG
Hylopa_0b   CCATATCTGTCGAGATGTTAACTATGGCTGACTAATCCGTTACCTTCATG
Hylsui_0a   ACATATTTGCCGAGATGTTAATTATGGCTGACTAATTCGTTATCTCCATG
Hylsui_0b   CCATATCTGCCGAGATGTTAATTACGGCTGACTAATTCGTTATCTTCATG
Hylsui_1a   ACACATCTGTCGAGACGTTAATTATGGCTGACTTATCCGCTACCTTCACG
Hylsui_1b   ACACATCTGTCGAGACGTTAATTACGGCTGACTTATCCGCTACCTTCACG
Mesdauu_1   ACATATCTGCCGAGACGTAAATTATGGATGATTAATCCGATATTTACACG
Mesdauu_2   ACATATCTGCCGAGACGTAAATTATGGATGATTAATCCGATATTTACACG
Mesdauu_3   ACATATTTGCCGAGACGTAAATTATGGTTGATTAATCCGATATTTACACG
Mesdauu_4   ACATATTTGCCGAGACGTAAATTATGGTTGATTAATCCGATATTTACACG
Mesdauu_5   ACATATTTGCCGAGACGTAAATTATGGTTGATTAATCCGATATTTACACG
Meshugh_1   ACATATCTGCCGAGACGTAAACTATGGATGATTAATCCGATATTTACACG
Meshugh_2   ACATATCTGCCGAGACGTAAACTATGGATGATTAATCCGATATTTACACG
Neotetr_1   TCACATTTGCCGAGACGTAAATTATGGTTGACTAATTCGATATCTCCATG
Neotetr_2   TCACATTTGCCGAGATGTAAATTATGGCTGACTAATTCGATACCTTCATG
Nhhaina_1   CCATATTTGCCGAGACGTAAATTATGGGTGACTAATTCGTTACCTCCATG
Nhhaina_2   CCATATTTGCCGAGACGTAAATTATGGGTGACTAATTCGTTACCTCCATG
Nhhaina_3   CCATATTTGCCGAGACGTAAATTATGGGTGACTAATTCGTTACCTCCATG
Paraaet_3   CCATATTTGCCGAGACGTAAATTACGGCTGACTAATCCGCTACTTACACG
Paraaet_4   CCATATTTGCCGAGACGTAAATTACGGCTGACTAATCCGCTACTTACACG
Soreung_0   ACACATCTGCCGAGACGTTAATTATGGATGACTAATCCGCTACCTTCACG
Talpeur_0   ACACATTTGTCGAGACGTAAACTATGGCTGACTTATTCGATACCTACACG

Crocrus_0   CTAACGGCGCCTCAATATTTTTCATTTGCTTATTCCTCCATGTGGGACGA
Echigym_0   CAAACGGAGCCTCCATATTCTTTATCTGTTTATTTATTCATGTAGGTCGA
Episfum_0   CAAACGGAGCATCAATATTTTTTATCTGCCTATTCCTTCACGTAGGACGA
Erinamu_1   CTAACGGCGCCTCAATATTTTTTACATGCATATTTCTACATATCGGCCGA
Erinamu_2   CTAACGGCGCCTCAATATTTTTTACATGCATATTTCTACATATCGGCCGA
Erineup_0   CCAATGGCGCCTCAATATTTTTTATGTGCCTATTTTTACATATCGGCCGA
Hemiaur_0   CTAACGGTGCCTCAATATTTTTTATATGCCTTTTTCTACACATCGGCCGA
Hemiaur_1   CTAATGGTGCCTCAATATTTTTTATATGCCTTTTTCTACACATCGGCCGA
Hylopa_0a   CAAATGGAGCATCAATATTTTTTATCTGCTTATTTATTCATGTAGGTCGA
Hylopa_0b   CAAATGGAGCATCAATATTTTTTATCTGCTTATTTATTCATGTAGGTCGA
Hylsui_0a   CCAACGGTGCATCAATATTTTTTATTTGTCTATTTATTCACATCGGTCGA
Hylsui_0b   CAAACGGAGCATCCATATTCTTTATCTGCTTATTCATTCATGTAGGTCGA
Hylsui_1a   CCAACGGAGCATCAATATTTTTCATTTGCTTATTCATCCATGTAGGTCGA
Hylsui_1b   CCAACGGAGCATCAATATTTTTCATTTGCTTATTCATCCATGTAGGTCGA
Mesdauu_1   CCAATGGTGCTTCAATATTTTTTATATGCCTTTTTTTACATATTGGCCGA
Mesdauu_2   CCAATGGTGCTTCAATATTTTTTATATGCCTTTTTTTACATATTGGCCGA
Mesdauu_3   CTAATGGTGCTTCAATATTTTTTATATGCCTTTTTTTACATATTGGCCGA
Mesdauu_4   CTAATGGTGCTTCAATATTTTTTATATGCCTTTTTTTACATATTGGCCGA
Mesdauu_5   CTAATGGTGCTTCAATATTTTTTATATGCCTTTTTTTACATATTGGCCGA
Meshugh_1   CTAACGGTGCTTCAATATTTTTTATATGCCTTTTTCTACATATTGGCCGG
Meshugh_2   CTAACGGTGCTTCAATATTTTTTATATGCCTTTTTCTACATATTGGCCGG
Neotetr_1   CCAATGGAGCATCAATATTCTTTATTTGTCTCTTCATTCATGTAGGCCGA
Neotetr_2   CCAATGGAGCATCAATATTCTTTATCTGTCTCTTTATTCATGTAGGCCGA
Nhhaina_1   CAAATGGAGCTTCTATATTTTTCATCTGCTTATTTATTCATGTAGGTCGA
Nhhaina_2   CAAATGGAGCTTCTATATTTTTCATCTGCTTATTTATTCATGTAGGTCGA
Nhhaina_3   CAAATGGAGCTTCTATATTTTTCATCTGCTTATTTATTCATGTAGGTCGA
Paraaet_3   CTAATGGTGCCTCAATATTTTTTATCTGCCTATTTATACACATTGGACGA
Paraaet_4   CTAATGGTGCCTCAATATTTTTTATCTGCTTATTTATACACATTGGACGA
Soreung_0   CAAACGGAGCATCAATATTCTTCATCTGCCTATTCCTCCACGTCGGACGA
Talpeur_0   CAAATGGAGCATCTATATTTTTTATTTGCTTATTTCTACATGTGGGACGA

Crocrus_0   GGCCTTTACTACGGTTCTTATATATTCCTTGAAACATGAAACATCGGCGT
Echigym_0   GGGCTATACTATGGATCTTATATGATGGTTGAAACATGAAACATTGGAAT
Episfum_0   GGCCTTTATTACGGCTCTTATATATTCCTAGAAACATGAAATATTGGAGT
Erinamu_1   GGTCTTTATTATGGATCATACTTATTTAACGAGACATGAAATATTGGAGT
Erinamu_2   GGTCTTTATTATGGATCATACTTATTTAACGAGACATGAAATATTGGAGT
Erineup_0   GGCCTTTATTACGGATCATACTTATTTTATGAAACATGAAATATTGGAAT
Hemiaur_0   GGCATTTATTACGGATCCTACTTATTTAAAGAAACATGAAATATAGGGAT
Hemiaur_1   GGCATTTATTACGGATCCTACTTATTTAAAGAAACATGAAATATAGGGAT
Hylopa_0a   GGAATGTATTACGGATCATTCCTCATACTAGAAACATGAAACATTGGAGT
Hylopa_0b   GGAATGTATTACGGATCATTCCTCATACTAGAAACATGAAACATTGGAGT
Hylsui_0a   GGAATATACTATGGATCATTCCTCATACTAGAAACATGAAATATTGGTGT
Hylsui_0b   GGAATATATTATGGATCTTTCCTCATACTCGAAACATGAAACATTGGGGT
Hylsui_1a   GGGATATATTATGGATCTTTTCTTATACTAGAAACATGAAACATTGGAGT
Hylsui_1b   GGGATATATTATGGATCTTTTCTTATACTAGAAACATGAAACATTGGAGT
Mesdauu_1   GGTATCTATTATGGATCCTATTTATTTAAAGAAACATGAAATATAGGAGT
Mesdauu_2   GGTATCTATTATGGATCCTATTTATTTAAAGAAACATGAAATATAGGAGT
Mesdauu_3   GGAATCTATTATGGGTCCTATTTATTTAAAGAAACATGAAATATAGGAGT
Mesdauu_4   GGAATCTATTATGGGTCCTATTTATTTAAAGAAACATGAAATATAGGAGT
Mesdauu_5   GGAATCTATTATGGGTCCTATTTATTTAAAGAAACATGAAATATAGGAGT
Meshugh_1   GGTATTTATTATGGATCCTATTTGTTTAAAGAAACATGAAATATAGGGAT
Meshugh_2   GGTATTTATTATGGATCCTATTTGTTTAAAGAAACATGAAATATAGGGAT
Neotetr_1   GGAATTTATTATGGGTCTTATATGATGGTTGAAACATGGAATATCGGCGT
Neotetr_2   GGGATTTACTATGGGTCTTATATGATGGTTGAAACATGGAATATTGGCGT
Nhhaina_1   GGGATTTACTATGGATCATACATAATACTTGAAACGTGAAATATTGGAGT
Nhhaina_2   GGGATTTACTATGGATCATACATAATACTTGAAACGTGAAATATTGGAGT
Nhhaina_3   GGGATTTACTATGGATCATACATAATACTTGAAACGTGAAATATTGGAGT
Paraaet_3   GGCATTTATTATGGATCTTACTTATTTAAAGAAACATGAAATATTGGAAT
Paraaet_4   GGCATTTATTATGGATCTTACTTATTTAAAGAAACATGAAATATTGGAAT
Soreung_0   GGCCTCTATTACGGATCATACATATATTTAGAAACATGAAACATCGGCGT
Talpeur_0   GGCCTATACTATGGATCTTACATATTCATGGAGACCTGAAACATCGGAGT

Crocrus_0   CCTACTGTTATTTGCAGTTATAGCTACCGCCTTTATAGGCTATGTCCTTC
Echigym_0   CATCCTTCTATTTACAGTAATAGCGACAGCATTCATAGGTTATGTTCTTC
Episfum_0   GCTATTACTATTTGCAGTCATGGCTACTGCCTTTATAGGGTACGTATTAC
Erinamu_1   CATCCTATTAATCATCACTATAGCTACAGCTTTTATGGGTTACGTTCTAC
Erinamu_2   CATCCTATTAATCATCACTATAGCTACAGCTTTTATAGGTTACGTTCTAC
Erineup_0   TATTTTACTAATTATTACTATGGCTACAGCTTTTATGGGTTACGTCCTAC
Hemiaur_0   TATCTTACTAATTACCACTATAGCCACCGCCTTTATAGGTTATGTTCTAC
Hemiaur_1   TATCTTACTAATTACCACTATAGCCACCGCCTTTATGGGTTATGTTCTAC
Hylopa_0a   AATTCTCTTATTTTTAGTCATAGCCACAGCTTTTATAGGATACGTACTAC
Hylopa_0b   AATTCTCTTATTTTTAGTCATAGCCACAGCTTTTATAGGATACGTACTAC
Hylsui_0a   AATTCTTCTACTTTCAGTTATAGCTACAGCCTTTATAGGATATGTACTCC
Hylsui_0b   AATTCTTCTACTCTCAGTCATAGCCACAGCCTTCATAGGATATGTACTCC
Hylsui_1a   AATTCTTTTATTCTCAGTTATAGCCACAGCTTTCATAGGATATGTCCTCC
Hylsui_1b   AATTCTTTTATTCTCAGTTATAGCCACAGCTTTCATAGGATATGTCCTCC
Mesdauu_1   TATCTTATTAGTTATCATAATAGCCACCGCCTTTATAGGCTATGTTCTAC
Mesdauu_2   TATCTTATTAGTTATCATAATAGCCACCGCCTTTATAGGCTATGTTCTAC
Mesdauu_3   CATCTTATTAATTATCATAATAGCCACCGCCTTTATAGGTTATGTTCTAC
Mesdauu_4   CATCTTATTAGTTATCATAATAGCCACCGCCTTTATAGGTTATGTTCTAC
Mesdauu_5   CATCTTATTAGTTATCATAATAGCCACCGCCTTTATAGGTTATGTTCTAC
Meshugh_1   CATATTATTAATTATCACAATAGCCACTGCCTTTATAGGTTATGTCCTAC
Meshugh_2   CATATTATTAATTATCACAATAGCCACTGCCTTTATAGGTTATGTCCTAC
Neotetr_1   AGTACTTCTATTCTCTGTTATAGCAACAGCCTTTATAGGGTATGTTCTTC
Neotetr_2   AGTACTTCTATTTTCTGTTATAGCAACAGCCTTTATAGGATATGTTCTTC
Nhhaina_1   AATTCTTCTATTCTCAGTAATAGCTACAGCCTTTATAGGGTATGTCTTAC
Nhhaina_2   AATTCTTCTATTCTCAGTAATAGCTACAGCCTTTATAGGGTATGTCTTAC
Nhhaina_3   AATTCTTCTATTCTCAGTAATAGCTACAGCCTTTATAGGGTATGTCTTAC
Paraaet_3   TATTCTATTAATTACCACAATAGCTACAGCATTTATAGGATATGTACTAC
Paraaet_4   TATTCTATTAATTACCACAATAGCTACAGCATTTATAGGATATGTACTAC
Soreung_0   ACTACTACTATTTGCAGTAATAGCCACTGCCTTTATAGGGTACGTCCTCC
Talpeur_0   GTTACTATTATTTGCCGTGATAGCCACTGCATTCATAGGGTACGTTTTAC

Crocrus_0   CTTGAGGCCAAATATCATTTTGAGGAGCAACAGTTATTACTAACCTACTA
Echigym_0   CTTGAGGACAAATATCATTCTGAGGTGCCACAGTCATTACAAACCTTCTA
Episfum_0   CATGAGGACAAATATCATTCTGAGGAGCAACCGTCATCACAAACTTACTA
Erinamu_1   CATGAGGTCAAATATCCTTTTGAGGCGCTACAGTCATTACTAACTTATTA
Erinamu_2   CATGAGGTCAAATATCCTTTTGAGGCGCTACAGTCATTACTAACTTATTA
Erineup_0   CATGAGGTCAAATATCATTCTGAGGCGCTACAGTCATTACTAATCTATTA
Hemiaur_0   CATGAGGCCAAATATCTTTCTGAGGTGCTACCGTAATCACAAACCTATTA
Hemiaur_1   CATGAGGCCAAATATCTTTCTGAGGTGCTACCGTAATTACAAATTTATTA
Hylopa_0a   CCTGAGGGCAAATATCTTTCTGAGGAGCTACAGTAATTACAAATCTCTTA
Hylopa_0b   CCTGAGGGCAAATATCTTTCTGAGGAGCTACAGTAATTACAAATCTCTTA
Hylsui_0a   CTTGAGGACAAATATCATTTTGAGGAGCAACAGTAATTACAAATCTTTTA
Hylsui_0b   CCTGAGGACAAATATCTTTCTGAGGGGCTACAGTAATTACCAACCTTTTA
Hylsui_1a   CCTGAGGACAAATATCATTTTGAGGGGCTACAGTCATTACTAATCTTCTA
Hylsui_1b   CCTGAGGACAAATATCATTTTGAGGGGCTACAGTCATTACTAATCTTCTA
Mesdauu_1   CATGAGGTCAAATATCTTTCTGAGGCGCTACCGTAATTACAAATTTACTA
Mesdauu_2   CATGAGGTCAAATATCTTTCTGAGGCGCTACCGTAATTACAAATTTACTA
Mesdauu_3   CATGAGGTCAAATATCTTTTTGAGGCGCTACCGTAATTACAAATTTATTA
Mesdauu_4   CATGAGGTCAAATATCTTTTTGAGGCGCTACCGTAATTACAAATTTATTA
Mesdauu_5   CATGAGGTCAAATATCTTTTTGAGGCGCTACCGTAATTACAAATTTATTA
Meshugh_1   CATGAGGTCAAATATCCTTCTGAGGTGCTACCGTAATTACAAATTTATTA
Meshugh_2   CATGAGGTCAAATATCCTTCTGAGGTGCTACCGTAATTACAAATTTATTA
Neotetr_1   CATGAGGACAAATATCCTTCTGAGGCGCTACAGTCATCACCAACCTTCTA
Neotetr_2   CATGAGGACAAATATCCTTCTGGGGCGCTACAGTCATCACTAACCTTCTA
Nhhaina_1   CCTGAGGCCAAATATCATTTTGAGGCGCTACAGTAATTACTAACCTACTA
Nhhaina_2   CCTGAGGCCAAATATCATTTTGAGGCGCTACAGTAATTACTAACCTACTA
Nhhaina_3   CCTGAGGCCAAATATCATTTTGAGGCGCTACAGTAATTACTAACCTACTA
Paraaet_3   CATGAGGGCAGATATCTTTCTGAGGTGCTACAGTTATCACAAACTTATTA
Paraaet_4   CATGAGGGCAGATATCTTTCTGAGGTGCTACAGTTATCACAAACTTATTA
Soreung_0   CATGAGGACAAATATCATTCTGAGGGGCAACAGTCATTACTAATCTACTC
Talpeur_0   CATGGGGTCAAATATCCTTTTGAGGTGCAACGGTAATTACAAATTTACTG

Crocrus_0   TCAGCTATCCCTTACATTGGTACTAACCTCGTAGAATGAATCTGAGGAGG
Echigym_0   TCAGCTATCCCCTATATCGGAACCGACCTAGTTCAATGAATCTGAGGGGG
Episfum_0   TCAGCTATCCCATACATTGGCTCAGACTTAGTCGAATGAATCTGAGGGGG
Erinamu_1   TCTGCTATCCCCTATATTGGCACAGACTTAGTACAATGAATCTGAGGGTC
Erinamu_2   TCTGCTATCCCCTACATTGGCACAGACTTGGTACAATGAATCTGAGGGTC
Erineup_0   TCTGCTATCCCCTATATTGGTACAGATTTAGTACAATGAATCTGAGGGTC
Hemiaur_0   TCCGCTATTCCTTACATCGGAACAGATTTAGTACAATGAATTTGAGGGTC
Hemiaur_1   TCCGCTATTCCTTATATCGGAACAGATTTAGTACAATGAATTTGAGGATC
Hylopa_0a   TCAGCTATCCCTTATATCGGCACTGACTTAGTACAATGAATTTGAGGCGG
Hylopa_0b   TCAGCTATCCCTTATATCGGCACTGACTTAGTACAATGAATTTGAGGCGG
Hylsui_0a   TCAGCTATCCCTTATGTGGGCACTGACCTTGTTCAATGAATTTGAGGAGG
Hylsui_0b   TCAGCTATTCCTTATATTGGTACAGATCTGGTACAATGAATTTGAGGGGG
Hylsui_1a   TCAGCTATCCCTTATATTGGTACTGATCTAGTACAATGAATTTGAGGTGG
Hylsui_1b   TCAGCTATCCCTTATATTGGTACTGATCTAGTACAATGAATTTGAGGTGG
Mesdauu_1   TCCGCTATTCCTTATATTGGAACAGACTTAGTACAATGAATTTGAGGATC
Mesdauu_2   TCCGCTATTCCTTATATTGGAACAGACTTAGTACAATGAATTTGAGGATC
Mesdauu_3   TCCGCTATTCCTTATATTGGAACAGATCTAGTACAATGAATTTGAGGATC
Mesdauu_4   TCCGCTATTCCTTATATTGGAACAGATCTAGTACAATGAATTTGAGGATC
Mesdauu_5   TCCGCTATTCCTTATATTGGAACAGATCTAGTACAATGAATTTGAGGATC
Meshugh_1   TCTGCTATTCCTTACATTGGAACAGACTTAGTACAATGAATTTGAGGATC
Meshugh_2   TCTGCTATTCCTTACATTGGAACAGATTTAGTACAATGAATTTGAGGATC
Neotetr_1   TCAGCTATCCCTTATATTGGAACTGAATTAGTACAGTGAATTTGAGGGGG
Neotetr_2   TCAGCTATCCCTTATATCGGAACTGAATTAGTACAATGAATTTGAGGAGG
Nhhaina_1   TCAGCTATTCCATATATTGGTACAGACCTAGTACAATGAATCTGAGGTGG
Nhhaina_2   TCAGCTATTCCATATATTGGTACAGACCTAGTACAATGAATCTGAGGTGG
Nhhaina_3   TCAGCTATTCCATATATTGGTACAGACCTAGTACAATGAATCTGAGGTGG
Paraaet_3   TCTGCTATCCCCTACATCGGAACAGATTTAGTTCAATGAATCTGAGGAGC
Paraaet_4   TCTGCTATCCCCTACATCGGAACAGATTTAGTTCAATGAATCTGAGGAGC
Soreung_0   TCAGCAATCCCTTACATTGGCTCAGACCTAGTAGAGTGAATCTGAGGCGG
Talpeur_0   TCAGCCATTCCTTACATCGGTACAGACTTAGTAGAATGAATTTGAGGTGG

Crocrus_0   CTTCTCCGTTGATAAAGCCACCTTGACCCGCTTCTTCGCATTTCACTTTA
Echigym_0   GTTTTCAGTAGACAAAGCTACACTTACCCGATTTTTTGCTTTCCATTTCA
Episfum_0   TTTTTCAGTAGACAAAGCCACCCTCACCCGATTCTTCGCTTTCCATTTCA
Erinamu_1   ATTTTCAGTTGACAAAGCTACCCTAACTCGTTTCTTCGCCTTCCACTTCA
Erinamu_2   ATTTTCAGTTGACAAAGCTACCCTAACTCGTTTCTTCGCCTTCCACTTCA
Erineup_0   ATTTTCAGTTGACAAAGCTACTCTAACCCGTTTCTTTGCTTTTCACTTCA
Hemiaur_0   ATTTTCAGTAGATAAAGCTACTTTAACCCGATTTTTCGCTTTCCACTTCA
Hemiaur_1   ATTTTCAGTAGATAAAGCTACTTTAACCCGATTTTTCGCTTTCCACTTCA
Hylopa_0a   TTTTTCAGTTGATAAAGCTACCTTAACACGTTTCTTTGCCTTCCACTTCA
Hylopa_0b   TTTTTCAGTTGATAAAGCTACCTTAACACGTTTCTTTGCCTTCCACTTCA
Hylsui_0a   CTTTTCAGTTGACAAAGCTACTCTAACACGCTTCTTCGCCTTCCATTTTA
Hylsui_0b   ATTTTCAGTGGACAAAGCCACTTTAACACGTTTCTTCGCTTTTCACTTTA
Hylsui_1a   GTTTTCAGTTGATAAAGCTACATTGACACGTTTCTTTGCCTTCCATTTTA
Hylsui_1b   GTTTTCAGTTGATAAAGCTACATTGACACGTTTCTTTGCCTTCCATTTTA
Mesdauu_1   ATTTTCAGTAGATAAAGCTACCTTGACTCGATTTTTCGCTTTTCACTTTA
Mesdauu_2   ATTTTCAGTAGATAAAGCTACCTTGACTCGATTTTTCGCTTTTCACTTTA
Mesdauu_3   ATTTTCAGTAGACAAAGCTACCTTAACTCGATTTTTCGCTTTTCACTTTA
Mesdauu_4   ATTTTCAGTAGACAAAGCTACCTTAACTCGATTTTTCGCTTTTCACTTTA
Mesdauu_5   ATTTTCAGTAGACAAAGCTACCTTAACTCGATTTTTCGCTTTTCACTTTA
Meshugh_1   ATTCTCGGTAGATAAAGCTACCTTAACTCGATTTTTCGCTTTTCACTTTA
Meshugh_2   ATTCTCAGTAGATAAAGCTACCTTAACTCGATTTTTCGCTTTCCACTTTA
Neotetr_1   CTTTTCAGTAGACAAAGCTACACTAACCCGATTCTTTGCTTTTCACTTTA
Neotetr_2   CTTCTCAGTAGACAAAGCTACACTAACCCGATTCTTTGCTTTTCACTTTA
Nhhaina_1   GTTTTCAGTTGACAAAGCTACATTAACACGATTTTTTGCTTTTCACTTTA
Nhhaina_2   GTTTTCAGTTGACAAAGCTACATTAACACGATTTTTTGCTTTTCACTTTA
Nhhaina_3   GTTTTCAGTTGACAAAGCTACATTAACACGATTTTTTGCTTTTCACTTTA
Paraaet_3   ATTTTCAGTAGATAAAGCTACCCTAACACGTTTTTTCGCACTTCATTTCA
Paraaet_4   ATTTTCAGTAGATAAAGCTACCCTAACACGTTTTTTCGCACTTCATTTCA
Soreung_0   CTTCTCCGTAGATAAAGCCACCTTAACCCGATTCTTCGCATTCCATTTTA
Talpeur_0   GTTCTCAGTAGACAAAGCGACACTCACACGATTCTTCGCCTTCCACTTCA

Crocrus_0   TTCTCCCCTTCATTGTGGCAGCCCTTGCAGGAGTTCACCTTCTATTTCTA
Echigym_0   TCCTACCATTTATTATCACAGCATTAGCAGGAGTTCACTTACTATTTCTT
Episfum_0   TCCTTCCATTCATCATTGCAGCCATGGCAGGCGTACACCTACTATTCCTA
Erinamu_1   TTCTTCCCTTTATCCTAATAACTATAGCAATAGTTCACTTATTATTTCTT
Erinamu_2   TTCTTCCCTTTATCCTAATAGCTATAGCAATAGTTCACTTATTATTTCTT
Erineup_0   TCTTCCCTTTCATTATTGTAGCTATAGTCATAATTCACTTATTATTTCTT
Hemiaur_0   TTCTTCCATTCATAATTGTAGCACTAACAATAGTACACCTATTATTTCTT
Hemiaur_1   TTCTTCCTTTCATTATTGTAGCACTAACAATAGTACACCTATTATTTCTT
Hylopa_0a   TCTTACCATTTATCATCACAGCACTAGCTGCAATTCACCTTCTCTTTCTC
Hylopa_0b   TCTTACCATTTATCATCACAGCACTAGCTGCAATTCACCTTCTCTTTCTC
Hylsui_0a   TCTTACCATTTATTGTCTCAGCTCTAGCCGCAATCCACCTTCTCTTTTTA
Hylsui_0b   TCTTACCCTTTATCATTTCAGCATTAGCTGCAATTCACCTTCTCTTTCTT
Hylsui_1a   TTCTACCATTCATCATCATAGCCTTAGCTGCTATTCACCTTCTATTTCTT
Hylsui_1b   TTCTACCATTCATCATCATAGCCTTAGCTGCTATTCACCTTCTATTTCTT
Mesdauu_1   TTTTTCCATTCGTTATTGTAGCACTAACAATAATTCACCTATTGTTTCTT
Mesdauu_2   TTTTTCCATTCGTTATTGTAGCACTAACAATAATTCACCTATTGTTTCTT
Mesdauu_3   TTTTTCCATTCATTATTGTAGCATTAGCAATAACCCACCTATTATTTCTT
Mesdauu_4   TTTTTCCATTCATTATTGTAGCATTAGCAATAACCCACCTATTATTTCTT
Mesdauu_5   TTTTTCCATTCATTATTGTAGCATTAGCAATAACCCACCTATTATTTCTT
Meshugh_1   TTTTTCCATTCATTATTGTAGCACTAGCAATAATTCACCTATTATTTCTT
Meshugh_2   TTTTTCCATTCATTATTGTAGCACTAGCAATAATTCACCTATTATTTCTT
Neotetr_1   TTCTTCCATTCATCGTTACCGCATTAGCTGGAATTCACATTCTCTTTCTT
Neotetr_2   TTCTTCCATTTATTGTCACAGCATTAGCTGGGATCCACATCCTATTCCTT
Nhhaina_1   TTCTACCATTTATCATTGCCGCTCTAGCTGGAGTACATTTATTATTCCTT
Nhhaina_2   TTCTACCATTTATCATTGCCGCTCTAGCTGGAGTACATTTATTATTCCTT
Nhhaina_3   TTCTACCATTTATCATTGCCGCTCTAGCTGGAGTACATTTATTATTCCTT
Paraaet_3   TCCTTCCTTTTATAATTATAGCATTAACAATAATTCACCTATTATTCCTT
Paraaet_4   TCCTTCCTTTTATAATTATAGCATTAACAATAATTCACCTATTATTCCTT
Soreung_0   TCTTACCTTTCATCATTGCTGCCCTGGCCGGAGTCCACCTCCTATTCCTC
Talpeur_0   TTCTGCCATTTATTATTGCGGCACTAGCTGGAGTTCACCTGTTATTTCTT

Crocrus_0   CATGAAACTGGATCAAACAACCCATCAGGATTAAACTCAGATACAGACAA
Echigym_0   CACGAATCAGGATCCAATAACCCATCAGGACTAAACTCAGATAGTGACAA
Episfum_0   CACGAAACAGGCTCCAACAATCCATCAGGACTCTGCTCAGACGCAGATAA
Erinamu_1   CACGAAACTGGCTCTAATAATCCCACAGGAATCACCTCAGAATCTGATAA
Erinamu_2   CACGAAACTGGCTCTAATAATCCCACAGGAATCACCTCAGAATCTGATAA
Erineup_0   CACGAAGCTGGCTCTAATAATCCCACAGGAATTACTTCAGAGTCTGACAA
Hemiaur_0   CATGAAACAGGCTCAAACAATCCCACAGGAATCATTTCAGAATCAGACAA
Hemiaur_1   CATGAAACAGGCTCAAACAATCCCACAGGAATCATTTCAGAATCAGACAA
Hylopa_0a   CACGAAACAGGATCCAACAACCCATCTGGACTTAATTCAGATTGTGACAA
Hylopa_0b   CACGAAACAGGATCCAACAACCCATCTGGACTTAATTCAGATTGTGACAA
Hylsui_0a   CATGAGACAGGATCAAATAACCCATCAGGACTTAATTCAGATAGCGATAA
Hylsui_0b   CACGAAACAGGATCTAACAATCCATCAGGACTAAACTCAGACACTGATAA
Hylsui_1a   CACGAAACAGGATCAAATAACCCATCTGGATTAAACTCAGACAACGACAA
Hylsui_1b   CACGAAACAGGATCAAATAACCCATCTGGATTAAACTCAGACAACGACAA
Mesdauu_1   CACGAATCAGGCTCCAACAATCCCACAGGAATCATTTCAGAATCTGATAA
Mesdauu_2   CACGAATCAGGCTCCAACAATCCCACAGGAATCATTTCAGAATCTGATAA
Mesdauu_3   CACGAAACAGGCTCCAACAATCCTACAGGAATCATTTCAGAATCTGATAA
Mesdauu_4   CACGAAACAGGCTCCAACAATCCTACAGGAATCATTTCAGAATCTGATAA
Mesdauu_5   CACGAAACAGGCTCCAACAATCCTACAGGAATCATTTCAGAATCTGATAA
Meshugh_1   CATGAAACAGGCTCCAACAATCCCACAGGAATCATTTCAGAATCTGATAA
Meshugh_2   CATGAAACAGGCTCCAACAATCCCACAGGAATCATTTCAGAATCTGATAA
Neotetr_1   CACGAAACAGGATCAAACAATCCCTCAGGAATAAACTCTGATAGTGATAA
Neotetr_2   CACGAAACAGGGTCAAATAACCCCTCAGGACTGGACTCTGATAGTGATAA
Nhhaina_1   CACGAAACAGGATCAAATAATCCATCTGGACTAAATTCCGATAGTGATAA
Nhhaina_2   CACGAAACAGGATCAAATAATCCATCTGGACTAAATTCCGATAGTGATAA
Nhhaina_3   CACGAAACAGGATCAAATAATCCATCTGGACTAAATTCCGATAGTGATAA
Paraaet_3   CATGAAACCGGCTCTAATAACCCAACAGGAATTATCTCAGAATCTGAAAA
Paraaet_4   CATGAAACCGGCTCTAATAACCCAACAGGAATTATCTCAGAATCTGAAAA
Soreung_0   CACGAAACTGGATCTAACAACCCATCAGGACTATGCTCAGATGCAGACAA
Talpeur_0   CACGAAACAGGATCAAACAACCCATCAGGACTCTCATCAGATACGGATAA

Crocrus_0   AATCCCCTTCCATCCTTACTACACTATTAAAGATATCTTAGGAGCATTAA
Echigym_0   AATTCCTTTCCACCCTTATTATACAATTAAAGATATCTTTGGTGTTTTAT
Episfum_0   AATCCCATTCCACCCCTACTATACAATTAAAGATATCTTAGGAGTACTAC
Erinamu_1   AATTTCATTCCACCCATATTATACCTTTAAAGATATACTAGGTATAATAT
Erinamu_2   AATTTCATTCCACCCATATTATACCTTTAAAGACATACTAGGTATAATAT
Erineup_0   AATCTCATTCCACCCATATTATACGCTTAAAGATATGCTAGGCATAATAT
Hemiaur_0   AATTCCATTTCACCCCTACTATACCATAAAAGATATCCTAGGTATAATTT
Hemiaur_1   AATCCCATTCCACCCCTACTATACCATAAAAGATATTCTAGGTATAATTT
Hylopa_0a   AATTCCATTTCATCCTTATTTCACATATAAAGATATTCTTGGAGGTATGT
Hylopa_0b   AATTCCATTTCATCCTTATTTCACATATAAAGATATTCTTGGAGGTATGT
Hylsui_0a   AATTCCATTTCATCCTTACTACTCATATAAAGACATTCTTGGAGGTGCGT
Hylsui_0b   AATTCCATTCCACCCCTATTACACATATAAAGACATTCTTGGAGGTTTAT
Hylsui_1a   AATTCCATTTCACCCTTATTACACCTACAAAGATATTCTTGGAGGTGTGC
Hylsui_1b   AATTCCATTTCACCCTTATTACACCTACAAAGATATTCTTGGAGGTGTGC
Mesdauu_1   AATTCCATTTCATCCCTACCACACTGTAAAAGATATTTTAGGTATAATCT
Mesdauu_2   AATTCCATTTCATCCCTACCACACTGTAAAAGATATTTTAGGTATAATCT
Mesdauu_3   AATCCCATTTCATCCCTACTACACTGTAAAAGATATTTTAGGTATAGTCT
Mesdauu_4   AATTCCATTTCATCCCTACTACACTGTAAAAGATATTTTAGGTATAGTCT
Mesdauu_5   AATCCCATTTCATCCCTACTACACTGTAAAAGATATTTTAGGTATAGTCT
Meshugh_1   AATTCCATTTCACCCCTACTATACTGTAAAAGATATCTTAGGTATAATTT
Meshugh_2   AATTCCATTTCATCCCTACTATACTGTAAAAGATATCTTAGGTATAATTT
Neotetr_1   AATTCCATTTCACCCTTACTACTTACTTAAAGATATTCTAGGAATCATAT
Neotetr_2   AATTCCATTTCACCCTTACTACATTTTTAAAGACATTCTAGGGGTCATAT
Nhhaina_1   AATTCCATTCCACCCTTACTACACATTCAAAGATATTTTAGGCATAATAT
Nhhaina_2   AATTCCATTCCACCCTTACTACACATTCAAAGATATTTTAGGCATAATAT
Nhhaina_3   AATTCCATTCCACCCTTACTACACATTCAAAGATATTTTAGGCATAATAT
Paraaet_3   AATTCCATTCCATCCTTATTATACTATTAAAGACATTTTAGGTATAATCT
Paraaet_4   AATTCCATTCCATCCTTATTATACTATTAAAGACATTTTAGGTATAATCT
Soreung_0   AATCCCCTTCCACCCCTATTATACAATTAAAGACATTCTAGGAGTACTTT
Talpeur_0   AATTCCATTTCACCCCTATTACACTATTAAAGACATCCTAGGAGCACTAA

Crocrus_0   TCATAATCACCATACTATCTTCCCTAGTCTTATTCTCCCCCGACATACTA
Echigym_0   TCTTACTATTAATTCTTTTAACCCTAACCCTATTTTACCCAGATCTTCTA
Episfum_0   TACTAATTCTAGTCCTAACAACTCTAGTTCTATTCTCCCCAGACCTACTT
Erinamu_1   TTTTATTTCTTATCTTAATATTACTAGTCTTATTTTATCCGGATCTCTTA
Erinamu_2   TCTTATTTCTTATCTTAATATTACTAGTCTTATTTTATCCGGATCTCTTA
Erineup_0   TTATATTTCTTATTCTAATATCTCTAGTTTTATTTTATCCAGACCTTCTA
Hemiaur_0   CTCTATTATTAATCTTAATAACATTAACATTATTTTCCCCAGACTTATTA
Hemiaur_1   CTCTATTATTAATCTTAATAACATTAACATTATTTTCCCCAGACTTATTA
Hylopa_0a   TCCTTATATTCTTATTTTTAATTTTAGTCTTATTTTCCCCAGACCTACTA
Hylopa_0b   TCCTTATATTCTTATTTTTAATTTTAGTCTTATTTTCCCCAGACCTACTA
Hylsui_0a   TCCTCATCCTCTTATTTTTAACCTTAGTTCTCTTCTTCCCAGATTTACTA
Hylsui_0b   TCCTAGTTTTATTATTTTTAACTTTAGTCCTCTTCTCTCCAGATTTACTA
Hylsui_1a   TCTTAACCCTTCTATTTTTAACCTTAGTTCTCTTTTCCCCGGACTTGCTA
Hylsui_1b   TCCTAACCCTTCTGTTTTTAACCTTAGTTCTCTTTTCCCCGGACTTGCTA
Mesdauu_1   CCCTATTATTTATCTTAATAACATTAACATTATTTTTTCCAGATTTACTA
Mesdauu_2   CCCTATTATTTATCTTAATAACATTAACATTATTTTTTCCAGATTTACTA
Mesdauu_3   CCTTATTACTTATCTTAATAACATTAACATTATTTTCCCCAGATTTATTA
Mesdauu_4   CCTTATTACTTATCTTAATAACATTAACATTATTTTCCCCAGATTTATTA
Mesdauu_5   CCTTATTACTTATCTTAATAACATTAACATTATTTTCCCCAGATTTATTA
Meshugh_1   TCTTATTGTTTATATTAGTGATATTAACATTATTTTCCCCAGACCTATTA
Meshugh_2   TCTTATTGTTTATATTAGTAATATTAACATTATTTTCCCCAGACCTATTA
Neotetr_1   TTTTTCTTCTTATATTCCTTACCCTAGTTCTTTTCTCCCCAGATCTTTTA
Neotetr_2   TTTTTCTTCTTATATTTCTTACCTTAGTTCTTTTCTCCCCAGACCTCTTA
Nhhaina_1   TTCTTATTTTAATATTTCTCACCTTAACTTTATTTTACCCAGATCTATTA
Nhhaina_2   TTCTTATTTTAATATTTCTCACCTTAACTTTATTTTACCCAGATCTATTA
Nhhaina_3   TTCTTATTTTAATATTTCTCACCTTAACTTTATTTTACCCAGATCTATTA
Paraaet_3   TACTAATTATAATATTAACTATCTTAACACTATTTTCCCCAGACTTATTA
Paraaet_4   TACTAATTATAATATTAACTATCTTAACACTATTTTCCCCAGACTTATTA
Soreung_0   TACTCATTCTGGCCCTCACATCCCTAGTACTATTTTCCCCAGACCTACTA
Talpeur_0   TCCTAATTATAGCTCTATCATCATTAGTATTATTTTCACCTGACCTACTA

Crocrus_0   GGGGATCCAGATAACTACATCCCCGCAAACCCCCTTAACACACCACCACA
Echigym_0   GGAGACCCCGATAATTTTACACCAGCTAACCCTTTAAATACCCCACCACA
Episfum_0   GGAGACCCAGATAACTACACCCCTGCTAACCCACTAAACACACCTCCACA
Erinamu_1   GGTGATCCTGATAATTATACACCAGCTAACCCCTTAAATACTCCTCCCCA
Erinamu_2   GGTGATCCTGATAATTATACACCAGCTAACCCCTTAAATACTCCTCCCCA
Erineup_0   GGTGATCCAGACAATTATACCCCAGCCAACCCCCTAAGTACTCCCCCCCA
Hemiaur_0   GGTGACCCAGACAATTATACTCCAGCCAATCCTCTAAACACCCCACCCCA
Hemiaur_1   GGTGATCCAGACAATTATACTCCAGCTAATCCCCTAAACACTCCACCCCA
Hylopa_0a   GGTGACCCCGACAATTATACACCCGCTAATCCTCTTAATACCCCTCCCCA
Hylopa_0b   GGTGACCCCGACAATTATACACCCGCTAATCCTCTTAATACCCCTCCCCA
Hylsui_0a   GGCGACCCCGACAATTACTCCCCTGCTAACCCCCTCAATACCCCTCCTCA
Hylsui_0b   GGAGACCCCGACAACTATACACCTGCCAACCCTCTTAATACTCCTCCTCA
Hylsui_1a   GGTGACCCTGACAACTACACACCTGCTAATCCCCTTAATACCCCTCCCCA
Hylsui_1b   GGTGACCCTGACAACTACACACCTGCTAATCCCCTTAATACTCCTCCCCA
Mesdauu_1   GGTGACCCAGACAACTATACCCCAGCTAACCCTCTAAATACTCCCCCCCA
Mesdauu_2   GGTGACCCAGACAACTATACCCCAGCTAACCCTCTAAATACTCCCCCCCA
Mesdauu_3   GGTGATCCAGATAACTATACTCCAGCTAACCCTCTAAATACTCCTCCCCA
Mesdauu_4   GGTGATCCAGATAACTATACTCCAGCTAACCCTCTAAATACTCCTCCCCA
Mesdauu_5   GGTGATCCAGATAACTATACTCCAGCTAACCCTCTAAATACTCCTCCCCA
Meshugh_1   GGCGACCCAGATAATTATATGCCAGCTAATCCTCTAAATACTCCCCCCCA
Meshugh_2   GGCGACCCAGATAATTATATTCCAGCTAATCCTCTAAACACTCCCCCCCA
Neotetr_1   GGAGACCCAGATAACTATACACCAGCAAATCCTCTTAATACACCACCTCA
Neotetr_2   GGAGACCCAGACAACTACATACCAGCAAATCCCCTTAACACCCCACCCCA
Nhhaina_1   GGAGATCCCGATAATTATACCCCAGCTAACCCACTAAATACACCTCCCCA
Nhhaina_2   GGAGATCCCGATAATTATACCCCAGCTAACCCACTAAATACACCTCCCCA
Nhhaina_3   GGAGATCCCGATAATTATACCCCAGCTAACCCACTAAATACACCTCCCCA
Paraaet_3   AGCGACCCAGACAATTATACCCCAGCTAATCCTTTAAATACCCCTCCTCA
Paraaet_4   AGCGACCCAGACAATTATACCCCAGCTAATCCTTTAAATACCCCTCCTCA
Soreung_0   GGAGACCCAGATAACTACACACCTGCTAACCCCCTAAATACACCACCTCA
Talpeur_0   GGAGACCCAGACAATTACATCCCGGCAAACCCGCTAAACACACCACCCCA

Crocrus_0   TATTAAGCCAGAATGATACTTCCTATTTGCCTATGCAATCCTACGATCAA
Echigym_0   TATTAAACCTGAATGATACTTCCTATTTGCATACGCAATTTTACGCTCAA
Episfum_0   TATTAAACCTGAATGATATTTTCTATTCGCCTATGCTATTCTCCGATCAA
Erinamu_1   TATCAAACCCGAATGATATTTTCTATTTGCCTACGCAATTCTCCGATCCA
Erinamu_2   TATCAAACCCGAATGATATTTTCTATTTGCCTACGCAATTCTCCGATCTA
Erineup_0   TATTAAACCTGAATGATATTTCCTATTTGCCTACGCAATTCTCCGGTCTA
Hemiaur_0   TATCAAACCTGAATGATATTTTTTATTTGCTTACGCAATTCTTCGATCGA
Hemiaur_1   TATCAAACCTGAATGATATTTTTTATTTGCTTACGCAATTCTTCGATCAA
Hylopa_0a   TATTAAACCAGAATGATATTTCCTCTTTGCCTACGCTATCCTCCGCTCCA
Hylopa_0b   TATTAAACCAGAATGATATTTCCTCTTTGCCTACGCTATCCTCCGCTCCA
Hylsui_0a   TATTAAACCAGAATGATATTTTCTTTTTGCCTATGCTATCCTTCGTTCTA
Hylsui_0b   CATTAAACCAGAATGATACTTTCTCTTCGCCTACGCTATTCTCCGCTCTA
Hylsui_1a   TATCAAACCAGAATGATATTTCCTCTTTGCTTATGCTATTCTTCGCTCTA
Hylsui_1b   TATCAAACCAGAATGATATTTCCTCTTTGCTTATGCTATTCTTCGCTCTA
Mesdauu_1   TATTAAACCTGAATGATATTTTTTATTTGCTTACGCAATTCTTCGATCAA
Mesdauu_2   TATTAAACCTGAATGATATTTTTTATTTGCTTACGCAATTCTTCGATCAA
Mesdauu_3   TATTAAACCTGAATGATATTTCTTATTTGCTTACGCAATTCTTCGATCAA
Mesdauu_4   TATTAAACCTGAATGATATTTCTTATTTGCTTACGCAATTCTTCGATCAA
Mesdauu_5   TATTAAACCTGAATGATATTTCTTATTTGCTTACGCAATTCTTCGATCAA
Meshugh_1   CATCAAACCTGAATGATATTTCTTATTTGCTTACGCAATTCTCCGATCAA
Meshugh_2   CATCAAACCTGAATGATATTTCTTATTTGCTTACGCAATTCTCCGATCTA
Neotetr_1   TATTAAACCTGAATGATACTTCCTATTTGCTTACGCTATTCTTCGCTCAA
Neotetr_2   TATTAAACCTGAATGGTACTTCCTATTTGCTTACGCTATTCTCCGCTCAA
Nhhaina_1   TATTAAACCAGAATGATATTTCCTTTTTGCCTACGCTATTCTACGCTCTA
Nhhaina_2   TATTAAACCAGAATGATATTTCCTTTTTGCCTACGCTATTCTACGCTCTA
Nhhaina_3   TATTAAACCAGAATGATATTTCCTTTTTGCCTACGCTATTCTACGCTCTA
Paraaet_3   TATTAAACCTGAATGATACTTTTTATTTGCCTATGCAATTCTCCGATCTA
Paraaet_4   TATTAAACCTGAATGATACTTTTTATTTGCCTATGCAATTCTCCGATCTA
Soreung_0   CATTAAACCAGAATGATATTTCCTATTCGCCTATGCCATCCTACGATCTA
Talpeur_0   TATTAAACCCGAATGGTACTTCCTATTTGCATATGCCATCCTACGATCAA

Crocrus_0   TTCCCAACAAACTTGGAGGGGTCCTGGCGCTCGTTCTATCGATTCTAGTC
Echigym_0   TCCCAAACAAATTAGGAGGAGTAGTAGCCCTAGTTTTATCAATCCTTATC
Episfum_0   TTCCAAATAAATTAGGAGGAGTACTAGCCCTAGTTCTATCGATTTTAATC
Erinamu_1   TTCCTAATAAACTAGGAGGTGTTCTAGCATTATTTATATCAATTCTTATT
Erinamu_2   TTCCTAATAAACTAGGAGGTGTTCTAGCATTATTTATATCAATTCTTATT
Erineup_0   TTCCTAATAAACTTGGAGGTGTTCTAGCACTATTCATATCAATTCTCATT
Hemiaur_0   TCCCCAATAAATTAGGAGGAGTCCTAGCACTACTCATATCTATCCTTATT
Hemiaur_1   TCCCCAATAAGTTAGGAGGAGTCCTAGCACTACTCATATCCATCCTTATT
Hylopa_0a   TTCCTAACAAATTAGGAGGAGTAGTAGCACTAATTCTATCAATCCTAATT
Hylopa_0b   TTCCTAACAAATTAGGAGGAGTAGTAGCACTAATTCTATCAATCCTAATT
Hylsui_0a   TTCCCAACAAACTAGGAGGGGTAATAGCATTAATCTTATCTATTTTAATC
Hylsui_0b   TTCCCAACAAACTAGGAGGGGTAGTAGCACTAATTCTATCCATTCTAATT
Hylsui_1a   TTCCCAACAAACTAGGAGGAGTAGTAGCATTAATTTTATCAATCCTAATT
Hylsui_1b   TTCCCAACAAACTAGGAGGAGTAGTAGCATTAATTTTATCAATCCTAATT
Mesdauu_1   TTCCCAATAAATTAGGAGGAGTTCTAGCATTACTAATATCTATTCTTATC
Mesdauu_2   TTCCCAATAAATTAGGAGGAGTTCTAGCATTACTAATATCTATTCTTATC
Mesdauu_3   TCCCCAATAAACTAGGAGGTGTTCTAGCATTACTAATATCCATTCTTATC
Mesdauu_4   TCCCCAATAAACTAGGAGGTGTTCTAGCATTACTAATATCCATTCTTATC
Mesdauu_5   TCCCCAATAAACTAGGAGGTGTTCTAGCATTACTAATATCCATTCTTATC
Meshugh_1   TCCCCAATAAATTAGGAGGTGTTCTAGCATTATTAATATCTATTCTTATC
Meshugh_2   TCCCCAATAAATTGGGAGGTGTCCTAGCATTATTAATATCTATTCTTATC
Neotetr_1   TTCCAAACAAATTAGGTGGGGTAGTAGCATTAATTTTATCTATTCTCATC
Neotetr_2   TTCCAAACAAATTAGGTGGGGTGGTAGCATTAATTTTATCTATTCTTATC
Nhhaina_1   TTCCCAATAAACTAGGTGGAGTAATTGCTCTAATTTTATCTATCCTAATC
Nhhaina_2   TTCCCAATAAACTAGGTGGAGTAATTGCTCTAATTTTATCTATCCTAATC
Nhhaina_3   TTCCCAATAAACTAGGTGGAGTAATTGCTCTAATTTTATCTATCCTAATC
Paraaet_3   TCCCTAACAAACTTGGAGGAGTAATAGCACTATTTATATCTATTCTTATC
Paraaet_4   TCCCTAACAAACTTGGAGGAGTAATAGCACTATTTATATCTATTCTTATC
Soreung_0   TCCCTAACAAATTAGGAGGTGTCCTAGCACTAGTCCTATCAATCCTAGTC
Talpeur_0   TTCCTAATAAATTAGGAGGCGTACTAGCCCTGGCGTTCTCAATCCTAGTA

Crocrus_0   CTAGCAGTCATTCCGCTACTCCACACAGCTAAACAACGAAGCATAATATT
Echigym_0   CTAATTTTAATACCTCTTCTACATACAGCAAAACAACGAAGTATAATATT
Episfum_0   CTAGCTATCGTCCCTCTCCTCCACACATCTAAACAACGAAGTATAATATT
Erinamu_1   CTATTTCTCTTACCCTACCTACACACCTCAAAACACCGGAGCATAGTATT
Erinamu_2   CTATTTCTCTTACCCTACCTACACACCTCAAAACACCGGAGCATAGTATT
Erineup_0   CTATTCCTTTTACCATACCTACACACCTCAAAACACCGAAGCATAGTATT
Hemiaur_0   TTATTCTTTATACCCCTATTGCATACCTCAAAACAACGAAGCATAATTTT
Hemiaur_1   TTATTCTTTATACCCTTATTGCATACTTCAAAACAGCGAAGCATAATTTT
Hylopa_0a   TTAATGCTAATTCCACTACTACATACAGCCAAACAACGAAGCATAATCTT
Hylopa_0b   TTAATGCTAATTCCACTACTACATACAGCCAAACAACGAAGCATAATCTT
Hylsui_0a   CTTATACTTTTTCCACTTTTACATACAGCTAAACAACGAAGCATAATATT
Hylsui_0b   TTAATAGTTATTCCACTTTTACATACAGCCAAACAACGAAGCATAATATT
Hylsui_1a   TTAATGCTTATCCCTATACTTCACACAGCCAAACAGCGCAGTATAATTTT
Hylsui_1b   TTAATGCTTATCCCTATACTTCACACAGCCAAACAGCGCAGTATAATTTT
Mesdauu_1   TTATTTCTTATACCCCTATTGCACACCTCCAAACAACGAAGCATAATTTT
Mesdauu_2   TTATTTCTTATACCCCTATTGCACACCTCCAAACAACGAAGCATAATTTT
Mesdauu_3   TTATTTCTTATACCCCTATTACACACCTCTAAACAACGAAGCATAATCTT
Mesdauu_4   TTATTTCTTATACCCCTATTACATACCTCTAAACAACGAAGCATAATCTT
Mesdauu_5   TTATTTCTTATACCCCTATTACATACCTCTAAACAACGAAGCATAATCTT
Meshugh_1   TTATTTCTTATACCCTTATTACATACCTCTAAACAACGAAGTATAATTTT
Meshugh_2   TTATTTCTTATACCCTTATTACATACCTCTAAACAACGAAGTATAATTTT
Neotetr_1   CTAATTTTATTTCCTATTCTACACACAGCCAAACAACGAAGCATAACATT
Neotetr_2   CTAATTTTATTTCCTATTCTACACACAGCCAAACAACGAAGCATAATATT
Nhhaina_1   TTAATTTTTATACCCTTACTTCACACAGCTAAACAACGAAGTATAATATT
Nhhaina_2   TTAATTTTTATACCCTTACTTCACACAGCTAAACAACGAAGTATAATATT
Nhhaina_3   TTAATTTTTATACCCTTACTTCACACAGCTAAACAACGAAGTATAATATT
Paraaet_3   TTATTCTTCATACCCCTATTACATACTTCTAAACAACGAAGCATAATATT
Paraaet_4   TTATTCTTCATACCCCTATTACATACTTCTAAACAACGAAGCATAATATT
Soreung_0   CTAGCTGTAGTACCCTTCCTCCACACATCTAAACAACGAAGCATGATATT
Talpeur_0   CTAGCATTAATACCATTCTTACACACTTCAAAACAACGAAGTATAATATT

Crocrus_0   TCGACCAATAAGCCAATGCATATTCTGAATTTTAGTAGCGGACCTCTTTA
Echigym_0   TCGACCCATTAGTCAATGTATATTCTGACTCCTAACAGCAGACCTTTTAA
Episfum_0   TCGACCTTTCAGTCAATGTCTGTTCTGAATCCTAGTAGCAGACCTAATTA
Erinamu_1   CCGACCTCTAAGTCAATGTATTTTCTGATTACTAGTATCAGACTTACTAA
Erinamu_2   CCGACCTCTAAGTCAATGTATTTTCTGATTACTAGTATCAGACTTACTAA
Erineup_0   CCGACCTGTAAGTCAATGTATTTTCTGATTATTAGTATCAGACCTATTAA
Hemiaur_0   TCGACCCCTAAGCCAATGTACATTCTGACTTCTAACCTCAGACTTATTAA
Hemiaur_1   TCGACCCCTTAGCCAATGTACATTCTGACTTCTAACCTCAGACTTACTAA
Hylopa_0a   CCGACCCATTAGCCAATGCTTATTTTGATTACTAGTAGCAGATTTATTTA
Hylopa_0b   CCGACCCATTAGCCAATGCTTATTTTGATTACTAGTAGCAGATTTATTTA
Hylsui_0a   CCGACCCATTAGCCAATGCTTATTTTGATTACTAGTAGCAGACTTATTAA
Hylsui_0b   TCGACCTATCAGCCAATGTTTATTCTGATTATTAGTAGCAGACTTACTCA
Hylsui_1a   CCGACCCATCAGCCAATGCTTATTTTGAGTATTAGTAGCAGACTTATTTA
Hylsui_1b   CCGACCCATCAGCCAATGCTTATTTTGAGTATTAGTAGCAGACTTATTTA
Mesdauu_1   TCGACCTATAAGTCAATGTATATTCTGACTTCTAATCTCAGACTTATTAA
Mesdauu_2   TCGACCTATAAGTCAATGTATATTCTGACTTCTAATCTCAGACTTATTAA
Mesdauu_3   TCGGCCTATAAGTCAATGTATATTCTGACTTCTAACCTCAGACTTATTAA
Mesdauu_4   TCGGCCTATAAGTCAATGTATATTCTGACTTCTAACCTCAGACTTATTAA
Mesdauu_5   TCGGCCTATAAGTCAATGTATATTCTGACTTCTAACCTCAGACTTATTAA
Meshugh_1   TCGACCTATAAGTCAATGTATATTCTGACTTTTAACCTCAGACTTATTAA
Meshugh_2   TCGACCTATAAGTCAATGTATATTCTGACTTTTAACCTCAGATTTATTAA
Neotetr_1   TCGACCTATTAGTCAATGTTTATTTTGACTTCTGACAGCTGATCTCCTAA
Neotetr_2   CCGACCTATTAGTCAATGTTTATTCTGACTTCTCACGGCCGATCTCCTGA
Nhhaina_1   TCGACCTATTAGCCAATGCCTTTTTTGACTTCTAGTAGCCGATCTCATTA
Nhhaina_2   TCGACCTATTAGCCAATGCCTTTTTTGACTTCTAGTAGCCGATCTCATTA
Nhhaina_3   TCGACCTATTAGCCAATGCCTTTTTTGACTTCTAGTAGCCGATCTCATTA
Paraaet_3   CCGACCCCTAAGCCAATGCATTTTCTGAGTTCTAATCTCAGATTTACTAA
Paraaet_4   CCGACCCCTAAGCCAATGCATTTTCTGAATTCTAATCTCAGATTTACTAA
Soreung_0   CCGCCCATTCAGCCAGTGCCTCTTCTGAATCCTAGTCGCAGATCTCCTAA
Talpeur_0   CCGACCCATCAGCCAATGCTTATTCTGACTTTTAGTAGCAGACCTATTTA

Crocrus_0   CATTAACATGAATTGGAGGTCAACCAGTTGAACACCCTTTCGTAGTAATT
Echigym_0   CACTTACATGAATCGGAGGCCAACCAGTTGAACACCCCTATATTATTATT
Episfum_0   CACTTACATGAATTGGAGGCCAACCTGTAGAACACCCATTTATCATCATT
Erinamu_1   TTCTTACTTGAATTGGAAGCCAACCTGTAGAAAATCCATACATCATCATC
Erinamu_2   TTCTTACTTGAATTGGAAGCCAACCTGTAGAAAATCCATACATCATCATC
Erineup_0   TTCTTACTTGAATTGGAAGCCAGCCTGTAGAAAACCCATTTATTACCATC
Hemiaur_0   TTTTAACCTGAATCGGAAGCCAACCTGTAGAAGACCCATATATTATTATT
Hemiaur_1   TTTTAACCTGAATCGGAAGCCAACCTGTAGAAGACCCATATATTATTATT
Hylopa_0a   CTCTTACATGAATCGGCGGACAACCAGTTGAATATCCATTTATCCTAATT
Hylopa_0b   CTCTTACATGAATCGGCGGACAACCAGTTGAATATCCATTTATCCTAATT
Hylsui_0a   CCCTCACATGAATTGGAGGACAACCAGTTGAGTACCCATTTATCTTAATT
Hylsui_0b   CCCTTACATGAATCGGCGGCCAACCAGTTGAATACCCATTTATTATAATT
Hylsui_1a   CCCTCACATGAATCGGTGGACAACCAGTTGAACATCCATTCATCTTAATT
Hylsui_1b   CCCTCACATGAATCGGTGGACAACCAGTTGAACATCCATTCATCTTAATT
Mesdauu_1   TTCTAACCTGAATCGGAAGCCAACCTGTAGAAAACCCATATGTTATTATT
Mesdauu_2   TTCTAACCTGAATCGGAAGCCAACCTGTAGAAAACCCATATGTTATTATT
Mesdauu_3   TTCTAACCTGAATCGGAAGCCAACCTGTAGAGAATCCATACATTATTATT
Mesdauu_4   TTCTAACCTGAATCGGAAGCCAACCTGTAGAGAATCCATACATTATTATT
Mesdauu_5   TTCTAACCTGAATCGGAAGCCAACCTGTAGAGAATCCATACATTATTATT
Meshugh_1   TTTTAACCTGAATCGGAAGCCAACCTGTAGAAAATCCATATATCATTATT
Meshugh_2   TTTTAACCTGAATCGGAAGCCAACCTGTAGAAGACCCATATATCATTATT
Neotetr_1   CTTTAACATGAATTGGAGGCCAACCAGTTGAACACCCATACATTATCATT
Neotetr_2   CTTTAACATGAATCGGAGGACAACCAGTTGAACACCCATTCATTATTATT
Nhhaina_1   CTCTAACATGAATTGGCGGACAACCAGTTGAACACCCATATATTATCATT
Nhhaina_2   CTCTAACATGAATTGGCGGACAACCAGTTGAACACCCATATATTATCATT
Nhhaina_3   CTCTAACATGAATTGGCGGACAACCAGTTGAACACCCATATATTATCATT
Paraaet_3   TCCTAACATGAATCGGAAGCCAACCTGTAGAAAATCCATATATTATTATC
Paraaet_4   TCCTAACATGAATCGGAAGCCAACCTGTAGAAAATCCATATATTATTATC
Soreung_0   CACTTACATGAATTGGAGGCCAACCAGTAGAACACCCATTCATCATCATC
Talpeur_0   CACTCACATGAATTGGAGGACAACCCGTAGAACACCCATTCATCATCATT

Crocrus_0   GGCCAACTAGCCTCCGTAGTCTACTTTCTTTTAATCCTCCTTATCATACC
Echigym_0   GGACAACTAGCATCTATTCTATACTTTACAATTATCCTATGCCTTCTACC
Episfum_0   GGTCAATTAGCCTCAATCCTCTACTTCCTCCTAATTCTAGTATTAATGCC
Erinamu_1   GGCCAACTAGCCTCAATTTTTTATTTTCTGTCTATTCTCATCTTAATTCC
Erinamu_2   GGCCAACTAGCCTCAATTTTTTATTTTCTGTCTATTCTCATCTTAATTCC
Erineup_0   GGCCAACTAGCCTCAATTTATTATTTCCTGTCCATTCTCATCTTAATCCC
Hemiaur_0   GGCCAACTAGCATCAATTCTTTATTTCCTCATTATCCTTTTCCTAATACC
Hemiaur_1   GGCCAACTAGCATCAATTCTTTATTTCCTCATTATCCTTTTCCTAATACC
Hylopa_0a   GGCCAACTAGCTTCTATCATTTACTTCTTAACTATCCTTATCCTTATTCC
Hylopa_0b   GGCCAACTAGCTTCTATCATTTACTTCTTAACTATCCTTATCCTTATTCC
Hylsui_0a   GGCCAACTAGCCTCTATCATTTATTTTTTAATTATTCTCATTTTTATCCC
Hylsui_0b   GGACAACTAGCTTCAATTATTTACTTCTTAACGATCCTTGTCCTAATCCC
Hylsui_1a   GGCCAACTGGCTTCAATCATTTATTTTTTAACTATTCTTGTCCTCATTCC
Hylsui_1b   GGCCAACTGGCTTCAATCATTTATTTTTTAACTATTCTTGTCCTCATTCC
Mesdauu_1   GGCCAACTAGCATCAATTCTTTATTTTCTTATTATTCTTATTTTTATACC
Mesdauu_2   GGCCAACTAGCATCAATTCTTTATTTTCTTATTATTCTTATTTTTATACC
Mesdauu_3   GGCCAACTAGCATCAATTCTTTATTTCCTTATTATTCTTATTTTTATACC
Mesdauu_4   GGCCAACTAGCATCAATTCTTTATTTTCTTATTATTCTTATTTTTATACC
Mesdauu_5   GGCCAACTAGCATCAATTCTTTATTTTCTTATTATTCTTATTTTTATACC
Meshugh_1   GGTCAAATAGCATCAATTCTCTACTTCCTTATTATTCTTATTTTAATACC
Meshugh_2   GGTCAAATAGCATCAATTCTCTACTTCCTTATTATTCTTATTTTAATACC
Neotetr_1   GGTCAATTAGCCTCAATTACCTACTTCTCTATTATTTTAATTCTTCTTCC
Neotetr_2   GGTCAAACAGCCTCAATTATTTATTTCTCTATCATTCTAATTTTTCTTCC
Nhhaina_1   GGACAACTTGCCTCTATCCTTTACTTCCTAACTATTTTAATTTTTCTTCC
Nhhaina_2   GGACAACTTGCCTCTATCCTTTACTTCCTAACTATTTTAATTTTTCTTCC
Nhhaina_3   GGACAACTTGCCTCTATCCTTTACTTCCTAACTATTTTAATTTTTCTTCC
Paraaet_3   GGCCAATTAGCCTCAGTCTTTTATTTCTTTACCATTCTTATTTTAATACC
Paraaet_4   GGCCAATTAGCCTCAGTCTTTTATTTCTTTATCATTCTTATTTTAATACC
Soreung_0   GGCCAACTAGCATCAATCCTATACTTCCTCCTTATCCTAGTCATCATACC
Talpeur_0   GGCCAACTGGCATCCATCCTATACTTCGCACTCATCCTAATACTCATACC

Crocrus_0   CGTTACAAGTATAATTGAAAATCGACTTTANNNNNNNNNN
Echigym_0   AATTGCAGGATTACTAGAAAATTATATAATAAATTGAAAA
Episfum_0   CATCACAAGCATCCTAGAAAATAACCTATTAAAATGATAA
Erinamu_1   CTTAGCAGGCCTTATTGAAAATTACCTATTTAAATGAAGA
Erinamu_2   CTTAGCAGGCCTTATTGAAAATTACCTATTTAAATGAAGA
Erineup_0   CCTAGCAGGCCTTATTGAAAACTACATATTTAAATGAAGA
Hemiaur_0   CGTAATAGGACTTATTGAAAATAGCATATTTAAATGAAGA
Hemiaur_1   CGTGATAGGACTTATTGAAAACAACATATTTAAATGAAGA
Hylopa_0a   CGTTGCAGGACTGATTGAAAATCATTTCCTTAANNNNNNN
Hylopa_0b   CGTTGCAGGACTGATTGAAAATCATTTCNNNNNNNNNNNN
Hylsui_0a   TGTAGCAGGGTTAATTGAAAATTATTTCCTTACTTGAAAC
Hylsui_0b   TATAGCAGGACTAATTGAAAACCACTTCCTTAATTGAAAC
Hylsui_1a   CATAGCAGGACTAATTGAAAATCACTTACTTAATGAAAAT
Hylsui_1b   CATAGCAGGACTAATTGAAAATCACTTACTTAATGAAAAT
Mesdauu_1   CCTAATTGGACTCATTGAAAACAACATATTTAAGTGAAGA
Mesdauu_2   CCTAATTGGACTCATTGAAAACAACATATTTAAGTGAAGA
Mesdauu_3   CTTAATTGGACTCATTGAAAACAACATATTTAAATGAAGA
Mesdauu_4   CTTAATTGGACTCATTGAAAACAACATATTTAAATGAAGA
Mesdauu_5   CTTAATTGGACTCATTGAAAACAACATATTTAAATGAAGA
Meshugh_1   CCTAATTGGGTTCATTGAAAACAACATATTTAAATGAAGA
Meshugh_2   CCTAATTGGGTTCATTGAAAATAACATATATAAATGAAGA
Neotetr_1   AATTGCAGGGCTAATAGAAAATTATTTCTTAAAGTGAGAC
Neotetr_2   AATTGCAGGGTTAATAGAAAATTACTTCTTAAAGTGAGAC
Nhhaina_1   TATTGCAGGCATGATTGAAAATTATCTCTTAAACTGAAAT
Nhhaina_2   TATTGCAGGCATGATTGAAAATTATCTCTTAAACTGAAAT
Nhhaina_3   TATTGCAGGCATGATTGAAAATTATCTCTTAAACTGAAAT
Paraaet_3   CTTATCAGGTCTTATCGAAAATCATATATTTAAATGAAGG
Paraaet_4   CTTATCAGGTCTTATCGAAAATCATATATTTAAATGAAGG
Soreung_0   TATCACAAGCCTATTTGAAAATAACCTTCTAAAATGAAGG
Talpeur_0   ACTAGCAAGCCTAATAGAAAACAACCTACTCAAATGAANN
;
end;

begin mrbayes;
outgroup Talpeur_0;

        CHARSET  1st  =  1-1140\3;
	CHARSET  2nd  =  2-1140\3;
	CHARSET  3rd  =  3-1140\3;

partition 3codon = 3: 1st,2nd,3rd;
set partition = 3codon;

constraint shrew-hedge -1 = 1 2 3 4 5 6 7 8 9 10 11 12 13 14 15 16 17 18 19 20 21 22 23 24 25 26 27 28 29 ;

unlink statefreq=(all);
unlink shape=(all);
unlink revmat=(all);

prset applyto=(all) ratepr=variable;

lset  applyto=(1) code= vertmt nst=6 rates=gamma ;      [cytb 1st GTR+G]

lset  applyto=(2) code= vertmt nst=2 rates=gamma ;	[cytb 2nd HKY+G]

lset  applyto=(3) code= vertmt nst=2 rates=gamma ;	[cytb 3rd HKY+G]

prset topologypr= constraints (shrew-hedge);

mcmcp temp=0.05; 
mcmcp ngen=10000000 samplefreq=1000 printfreq=1000 nchains=4 nrun=2 savebrlens=yes startingtree=random;


end;
