# Supplementary material for: An Estimation of Erinaceidae Phylogeny: A Combined Analysis Approach
Source: PLoS One. 2012 Jun 20;7(6):e39304. doi: 10.1371/journal.pone.0039304 (PMC3380021; doi:10.1371/journal.pone.0039304)
Supplement: ZIP S1 — NEXUS files used for morphological (PAUP), genetic (MrBayes) and morphology-genes combined (MrBayes) analyses. (ZIP) [file pone.0039304.s006.zip › G3-genetree-ND2-2 (MrBayes) new.nex]

#NEXUS
BEGIN DATA;
dimensions ntax=30 nchar=1053;
format missing=?
interleave datatype=DNA gap= -;

matrix
Crocrus_0   ATTAATCCTATAATTTTCATTATCCTCCTAGGAACTATTATACTAGGCAC
Echigym_0   ATAAATCCAGTTATTTTAACCATAGCATATTTCATAATTTTTATAGGCTC
Episfum_0   ATAAACCCCATTATCATAATTATAATTTTAACTACAGTTATATTAGGAAC
Erinamu_1   ATGAATCCGATCTTAGCGTTATTCATTTATTTTATATTAACAATAGGTAC
Erinamu_2   ATGAATCCGATCTTAGCGTTATTCATTTATTTTATATTAACAATAGGTAC
Erineup_0   ATGAATCCGATCTTAGCGTTATTCATTTATTTTATATTAACAATAGGTAC
Hemiaur_0   ATGAACCCAATTTTAGCCTATTTCATTTACTATATATTAGTAATAGGTAC
Hemiaur_1   ATGAATCCAATTTTAGCCTATTTCATTTACTATATATTAGTAATAGGTAC
Hylsui_0a   ATCAATCCTATTATTTTCACGTCCATAATTCTAATAATCTTTCTTGGAAC
Hylsui_0b   ATTAATCCTATCATCTTATCCTTAATAATCCTTATAATTTTCCTTGGAAC
Hylsui_1a   ATTAATCCTATCATTTTCTCATCAATAATCCTAATGATTTTTCTTGGCAC
Hylsui_1b   ATTAATCCTATCATTTTCTCATCAATAATCCTAATGATTTTTCTTGGCAC
Mesdauu_4   ATGAATCCAATTTTAGCCTATTTCATTTACTATATACTAGTAATAGGTAC
Mesdauu_5   ATGAATCCAATTTTAGCCTATTTCATTTACTATATACTAGTAATAGGTAC
Mesdauu_3   ATGAATCCAATTTTAGCCTATTTCATTTACTATATACTAGTAATAGGTAC
Mesdauu_2   ATGAATCCAATTTTAGCCTATTTCATTTATTATATATTAGTAATAGGTAC
Mesdauu_1   ATGAATCCAATTTTAGCCTATTTCATTTATTATATATTAGTAATAGGTAC
Meshugh_2   ATGAACCCAATTTTAGCCTATTTCATTTACTATATATTAGTAATAGGTAC
Meshugh_1   ATGAACCCAATTTTAGCCTATTTCATTTACTATATACTAGTAATAGGTAC
Neotetr_1   ATTAACCCCCTAACCTTTAGTATTATTATTTTTATAATCCTAGCAGGTAC
Neotetr_2   ATTAACCCTTTAGCCCTGAGTATTATTCTCTTTATAATCCTAGCAGGTAC
Nhhaina_1   GTTAACCCTATTACTTTGAATCTAGTAATATTAATAATTTTTATTAGCCC
Nhhaina_2   GTTAACCCGATTACTTTGAATCTAGTAATATTAATAATTTTTATTAGCCC
Nhhaina_3   GTTAACCCTATTACTTTTAATCTAGTAATATTAATAATTTTTATTAGCCC
Paraaet_3   ATGAATCCAATCCTGGCTTTATTCATTTATTATATATTAATAATAGGTAC
Paraaet_4   ATGAATCCAATCCTGGCTTTATTCATTTACTATATATTAATAATAGGTAC
Podotru_0   ATTAACCCCATTACCTTAACTATAATATACTCAATAATCTTCTTAGGACC
Solepar_0   ATAAATCCATTAGTTATAATAATACTAGTAATAACAGTCATCATAAGCAC
Soreung_0   ATAAACCCTATAATCCTAAGCATTATTCTATTCACCATCATAACAGGTAC
Talpeur_0   ATAAACCCACTGGTATTCTCTTTAATCCTATTTACCGTAATATTAGGCAC

Crocrus_0   ATCCATTGTAATAACAAGCTCACACTGATTCATAACTTGACTAGGCTTCG
Echigym_0   TATAATCGTATTCATTAGCTCTCACTGATTAGTAACATGAATTGGTTTCG
Episfum_0   ACTAATTGTAGTAACAAGCTCACACTGATTTATAATCTGAATCGGTTTCG
Erinamu_1   AATCATAGTATTAATTAGCTCACACTGACTTCTAATTTGAGTAGGTTTTG
Erinamu_2   AATCATAGTATTAATTAGCTCACACTGACTTCTAATCTGAGTAGGTTTTG
Erineup_0   AATCATAGTATTAATTAGCTCACACTGACTTCTAATTTGAATAGGTTTCG
Hemiaur_0   AATTATAGTATTAATTAGTTCACATTGACTTTTAATCTGAGCAGGCTTTG
Hemiaur_1   AATTATAGTATTAATAAGTTCACATTGACTTTTAATCTGAGCAGGCTTTG
Hylsui_0a   AATAATTGTTTTATTTAGCTCCCATTGATTTCTCTCCTGAGTAGGATTCG
Hylsui_0b   AATAACTGTACTATTAAGCTCCCATTGATTTCTCTCTTGAATGGGATTTG
Hylsui_1a   AATAACTGTCTTACTAAGCTCCCACTGATTTCTCTCTTGAGTAGGATTTG
Hylsui_1b   AATAACTGTCCTACTAAGCTCCCACTGATTTCTCTCTTGAGTAGGATTTG
Mesdauu_4   AATTATAGTATTAATTAGTTCACATTGACTTTTAATCTGAACAGGATTTG
Mesdauu_5   AATTATAGTATTAATTAGTTCACATTGACTTTTAATCTGAACAGGATTTG
Mesdauu_3   AATTATAGTATTAATTAGTTCACATTGACTTTTAATCTGAACAGGATTTG
Mesdauu_2   AATTATAGTATTAATTAGTTCACATTGACTTTTAATCTGAACAGGATTTG
Mesdauu_1   AATTATAGTATTAATTAGTTCACATTGACTTTTAATCTGAACAGGATTTG
Meshugh_2   AATTATAGTATTAATTAGTTCACATTGACTTTTAATCTGAGCAGGCTTTG
Meshugh_1   AATTATAGTATTAATTAGTTCACATTGACTTTTAATCTGAGCAGGCTTTG
Neotetr_1   AATAATTGTTGTATTTAGTTCACACTGACTTCTTACCTGAATTGGCTTTG
Neotetr_2   AATAATTGTAATATTAAGTTCACACTGACTTCTTACCTGGATTGGTTTTG
Nhhaina_1   TATAATTGTTCTATTTAGCTCACACTGACTTCTTACCTGAATTGGATTCG
Nhhaina_2   TATAATTGTTCTATTTAGCTCACACTGACTTCTTACCTGAATTGGATTCG
Nhhaina_3   TATAATTGTTCTATTTAGCTCACACTGACTTCTTACCTGAATTGGATTCG
Paraaet_3   AATCATAGTATTAATAAGCTCTCACTGGCTCCTAATTTGAATTGGATTTG
Paraaet_4   AATCATAGTATTAATAAGCTCTCACTGGCTCCTAATTTGAATTGGATTTG
Podotru_0   TATAATTGTATTTACCAGCTCCCACTGGCTAACAACATGAATTGGCTTCG
Solepar_0   CTCAATTGTAATAATAAGTTCACATTGATTGCTTGTTTGAATTGGATTCG
Soreung_0   CATAATTGTACTTATAAGTTCACACTGGTTCATAATCTGAATTGGCTTTG
Talpeur_0   AGTAATTGTACTAATCAGCTCACACTGATTAATAATCTGAATTGGATTCG

Crocrus_0   AAATAAATATAATAGCTATCGTACCAGTTCTCATAAAGAAATACTCCCCA
Echigym_0   AAATAAACTTAATAGCTATAATCCCTTTAATACTAGTAAATAAAACACCA
Episfum_0   AAATAAACATACTTGCAATCATTCCAATACTTATAAAAAATTATAACCCC
Erinamu_1   AAATAAATTTAATAGCAATAATTCCTATTATAATAATTAAAAAAAATCCC
Erinamu_2   AAATAAATTTAATAGCAATAATTCCTATTATAATAATTAAAAAAAACCCC
Erineup_0   AAATAAATTTAATAGCAATAATTCCTATTATAATAATTAAGCAAAATTCT
Hemiaur_0   AAATAAACTTAATAGCAATAATCCCAATTATATTATATAATCAAAATCCT
Hemiaur_1   AAATAAACTTAATAGCAATAATCCCAATTATAATATATAAACAAAATCCT
Hylsui_0a   AAATAAATTTATTCGCTATAATCCCTTTAATTACAATTAAAAAATCACCA
Hylsui_0b   AAATGAACTTATTCGCTATAATTCCTTTAATCGCAATTAAAAATTCACCA
Hylsui_1a   AAATAAATTTATTTGCTATAATTCCCTTAATTACAATTAAAAAATCCCCG
Hylsui_1b   AAATAAATTTATTTGCTATAATTCCCTTAATTACAATTAAAAAATCCCCG
Mesdauu_4   AAATAAACTTAATAGCAATAATCCCAATTATAATACATAAACAAAACCCC
Mesdauu_5   AAATAAACTTAATAGCAATAATCCCAATTATAATACATAAACAAAACCCC
Mesdauu_3   AAATAAACTTAATAGCAATAATCCCAATTATAATATATAAACAAAACCCC
Mesdauu_2   AAATAAACTTAATAGCAATAATCCCAATTATAATATATAAGCAAAATCCC
Mesdauu_1   AAATAAACTTAATAGCAATAATCCCAATTATAATATATAAGCAAAATCCC
Meshugh_2   AAATAAACTTAATAGCAATAATTCCAATTATAATATATAAACAAAACCCC
Meshugh_1   AAATAAACTTAATAGCAATAATTCCAATTATAATATATAAACAAAACCCC
Neotetr_1   AAATAAATATACTAGCCATGATTCCCTTACTAATATTCACAAAAAATCCA
Neotetr_2   AAATAAATTTACTAGCCATGATTCCCTTACTGATATATTCAAAAAATCCA
Nhhaina_1   AAATAAACCTTCTAGCCATAATTCCCCTTATTATAAATAAAAAAACCCCC
Nhhaina_2   AAATAAACCTTCTAGCCATAATTCCCCTTATTATAAATAAAAAAACCCCC
Nhhaina_3   AAATAAACCTTCTAGCCATAATTCCCCTTATTATAAATAAAAAAACCCCC
Paraaet_3   AAATAAATTTAATAGCAATAATCCCAATTATAACTTATAAACAAAACCCT
Paraaet_4   AAATAAATTTAATAGCAATAATCCCAATTATAACTTATAAACAAAACCCT
Podotru_0   AAATAAACCTAATAGCAATTATCCCACTAATAATAACAAAAAAAACACCA
Solepar_0   AAATAAATACACTGGCCATCATCCCAATTCTAATAAAAAATCACACCCCA
Soreung_0   AAATAAATATACTAGCAATCATTCCAATGCTAATAAAAAAATATAGCCCA
Talpeur_0   AAATAAACATATTAGCTATTACTCCAATTCTGATAAAAAAATTTAACCCA

Crocrus_0   CGGTCAATAGAGGCTGCAACCAAGTACTTTTTAACACAAGCCACAGCTTC
Echigym_0   CGATCAACAGAAGCTGCAACAAAATATTTCATTACACAAGCCTCAGCCTC
Episfum_0   CGTTCAATAGAAGCCTCAACAAAATACTTCATAACTCAAGCAACCGCCTC
Erinamu_1   CGATCTACAGAATCTGCAATCAAATATTTCCTAGTTCAAGCTACAGCCTC
Erinamu_2   CGATCTACAGAATCTGCAATCAAATATTTCTTAGTTCAAGCTACAGCCTC
Erineup_0   CGATCTACAGAATCTGCAATTAAATATTTTCTAGTTCAAACTACAGCCTC
Hemiaur_0   CGATCTACAGAATCTGCAATCAAATATTTTATAATTCAAACAACAGCTTC
Hemiaur_1   CGATCTACAGAATCTGCAATCAAATATTTTATAATTCAAACAACAGCTTC
Hylsui_0a   CGATCTACAGAAGCTGCTGTAAAGTACTTTATAACACAAGCCTCGGCCTC
Hylsui_0b   CGATCTACAGAAGCAGCTGTAAAATACTTTATAACACAAGCTTCAGCCTC
Hylsui_1a   CGATCTACAGAAGCTGCCGTAAAATATTTTATAACACAAGCCTCAGCCTC
Hylsui_1b   CGATCTACAGAAGCTGCCGTAAAATATTTTATAACACAAGCCTCAGCCTC
Mesdauu_4   CGATCTACAGAAGCTGCAATCAAATATTTTATAATTCAAACAACAGCCTC
Mesdauu_5   CGATCTACAGAAGCTGCAATCAAATATTTTATAATTCAAACAACAGCTTC
Mesdauu_3   CGATCTACAGAATCTGCAATCAAATATTTTATAATTCAAACAACAGCTTC
Mesdauu_2   CGATCTACAGAATCTGCAATCAAATATTTTATAGTTCAAACAACAGCTTC
Mesdauu_1   CGATCTACAGAATCTGCAATCAAATATTTTATAGTTCAAACAACAGCTTC
Meshugh_2   CGATCTACAGAATCTGCAATTAAATATTTTATAATTCAAACAACAGCTTC
Meshugh_1   CGATCTACAGAATCTGCAATTAAATATTTTATAATTCAAACAACAGCTTC
Neotetr_1   CGATCAACAGAAGCCGCAGTGAAATATTTTATAATACAAGCTTCCGCCTC
Neotetr_2   CGATCAACAGAAGCTGCAGTAAAATACTTTATAATACAAGCTTCTGCCTC
Nhhaina_1   CGAACAACAGAAGCTGCAGTAAAATATTTTATAACACAGGCATCCGCATC
Nhhaina_2   CGAACAACAGAAGCTGCAGTAAAATATTTTATAACACAGGCATCCGCATC
Nhhaina_3   CGAACAACAGAAGCTGCAGTAAAATATTTTATAACACAGGCATCCGCATC
Paraaet_3   CGATCCACAGAATCTGCAATTAAATATTTCCTAATTCAAACAACAGCCTC
Paraaet_4   CGATCCACAGAATCTGCAATTAAATATTTCTTAATTCAAACAACAGCCTC
Podotru_0   CGATCAACAGAAGCCGCAGCAAAATACTTCATAACACAAGCCTCAGCCTC
Solepar_0   CGATCAACCGAAGCAGCAACAAAATACTTCTTAACACAAGCAACAGCTTC
Soreung_0   CGCTCAATAGAGGCCTCCACCAAATATTTCATAACCCAAGCAACCGCATC
Talpeur_0   CGCTCAATAGAAGCAGCAACGAAATATTTCCTAACACAAGCCACAGCCTC

Crocrus_0   CATAATACTCATGTTAGCTATTATTATTAACCTAATATACTCCGGACAAT
Echigym_0   AATAATCTTTATATTCGCAGTTATCCTAAACTTTATATTATATAGTCAAT
Episfum_0   CATAATCCTCATACTAGCTATCATCATGAACTTACTACAATCAGGTCAAT
Erinamu_1   AATTATATTAATAATATCAATTTCAATTAACCTAATACTAACAGGACAAT
Erinamu_2   AATTATATTAATAATATCAATTTCAATTAACCTAATACTAACAGGACAAT
Erineup_0   AATTATACTAATAATGTCGGTTTCAATTAACTTAATAATGACAGGACAAT
Hemiaur_0   AATTATCTTTATAATATCAGTCTCAATTAATTTAATATTAACAGGACAAT
Hemiaur_1   AATTATCTTTATAATATCAATCTCAATTAATTTAATATTAACAGGACAAT
Hylsui_0a   TATAATTTTTATACTCGCTATTTCTATCAATTATTATTTATCAGGTCAAT
Hylsui_0b   TATAATTCTTATACTCGCTATCTCTGTTAACTACTCCATATCTGGTCAAT
Hylsui_1a   CATAATTTTTATATTTGCTATTTCAATCAACTTTTCCCTTTCAGGTCAAT
Hylsui_1b   CATAATTTTTATATTTGCTATTTCAATCAACTTTTCCCTTTCAGGTCAAT
Mesdauu_4   AATTATCTTTATAATATCAATCTCAATTAATTTAATATTAACAGGACAAT
Mesdauu_5   AATTATCTTTATAATATCAATCTCAATTAATTTAATATTAACAGGACAAT
Mesdauu_3   AATTATCTTTATAATATCAATCTCAATTAATTTAATATTAACAGGACAAT
Mesdauu_2   AATTATCTTTATAATATCAATCTCAATTAATTTAATATTAACAGGACAAT
Mesdauu_1   AATTATCTTTATAATATCAATCTCAATTAATTTAATATTAACAGGACAAT
Meshugh_2   AATTATCTTTATAATATCAGTATCAATTAATTTAATACTAACAGGACAAT
Meshugh_1   AATTATCTTTATAATATCAGTATCAATTAATTTAATATTAACAGGACAAT
Neotetr_1   CATAATTCTTCTTTTTGCTATCATTATAAATTTTTCTTTATCTAATCAAT
Neotetr_2   CATAATTTTTCTTTTTGCTATTATCATAAATTTCTCCATATCTAATCAAT
Nhhaina_1   AATAATCTTCTTATTCTCAATTATTATAAACTTCATCTTATCAAGTCAAT
Nhhaina_2   AATAATCTTCTTATTCTCAATTATTATAAACTTCATCTTATCAAGTCAAT
Nhhaina_3   AATAATCTTCTTATTCTCAATTATTATAAACTTCATCTTATCAAGTCAAT
Paraaet_3   AATTATATTTATTATATCAACTTCAATTAATCTTATGTTAACAGGACAAT
Paraaet_4   AATTATATTTATTATATCAACTTCAATTAATCTTATGTTAACAGGACAAT
Podotru_0   CATAATTCTAATATTCGCAATTATCTTAAACTTCACATTATACAGCCAAT
Solepar_0   AATAATTCTAATACTAGCAATTATTATTAACCTGCTATTCTCAGGACACT
Soreung_0   AATAATTCTAATACTAGCAATTATCATAAACCTAATATACTCGGGCCAAT
Talpeur_0   AATGCTACTCATACTAGCCATTATTATTAACTTAACATATTCAGGTCAAT

Crocrus_0   GAACAATTACAAATATAGAAAATTATATAGCCTCTATACTTGTTACCATT
Echigym_0   GAAACATGCTAATAAAACTTAATCCCACTTCTTCCCTCCTTTTAACTATA
Episfum_0   GAACCATCACTAACATCACAAACCCAACAGCATCAATACTCATAACCATA
Erinamu_1   GAACTGTCACTTGTACCAATAAT---ATTTTATCATCTATTATTACAATT
Erinamu_2   GAACTGTCACTTGTACCAATAAT---ATTTTATCATCTATTATTACAATT
Erineup_0   GAACTGTCACTTGTACTAATAAT---ATATTATCTTCTATTATCACAATT
Hemiaur_0   GAACTGTAATATATATTAACAATAGTATACTATCTACAATTATTACAATT
Hemiaur_1   GAACTGTAATATATATTAATAATAGTATATTATCTACAATTATTACAATT
Hylsui_0a   GAACTATTAACAATATAACTGATCCTGCATCTCTAACTCTCCTAATTATA
Hylsui_0b   GAACTATTACCAATATAACAAACTTTATACCAATATTTCTACTAATTATA
Hylsui_1a   GAACCATTACTAACATTACCAATTCCTTGTCCTTATTATTGTTAATTATT
Hylsui_1b   GAACCATTACTAACATTACCAATTTCTCATCCTTATTATTATTAATTATT
Mesdauu_4   GAACTATTACATATATTAATAACGTAGCATTATCTACAATTATTACAATT
Mesdauu_5   GAACTATTACATATATTAATAACGTAGCATTATCTACAATTATTACAATT
Mesdauu_3   GAACTATTATATATATTAATAATGTAGCATTATCTACAATTATTACAATT
Mesdauu_2   GAACTATTATATATATTAATAATTCAACATTATCTACAATTATTACAATT
Mesdauu_1   GAACTATTATATATATTAATAATTCAACATTATCTACAATTATTACAATT
Meshugh_2   GAACTATTATAAATATTAATAATATAATACTATCTACAATTATTACAATT
Meshugh_1   GAACTATTATAAATATTAATAATATGATACTATCTACAATTATTACAATT
Neotetr_1   GAACAGTAATAAACATACTAAATTACTTCCCTTCAACTTTACTAACTATT
Neotetr_2   GAACAGTAATAAACATACTAAATAGCTTCCCTTCAACCCTATTAACTATT
Nhhaina_1   GAACAGTCATAGACTTCCCTGATTCTGTTACATCAACTTTAATTACTATT
Nhhaina_2   GAACAGTCATAGACTTCCCTGATTCTGTTACATCAACTTTAATTACTATT
Nhhaina_3   GAACAGTCATAGACTTCCCTGATTCTGTTACATCAACTTTAATTACTATT
Paraaet_3   GAACTGTAATACATATTAATAATAATATATTATCCTTCACTATTACAATT
Paraaet_4   GAACTGTAATACATATTAATAATAATATATTATCCTTCACTATTACAATT
Podotru_0   GAAACATAAACATAAAACTTAACTCAATTTCCTCCTGCCTACTAACTACA
Solepar_0   GATCTGTAATAAGCATACAAAATATCATAGCATCAACCGCAATAACAATC
Soreung_0   GAACCATTACTAACATTACAAACCCAACAGCATCAATCCTAATAACAATA
Talpeur_0   GAACCACAATAAAAATAACGAATGACCTTGCCTCTATAATAATAACAATT

Crocrus_0   GCTCTTGTAATAAAACTAGGCCTAGCCCCATTTCACTTCTGAGTCCCCGA
Echigym_0   GCAATATTAATAAAACTAGGTATAGCCCCTTTTCACTTTTGAATACCAGA
Episfum_0   GCACTCGTTATAAAACTAGGCCTATCACCTTTCCATTTTTGAGTACCAGA
Erinamu_1   TCAATACTAATAAAACTTGGCGCTGCTCCTTTTCATATATGACTTCCTGA
Erinamu_2   TCAATACTAATAAAACTTGGTGCTGCTCCTTTTCATATATGACTTCCTGA
Erineup_0   TCAATACTAATAAAACTTGGAGCTGCTCCTTTTCACATATGACTCCCTGA
Hemiaur_0   TCCATGTTAATAAAACTTGGAGCTGCTCCTTTCCATTTATGACTCCCCGA
Hemiaur_1   TCCATGTTAATAAAACTTGGAGCTGCTCCTTTCCATTTATGACTCCCCGA
Hylsui_0a   TCTATACTAATAAAACTAGGAACAGCTCCATTTCATTTTTGAGTACCTGA
Hylsui_0b   TCTATACTTATAAAGCTAGGAACAGCCCCATTCCACTTCTGGGTTCCAGA
Hylsui_1a   TCTATATTAATAAAACTAGGATCAGCCCCATTCCACTTCTGAGTCCCCGA
Hylsui_1b   TCTATATTAATAAAACTAGGATCAGCCCCATTCCACTTCTGAGTCCCCGA
Mesdauu_4   TCCATGTTAATAAAACTTGGAGCTGCTCCTTTCCATTTATGACTCCCTGA
Mesdauu_5   TCCATGTTAATAAAACTTGGAGCTGCTCCTTTCCATTTATGACTCCCTGA
Mesdauu_3   TCCATGTTAATAAAACTTGGAGCTGCTCCTTTCCATTTATGACTCCCTGA
Mesdauu_2   TCCATGCTAATAAAACTTGGAGCTGCTCCTTTCCATTTATGACTCCCTGA
Mesdauu_1   TCCATGCTAATAAAACTTGGAGCTGCTCCTTTCCATTTATGACTCCCTGA
Meshugh_2   TCCATGTTAATAAAACTTGGAGCTGCTCCTTTCCACTTATGACTCCCTGA
Meshugh_1   TCCATGTTAATAAAACTTGGAGCTGCTCCTTTCCACTTATGACTCCCTGA
Neotetr_1   TCTATATTAATAAAACTAGGGATAGCCCCATTTCACTTCTGAGTCCCTGA
Neotetr_2   TCTATACTAATAAAATTAGGAATAGCCCCATTTCACTTCTGAGTCCCTGA
Nhhaina_1   TCTATGCTCATAAAATTAGGAGTAGCTCCATTTCACTTCTGAGTTCCAGA
Nhhaina_2   TCTATGCTCATAAAATTAGGAGTAGCTCCATTTCACTTCTGAGTTCCAGA
Nhhaina_3   TCTATGCTCATAAAATTAGGAGTAGCTCCATTTCACTTCTGAGTTCCAGA
Paraaet_3   TCAATACTGATAAAACTTGGAGTTGCTCCATTTCACCTATGATTACCTGA
Paraaet_4   TCAATACTGATAAAACTTGGAGTTGCTCCATTTCACCTATGATTACCTGA
Podotru_0   TCAATATTAATAAAACTAGGCATGGCCCCATTCCACTTCTGAATACCTGA
Solepar_0   GCACTAACTATAAAACTAGGCCTAGCCCCATTTCACTTCTGAGTACCAGA
Soreung_0   GCCCTAGTAATAAAACTAGGACTCTCTCCATTCCACTTCTGGGTGCCAGA
Talpeur_0   GCTATAATCATAAAACTAGGCATAGCCCCATTCCACTTCTGAGTACCTGA

Crocrus_0   AGTAACCCAAGGCGTACCCCTAACCTCAGGCCTAATTCTCTTAACATGAC
Echigym_0   AGTTACACAAGGGGTTTCACTGTCAACAGGAATAATCTTATTAACATGAC
Episfum_0   AGTCACACAAGGAATTCCACTATCATCAGGACTAATTCTCCTCACATGAC
Erinamu_1   AGTAGCCCAAGGCCTACCTCTAAACTCAAGCATAATCCTCCTAACCTGAC
Erinamu_2   AGTAGCCCAAGGCCTACCTCTAAACTCAAGCATAATCCTCCTAACCTGAC
Erineup_0   AGTAGCCCAAGGGCTATCCCTAAGCTCAAGCATAATTCTCTTAACCTGAC
Hemiaur_0   AGTAGCCCAAGGACTTCATCTAAATTCCAGCATAATCCTTCTTACCTGAC
Hemiaur_1   AGTAGCCCAAGGACTACACCTAAATTCCAGCATAATCCTTCTCACCTGAC
Hylsui_0a   AGTAACTCAAGGAATCCCCCTAAAAATTGGAATAATTCTACTCACATGAC
Hylsui_0b   AGTAATTCAAGGCACCCCCCTAAAAATTGGAATAATTCTCCTTACATGAC
Hylsui_1a   AGTTACTCAAGGTGTCCCTTTAAAAATTGGAATAATTCTCCTTACATGAC
Hylsui_1b   AGTTACTCAAGGTATCCCTTTAAAAATTGGAATAATTCTCCTTACATGAC
Mesdauu_4   AGTAACTCAAGGGTTACATATAAATTCCAGCATAATTCTTCTCACCTGAC
Mesdauu_5   AGTAACTCAAGGGTTACATATAAATTCCAGCATAATTCTTCTCACCTGAC
Mesdauu_3   AGTAACTCAAGGGTTACATATAAATTCCAGCATAATTCTTCTCACCTGAC
Mesdauu_2   AGTAACTCAAGGATTACACCTAAATTCCAGCATAATTCTTCTCACCTGAC
Mesdauu_1   AGTAACTCAAGGATTACACCTAAATTCCAGCATAATTCTTCTCACCTGAC
Meshugh_2   AGTAACTCAAGGATTACACCTGAATTCCAGCATAATTCTCCTCACCTGAC
Meshugh_1   AGTAACTCAAGGATTACACCTGAATTCCAGCATAATTCTCCTCACCTGAC
Neotetr_1   AGTAACTCAAGGTATCCCTCTAAAAATAGGAATGGTTCTTCTTACATGAC
Neotetr_2   AGTAACCCAAGGTATCCCTCTAAAAATAGGAATAATTCTTCTCACATGAC
Nhhaina_1   AGTTACTCAAGGTGTACCTCTTAAAATTGGAATAATTATTTTAACATGAC
Nhhaina_2   AGTTACTCAAGGTGTACCTCTTAAAATTGGAATAATTATTTTAACATGAC
Nhhaina_3   AGTTACTCAAGGTGTACCTCTTAAAATTGGAATAATTATTTTAACATGAC
Paraaet_3   AGTAACTCAAGGCCTACATTTATATTCCAGCATAATTCTCCTTACCTGAC
Paraaet_4   AGTAACTCAAGGCCTACATTTATATTCCAGCATAATTCTCCTTACCTGAC
Podotru_0   AGTAACACAAGGAATAACACTATCAACAGGAATAATCCTACTAACATGAC
Solepar_0   AGTAACCCAAGGAATCCCACTAACCTCTGGCATAGTACTACTCACATGAC
Soreung_0   AGTGACACAAGGAGTCTCACTAACATCCGGCATAATCTTGCTAACATGAC
Talpeur_0   GGTAACACAAGGAATCCCACTAACATCAGGAATAATTCTACTAACATGAC

Crocrus_0   AAAAAATCGCCCCGCTGTCCCTTTTATACCAGATCCACCCATCAGTCAAT
Echigym_0   AAAAACTAGCACCACTATCAATTATATACCAAATTCTTCCATCTATTAAC
Episfum_0   AAAAAATTGCACCATTATCTGTACTCTATCAAACCTATCAATCTATTAAT
Erinamu_1   AAAAAATTGCCCCAATGTCAATTCTATATTTATTATACTCATCACTAAAT
Erinamu_2   AAAAAATTGCCCCAATGTCAATTCTATATCTATTATACTCATCACTAAAT
Erineup_0   AAAAAATTGCCCCAATATCAGTCCTATATTTATTGTCTCCATCACTAAAT
Hemiaur_0   AAAAATTGCCC---CTTATCTATTTATATTCACTTTATTCCACACTAAAC
Hemiaur_1   AAAAAATTGCCCCCTTATCTATTTTATATTCACTTTATTCCACACTAAAC
Hylsui_0a   AAAAAATTGCACCCTTATTTATTCTTTATCAATCCACCCAATGCACCAAA
Hylsui_0b   AAAAAATCGCTCCCCTATTTATCCTCTATCAATCCACTCAATGCTCTAAC
Hylsui_1a   AAAAAATTGCTCCACTATTTATTCTATACCAAACTACCCACTGCTCTAAT
Hylsui_1b   AAAAAATTGCTCCACTATTTATTCTATACCAAACTACCCACTGCTCTAAT
Mesdauu_4   AAAAAATTGCCCCCCTATCCATTTTGTACTCGCTTTATCCCACACTAAAT
Mesdauu_5   AAAAAATTGCCCCCCTATCCATTTTGTACTCGCTTTATCCCACACTAAAT
Mesdauu_3   AAAAAATTGCCCCCCTATCCATTTTGTACTCGCTTTATCCCACACTAAAT
Mesdauu_2   AAAAAATTGCCCCCTTATCTATTTTATACTCACTTTACCCCACACTAAAT
Mesdauu_1   AAAAAATTGCCCCCTTATCTATTTTATACTCACTTTACCCCACACTAAAT
Meshugh_2   AAAAAATTGCCCCTCTATCTATTTTATACTCACTTTACTCCACACTAAAC
Meshugh_1   AAAAAATTGCCCCTCTATCTATTTTATATTCACTTTATTCCACACTAAAC
Neotetr_1   AAAAACTAGCACCTATATTTATCCTCTACCAATCTATCCAAACCTCCAAT
Neotetr_2   AAAAACTAGCACCTATGTTTATCCTCTACCAATCAATCCAAACCTCAAAT
Nhhaina_1   AAAAATTAGCACCTATATATATTCTTTACCAATCTATTCATACTACCAAT
Nhhaina_2   AAAAATTAGCACCTATATATATTCTTTACCAATCTATTCATACTACCAAT
Nhhaina_3   AAAAATTAGCACCTATATATATTCTTTACCAATCTATTCATACTACCAAT
Paraaet_3   AAAAAATCGCACCCCTATCCATTCTTTATACAATATATCCCTCACTAAAT
Paraaet_4   AAAAAATCGCACCCCTATCCATTCTTTATACAATATATCCCTCACTAAAT
Podotru_0   AAAAACTAGCACCACTATCAATTATATACCAAATCCTACCATCAATAAAC
Solepar_0   AAAAACTAGCCCCACTATCAATCTTAATACAAACCAGCAACTCAATAAAT
Soreung_0   AAAAAATTGCCCCCTTGTCAGTACTTTACCAAATCTTCTCCTCTATTAAC
Talpeur_0   AAAAAATTGCCCCACTATCAGTACTAATACAAACCGCATACTCAATCAAC

Crocrus_0   ACA------AATTTACTCTTAACAATATCCTTACTATCAATTATAGTTGG
Echigym_0   TAT------GAACTCATTATAACATCAGCTATTATATCAATTTTAATTGG
Episfum_0   CTA------GAAATATTACTTACAATATCTCTTCTATCCGTAATTGTAGG
Erinamu_1   ACT------TATATCATATTTATTTCAGCCCTCCTATCCATCATACTAGG
Erinamu_2   ACT------TATATCATATTTATTTCAGCCCTCCTATCCATCATACTAGG
Erineup_0   ATC------TATATTATATTTATTTCAGCCTTCCTATCTATTGCACTAGG
Hemiaur_0   TTC------AATATTATAATTATTTCAGCTCTCCTATCTATTGTATTAGG
Hemiaur_1   TTC------AATATTATAATTACTTCAGCTCTCCTATCTATTGTATTAGG
Hylsui_0a   AAC---TATACAATTATTATATCACTAGCACTTTTATCAATTCTTGTTGG
Hylsui_0b   AACAGTCACCTAGTAATTATACCACTGGCTCTTTTATCCATTTTTATTGG
Hylsui_1a   AGC---TATTTAGTAATTTTTCCTTTAGCTCTCATATCTATCTTTATTGG
Hylsui_1b   AGC---TATTTAGTAATTTTTCCTTTAGCTCTCATATCTATCTTTATTGG
Mesdauu_4   TTC------AATGTTATAATTACTTCAGCTCTCCTATCTATTATACTAGG
Mesdauu_5   TTC------AATGTTATAATTACTTCAGCTCTCCTATCTATTATACTAGG
Mesdauu_3   TTC------AATGTTATAATTACTTCAGCTCTCCTATCTATTATACTAGG
Mesdauu_2   TCC------AATATTATAACTACTTCAGCTCTCCTATCTATCATACTAGG
Mesdauu_1   TCC------AATATTATAACTACTTCAGCTCTCCTATCTATCATACTAGG
Meshugh_2   TTC------AATATTATAATTACTTCAGCTCTCCTATCTATTGCACTAGG
Meshugh_1   TTC------AATATTATAATTACTTCAGCTCTCCTATCTATTGCACTAGG
Neotetr_1   AAC------CAACTAATTATAATCTCATCTCTGCTCTCTATCTCCATTGG
Neotetr_2   AAC------CAACTAATCATAATTTCATCTATACTTTCAATCTTTATTGG
Nhhaina_1   AAC------TTAATTATAATAACATTAGCACTTTTATCAATTATAATTGG
Nhhaina_2   AAC------TTAATTATAATAACATTAGCACTTTTATCAATTATAATTGG
Nhhaina_3   AAC------TTAATTATAATAACATTAGCACTTTTATCAATTATAATTGG
Paraaet_3   CAC------AACATTATATTTATTTCAGCTATTTTATCCATCATATTAGG
Paraaet_4   CAC------AACATTATATTTATTTCAGCTATTTTATCCATCATATTAGG
Podotru_0   CAT------CAACTAATCCTCACATCAGCCTTGCTATCTATCATAATCGG
Solepar_0   ATT------AATCTACTAATAACAATATCACTAACATCAATCATAATTGG
Soreung_0   CTA------GATATATTACTCTCCATGTCTCTCCTATCAATCATAGTGGG
Talpeur_0   ACC------AACCTAATATTAACAACAGCTATACTATCTATTGCTGTAGG

Crocrus_0   CGGCTGGGGTGGACTCAACCAAACACAACTACGCAAAATCATAGCATATT
Echigym_0   AGGATGAGGAGGCCTTAATCAACTACAACTACGAAAAATTATAGCATACT
Episfum_0   AGGCTGAGGGGGACTTAACCAAACCCAACTACGAAAAATTATAGCCTATT
Erinamu_1   TGGATGAGGCGGCCTAAACCAGACCCAACTACGAAAAATAATAGCTTTTT
Erinamu_2   TGGATGAGGCGGCCTAAACCAGACCCAACTACGAAAAATAATAGCTTTTT
Erineup_0   CGGATGAGGCGGTCTAAACCAAACTCAACTGCGAAAAATAATAGCTTTCT
Hemiaur_0   AGGATGAGGAGGACTAAATCAAACTCAACTACGAAAAATAATAGCCTTTT
Hemiaur_1   AGGATGAGGAGGACTAAATCAAACTCAACTACGAAAAATAATAGCTTTTT
Hylsui_0a   AGGCTGAGGAGGACTTAACCAACTTCAACTACGAAAAATCTTAGCTTATT
Hylsui_0b   TGGCTGAGGAGGACTTAATCAACTTCAACTTCGAAAAATCATAGCATATT
Hylsui_1a   AGGCTGAGGGGGGCTTAACCAACTACAACTACGAAAAATTATAGCCTACT
Hylsui_1b   AGGCTGAGGGGGGCTTAACCAACTACAACTACGAAAAATTATAGCCTACT
Mesdauu_4   AGGATGAGGAGGACTAAATCAAACGCAGTTACGAAAAATAATAGCTTTTT
Mesdauu_5   AGGATGAGGAGGACTAAATCAAACGCAGTTACGAAAAATAATAGCTTTTT
Mesdauu_3   AGGATGAGGAGGACTAAATCAAACGCAGTTACGAAAAATAATAGCTTTTT
Mesdauu_2   AGGATGAGGAGGACTAAATCAAACACAATTACGAAAAATAATAGCTTTCT
Mesdauu_1   AGGATGAGGAGGACTAAATCAAACACAATTACGAAAAATAATAGCTTTCT
Meshugh_2   AGGATGAGGAGGACTAAATCAAACACAATTACGAAAAATAATAGCTTTTT
Meshugh_1   AGGATGAGGAGGACTAAATCAAACACAATTACGAAAAATAATAGCTTTTT
Neotetr_1   AGGATGAGGAGGACTAAATCAACTACAACTACGAAAAATCTTAGCCTACT
Neotetr_2   AGGGTGGGGGGGACTAAATCAGCTTCAACTACGAAAAATCCTAGCCTACT
Nhhaina_1   AGGCTGAGGAGGATTAAATCAACTTCAATTACGAAAAATTTTAGCTTATT
Nhhaina_2   AGGCTGAGGAGGATTAAATCAACTTCAATTACGAAAAATTTTAGCTTATT
Nhhaina_3   AGGCTGAGGAGGATTAAATCAACTTCAATTACGAAAAATTTTAGCTTATT
Paraaet_3   GGGATGAGGAGGATTAAATCAGACACAATTACGAAAAATAATAGCTTTCT
Paraaet_4   GGGATGAGGAGGATTAAATCAGACACAATTACGAAAAATAATAGCTTTCT
Podotru_0   AGGATGAGGAGGACTAAACCAACTACAACTACGAAAAATCTTAGCATATT
Solepar_0   CGGTTGAGGAGGATTAAACCAAACTCAACTACGTAAAATTATAGCATACT
Soreung_0   GGGCTGAGGTGGACTCAACCAAACACAATTACGAAAAATCATAGCATATT
Talpeur_0   GGGATGAGGAGGATTAAACCAGACACAATTACGAAAAATCATAGCATATT

Crocrus_0   CATCCATTGCCCATATAGGCTGAATAATAGCAATCATAATTTATAACCCT
Echigym_0   CATCAATCTCAAATATAGGTTGAATAATAGCAGTGCTAACTTATAATCCA
Episfum_0   CATCCATTGCACACATAGGCTGAATAACAGCAGTTCTTATCTACAACCCC
Erinamu_1   CATCAATTGCACATATAGGATGAATATTAGCTGTCCTATGCTATAATCCA
Erinamu_2   CATCAATTGCACACATAGGATGGATATTAGCTGTCCTATGCTATAACCCA
Erineup_0   CATCAATTGCCCATATAGGATGGATAATAGCTATTTTATGCTATAACCCA
Hemiaur_0   CATCAATCGCTCATATAGGATGAATAATAGCAGTCTTATGTTATAATCCT
Hemiaur_1   CATCAATCGCTCATATAGGATGAATAATAGCAATTTTATGTTATAATCCT
Hylsui_0a   CATCAATTGCTCACATAGGATGAACTCTCATAATTATAACCTTAAACCCA
Hylsui_0b   CATCAATCGCTCATATAGGCTGAATTCTTATAATTATAACATATAATCCA
Hylsui_1a   CATCAATTGCTCACATAGGATGAATTTTAATAATTTTAATATATAATCCA
Hylsui_1b   CATCAATTGCTCACATAGGATGAATTTTAATAATTTTAATATATAATCCA
Mesdauu_4   CATCAATCGCCCATATAGGATGAATAATAGCAATCCTATGTTATAATCCT
Mesdauu_5   CATCAATCGCCCATATAGGATGAATAATAGCAATCCTATGTTATAATCCT
Mesdauu_3   CATCAATCGCCCATATAGGGTGAATAATAGCAATCCTATGTTATAATCCT
Mesdauu_2   CATCAATCGCCCATATAGGATGAATAATAGCAATCCTATGTTATAATCCT
Mesdauu_1   CATCAATCGCCCATATAGGATGAATAATAGCAATCCTATGTTATAATCCT
Meshugh_2   CATCAATCGCTCACATAGGATGAATAATAGCAATTCTATGTTATAATCCC
Meshugh_1   CATCAATCGCTCACATAGGATGAATAATAGCAATTCTATGTTATAACCCC
Neotetr_1   CATCAATTGCCCACATGGGATGAATACTCATAATTATAAAATATAACCCC
Neotetr_2   CATCAATTGCTCATATAGGATGAATACTCATAATTTTAAAACACAACCCT
Nhhaina_1   CATCAATCGCCCATATAGGCTGAATATTAATAATTCTAACATTCAATCCC
Nhhaina_2   CATCAATCGCCCATATAGGCTGAATATTAATAATTCTAACATTCAATCCC
Nhhaina_3   CATCAATCGCCCATATAGGCTGAATATTAATAATTCTAACATTCAATCCC
Paraaet_3   CATCAATCGCTCATATAGGATGAATAATAGCAATCCTGTGTTATAACCCA
Paraaet_4   CATCAATCGCTCATATAGGATGAATAATAGCAATCCTGTGTTATAACCCA
Podotru_0   CATCAATCTCCCATATAGGATGGATAATAGCAGTACTAACTTATAATCCA
Solepar_0   CATCAATCGCCCACATAGGATGAATAGTAGCTATCCTAGCATATAACCAA
Soreung_0   CTTCCATCGCACACATAGGATGAATAACAGCTATTATAATCTACGAACCC
Talpeur_0   CATCCATCGCACACATAGGCTGAATAGCCGCCATCATGACCTACAACACC

Crocrus_0   AACCTTTCTCTCCTCAACTTATTTCTCTATATTCTCATAACTTCCTCAAT
Echigym_0   ACATTAATAATTTTAAACCTAACAGTATATATTATTATCACATTAACTAT
Episfum_0   ACCCTAATATTATTAAACCTAATTATCTACATTACTATAACCATTTCGAT
Erinamu_1   AATATTATGATTATTAACCTTATTATTTATTTAATAATAACTGTTACATT
Erinamu_2   AATATTATGATTATTAACCTTATTATTTATTTAATAATAACTGTTACATT
Erineup_0   AATATTATAATTATTAATCTTATTATTTACTTAATAATAACTATCACATT
Hemiaur_0   AATATTATAATTTTAAACCTCTTTATTTACATAATTATAACCATCACATT
Hemiaur_1   AATATTATAATTCTCAACCTATTTATTTATATAATTATAACCATCACATT
Hylsui_0a   ACCCTTATAGTATTTAACCTTATTATTTATATAATTATTACACTAGCCCT
Hylsui_0b   ACCCTTATATTACTCAATCTTTCCATCTATATAATTATTACACTCGCTTT
Hylsui_1a   ACTCTCATAATACTAAATCTCCTTATCTATATCATTATTACACTAACTTT
Hylsui_1b   ACTCTCATAATACTAAATCTCCTTATCTATATCATTATTACATTAGCTTT
Mesdauu_4   AATGTTATAATTTTTAATTTCTTCATTTATACAATTATAACTATCACATT
Mesdauu_5   AATGTTATAATTTTTAATTTCTTCATTTATACAATTATAACTATCACATT
Mesdauu_3   AATGTTATAATTTTTAATTTCTTCATTTATACAATTATAACTATCACATT
Mesdauu_2   AATATTATAATTCTTAATTTCTCCATTTATATAATTATAACCATCACATT
Mesdauu_1   AATATTATAATTCTTAATTTCTCCATTTATATAATTATAACCATCACATT
Meshugh_2   AATATTATAATTTTTAATCTCTTCATTTATATAATTTTAACCATTACATT
Meshugh_1   AATATTATAATTTTTAATCTCTTCATTTATATAATTTTAACCATTACATT
Neotetr_1   ACACTTTCATTATTTAATTTATCAATTTATATTATTATTACACTAACTAT
Neotetr_2   ACACTTACATTATTTAACTTATCAATTTACATTATTATTACACTAACCAT
Nhhaina_1   ACCCTGATATCCTTTAATCTTTTAATTTATATTATTATTACACTAACCAT
Nhhaina_2   ACCCTGATATCCTTTAATCTTTTAATTTATATTATTATTACACTAACCAT
Nhhaina_3   ACCCTGATATCCTTTAATCTTTTAATTTATATTATTATTACACTAACCAT
Paraaet_3   AATATTATAATTTTCAATTTATTCATCTACATAATTATAACCATTACATT
Paraaet_4   AATATTATAATTTTCAATTTATTCATCTACATAATTATAACCATTACATT
Podotru_0   ACATTAACCACCCTCAACTTAACAATTTACATTATCATCACACTAACAAT
Solepar_0   ACCCTAACAACACTAAACCTAATTATTTATATCGTAATAACAACAACAAT
Soreung_0   ACAATCATGCTATTAAATCTAGCTGTATACATCACAATAACAATCTCTAC
Talpeur_0   ACAATAACAACATTAAATCTGATAATCTATATAGTCCTAACACTCACAGT

Crocrus_0   ATTCATACTTTTAATTTTCACTTCTACCACCTCCACCCTATCCTTATCTC
Echigym_0   ATTTATATATCTTAATAGTTACAATATTACTACAACATCTATACTATCAC
Episfum_0   ATTTATATTATTTATATTTACATCCTCAACTACCACACTATCACTATCAC
Erinamu_1   ATTCTCTATTTTCAAAAATAACTCCTCCACTAACATTGCAAGCCTATCAC
Erinamu_2   ATTCTCTATTTTCAAAAATAACTCCACCACTAACATTGCAAGCCTATCAC
Erineup_0   ATTTTATATTTTTAAAAATAATTCTACTACCAATATTGCAAACCTATCAC
Hemiaur_0   ATTTATAATTTTTAAGTATAATTCTTCAACCAACATCTCAAATTTATCAT
Hemiaur_1   ATTTATAATTTTTAAACATAATTCTTCAACCAACATCTCAAATTTATCAT
Hylsui_0a   AATAACTCTTTTAAACCATTTAAACACTACATCCACATCTATACTATCAC
Hylsui_0b   AATAACTTTACTAAACTTCTTGAACTCTACAACAACATCAACTTTATCAC
Hylsui_1a   AATAATAATATTAGATTATTCCAATTCTAAAACAACATCAACTTTAGCAC
Hylsui_1b   AATAATAATATTAGATTATTCCAATTCTAAAACAACATCAACTCTAGCAC
Mesdauu_4   ATTTACAATTTTTAAACATAATTCTTCAACCAATATTTCAAATTTATCAT
Mesdauu_5   ATTTACAATTTTTAAACATAATTCTTCAACCAATATTTCAAATTTATCAT
Mesdauu_3   ATTTACAATTTTTAAACATAATTCTTCAACCAATATTTCAAATTTATCAT
Mesdauu_2   ATTTATAATTTTTAAACATAATTCTTCAACCAATATCTCAAATTTATCAT
Mesdauu_1   ATTTATAATTTTTAAACATAATTCTTCAACCAATATCTCAAATTTATCAT
Meshugh_2   ATTTATAATTTTTAAACATAATTCTTCAACCAATGTCTCAAATTTATCAT
Meshugh_1   ATTTATAATTTTTAAACATAATTCTTCAACCAATATCTCAAATTTATCAT
Neotetr_1   AATTATTCTCCTAACCCCTTACAATATTACATCAACATCTCAATTATCAC
Neotetr_2   GATAATTCTTCTATCTTCTTACAATATCACATCAACAGCTCAATTATCAC
Nhhaina_1   ATTCATGCTACTTAAAAATTATAACACTACAACAACATCTTCACTATCAC
Nhhaina_2   ATTCATGCTACTTAAAAATTATAACACTACAACAACATCTTCACTATCAC
Nhhaina_3   ATTCATGCTACTTAAAAATTATAACACTACAACAACATCTTCACTATCAC
Paraaet_3   ATTTATAATTTTCAAAAATAATTCTTCAACCAACATATCTAACTTATCAA
Paraaet_4   ATTTATAATTTTCAAAAATAATTCTTCAACCAACATATCTAACTTATCAA
Podotru_0   ATTTATATACCTTAAATGCTATAAAATCAAAACAACTTCAATATTATCAC
Solepar_0   ATTTATATTATTAATTATACATTCAACCACAACTACGCTAATATTATCAA
Soreung_0   CTTCATATTATTTATGCATTCTTCCTCAACTACCACCCTATCACTATCCC
Talpeur_0   ATTCATACTGTTATATATTAACTCATCAACAACTACCCTATCGCTATCTC

Crocrus_0   TCACTTGAAACAAAGCTCCTATTATCACAACTATGTCTCTCACTACCCTT
Echigym_0   AACTATGAAATATTAATACTACATTTACAATTATAATATCACTAATTTTA
Episfum_0   ACACATGAAACAAAACACCATTAATCACTATTCTAATCTTAACAACTCTA
Erinamu_1   TTATATGAAATAAATCACCCCTAATAGCTTTACTATTAGCACTCATCCTT
Erinamu_2   TTATATGAAATAAATCACCCCTAATAGCTTTACTATTAGCACTCATCCTT
Erineup_0   TTATCTGAAATAAATCACCCTTAATAGCTTTACTATTAGCACTTATTCTT
Hemiaur_0   TAATTTGTAATAAATCACCTATTACAGCCTCACTATTAGCACTCATATTT
Hemiaur_1   TAATTTGTAATAAATCACCTATTATAGCCTCACTATTAGCACTCATATTT
Hylsui_0a   AAACATGAAACTCTAACTTTGTAATTACATCAATTATCTTAATTATTCTT
Hylsui_0b   AAATATGAAATTCTAACTTCTTAATTACATCAACCATTTTAATTATTCTT
Hylsui_1a   AATCATGAAATTCCAACTTCACAATTTCATCAATTATATTAATTACACTT
Hylsui_1b   AATCATGAAATTCCAACTTCACAATTTCATCAATTATACTAATTACACTT
Mesdauu_4   TAATTTGTAACAAATCACCTATTGTAGCCTCACTATTAGCACTCATATTT
Mesdauu_5   TAATTTGTAACAAATCACCTATTGTAGCCTCACTATTAGCACTCATATTT
Mesdauu_3   TAATTTGTAACAAATCACCTATTGTAGCCTCACTATTAGCACTCATATTT
Mesdauu_2   TAATTTGTAACAAATCACCTATTGTAGCCTCACTATTAGCACTCATATTT
Mesdauu_1   TAATTTGTAACAAATCACCTATTGTAGCCTCACTATTAGCACTCATATTT
Meshugh_2   TAATCTGCAATAAATCACCTATTATAGCCTCACTATTAGCACTTATATTT
Meshugh_1   TAATCTGCAATAAATCACCTATTATAGCCTCACTATTAGCACTTATATTT
Neotetr_1   AAATATGAAATACCAACTTTACTATTTCATCCATTGTTCTCCTCACATTA
Neotetr_2   AAATATGAAACACTAACTTCACAATTTCATCCATTGCACTCCTTACATTA
Nhhaina_1   AAATATGAAACATTAATTTCACAATTACTTCTATAACCTTACTGACACTA
Nhhaina_2   AAATATGAAACATTAATTTCACAATTACTTCTATAACCTTACTGACACTA
Nhhaina_3   AAATATGAAACATTAATTTCACAATTACTTCTATAACCTTACTGACACTA
Paraaet_3   TCATTTGTAACAAATCACCTATTACAGCCTCATTATTAGCCCTTGTACTC
Paraaet_4   TTATTTGTAACAAATCACCTATTACAGCCTCATTATTAGCCCTTGTACTC
Podotru_0   AAATATGAAACATCAACATCACATTCACGATCATAATATCCCTAGTATTA
Solepar_0   ATACAGGAAACAAAAATCCTATCACAATAATTATAATAATAATCCTACTA
Soreung_0   ACACATGAAACAAAACACCACTAATCGCAACACTTATCCTAACTATTATA
Talpeur_0   ACCTATGAAACAAAGCACCACTAATATCAACACTAATTCTATTAACAATA

Crocrus_0   TTATCCCTAGGAGGTCTTCCACCCTTAACAGGTTTCATGCCAAAATGAAT
Echigym_0   TTATCCCTTGGAGGCTTACCACCACTTACAGGATTTATCCCTAAATGATT
Episfum_0   CTATCAATAGGTGGGCTACCTCCCCTTACAGGATTCCTACCCAAATGAAT
Erinamu_1   TTATCCCTAGGAGGATTGCCTCCATTAACTGGATTTTTACCTAAATGAAT
Erinamu_2   TTATCCCTAGGAGGATTGCCCCCATTAACTGGATTTTTACCTAAATGAAT
Erineup_0   TTATCTCTGGGAGGGTTACCCCCACTAACTGGGTTTTTACCTAAATGAAT
Hemiaur_0   ATATCCCTAGGAGCGCTACCTCCACTAACAGGATTTCTACCAAAATGAAT
Hemiaur_1   ATATCCCTAGGAGGACTACCTCCACTAACAGGATTTCTACCAAAATGAAT
Hylsui_0a   CTATCCTTAGGAGGACTTCCTCCCCTATCAGGATTTTCACCTAAATGACT
Hylsui_0b   CTATCCCTAGGAGGACTACCACCCTTATCAGGATTCTCACCCAAATGATT
Hylsui_1a   TTATCATTAGGAGGGCTACCACCTTTATCAGGTTTCTCACCCAAATGACT
Hylsui_1b   TTATCATTAGGAGGGCTACCACCTTTATCAGGTTTCTCACCCAAATGACT
Mesdauu_4   ATATCTCTAGGAGGACTACCTCCACTTACAGGATTCTTACCAAAATGAAT
Mesdauu_5   ATATCTCTAGGAGGACTACCTCCACTTACAGGATTCTTACCAAAATGAAT
Mesdauu_3   ATATCTCTAGGAGGACTACCTCCACTTACAGGATTCTTACCAAAATGAAT
Mesdauu_2   ATATCTCTAGGAGGACTACCACCACTAACAGGATTCTTACCAAAATGAAT
Mesdauu_1   ATATCTCTAGGAGGACTACCACCACTAACAGGATTCTTACCAAAATGAAT
Meshugh_2   ATGTCCCTAGGAGGACTACCCCCACTAACAGGATTCTTACCAAAATGATT
Meshugh_1   ATATCCCTAGGAGGACTACCCCCACTAACAGGATTCTTACCAAAATGATT
Neotetr_1   ATATCATTAGGAGGCCTTCCTCCTCTCTCAGGCTTTGCACCAAAATGACT
Neotetr_2   ATATCCTTAGGAGGCCTTCCTCCTCTCTCAGGCTTCGCACCAAAATGACT
Nhhaina_1   ATATCCTTAGGAGGATTACCCCCCTTAACAGGATTCGCACCAAAATGACT
Nhhaina_2   ATATCCTTAGGAGGATTACCCCCCTTAACAGGATTCGCACCAAAATGACT
Nhhaina_3   ATATCCTTAGGAGGATTACCCCCCTTAACAGGATTCGCACCAAAATGACT
Paraaet_3   CTATCCCTAGGAGGATTACCACCATTATCAGGATTTTTACCCAAATGACT
Paraaet_4   CTATCCCTAGGAGGATTACCACCATTATCAGGATTTTTACCCAAATGACT
Podotru_0   CTATCATTAGGGGGCCTACCACCTCTAACAGGATTCATACCAAAATGACT
Solepar_0   CTATCTATAGGAGGACTACCACCACTAACAGGATTCGCCCCAAAATGAAT
Soreung_0   CTTTCCCTAGGAGGACTGCCCCCACTAACAGGCTTTCTACCAAAATGAAT
Talpeur_0   CTCTCACTAGGCGGACTACCGCCACTGTCAGGATTTATACCAAAATGAAT

Crocrus_0   AATTATCCAAGAACTAACAAAAAATAACAGCGTAATTCTTCCTACACTTA
Echigym_0   AATTATTCAAGAAATAACAAAAAATAACAACATTATCTTACCAACATTTA
Episfum_0   AATTATTCAAGAATTAACAAAAAATGACAGTCTAATTATACCAACTATAA
Erinamu_1   AGTAGCCCAAGAATTAATTAAAAATGACAATGCAATTATAGCATTAGTCA
Erinamu_2   AGTAGCCCAAGAATTAATTAAAAATGACAATGCAATTATAGCATTAGTCA
Erineup_0   AGTGGCCCAAGAACTAGTTAATAATGACAATACTATTATAGCATTAATTA
Hemiaur_0   AGTAGCTCAAGAATTAATCAAAAATAATAACACAATACTAGCACTAATTA
Hemiaur_1   AGTAACTCAAGAATTACTCAAAAATAATAACACAATACTAGCACTAATTA
Hylsui_0a   TATTATTCAAGAAATAACCAAAAGTTATAACATTATTCTCACAACAATCA
Hylsui_0b   AATTATTCAAGAGCTAACTAAAAATCATAGCATTATCCTCCCAACTATTA
Hylsui_1a   CATTATTCAAGAAATAACTAAAAATCATAATATTATTCTTCCAACAATTA
Hylsui_1b   CATTATTCAAGAAATAACTAAAAACCATAATATTATTCTTCCAACAATTA
Mesdauu_4   AGTAACTCAAGAATTACTCAAAAATAATAATACAATACTAGCATTAATTA
Mesdauu_5   AGTAACTCAAGAATTACTCAAAAATAATAATACAATACTAGCATTAATTA
Mesdauu_3   AGTAACTCAAGAATTACTCAAAAATAATAATACAATACTAGCATTAATTA
Mesdauu_2   AGTAACTCAAGAATTACTCAAAAATAATAATACAATACTAGCATTAATTA
Mesdauu_1   AGTAACTCAAGAATTACTCAAAAATAATAATACAATACTAGCATTAATTA
Meshugh_2   AGTAACTCAAGAATTACTAAAAAATAATAATTCAATATTAGCATTAATCA
Meshugh_1   AGTAACTCAAGAATTACTAAAAAATAATAATTCAATATTAGCATTAATTA
Neotetr_1   TATCATTCAAGAAATAACCAAAAACAACAATATTATTCTCCCAACTATTA
Neotetr_2   CATCATTCAAGAAATAACCAAAAATAATACCATCATTCTACCAACAATTA
Nhhaina_1   TATCATCCAAGAATTAACCAAAAACAATAGTCTTATCCTCCCTACAATTA
Nhhaina_2   TATCATCCAAGAATTAACCAAAAACAATAGTCTTATCCTCCCTACAATTA
Nhhaina_3   TATCATCCAAGAATTAACCAAAAACAATAGTCTTATCCTCCCTACAATTA
Paraaet_3   AGTAACCCAAGAATTAATTAAAAACAATAACATAATTATAGCTTCCATCA
Paraaet_4   AGTAACCCAAGAATTAATTAAAAACAATAACATAATTATAGCTTCCATCA
Podotru_0   AATCATCCAAGAACTAACAAAAAACAATAACATTATCTTACCAACACTCA
Solepar_0   AATCATTCAAGAATTAACAAAAAATGAAATAGTAATTCTACCATCTATTA
Soreung_0   CATCATTCAAGAACTTACAAAAAATAACAGTATCATTCTCCCTACAACAA
Talpeur_0   AATCATCAACGAACTTACAAAAAATGGCAGCACCATCCTACCAACTATTA

Crocrus_0   TAGCAATCTTAGCACTACTCAACCTATTTTTCTATATACGCCTTACATAC
Echigym_0   TAGCTATACTAACCTTAATCAACCTACTTTTTTACACCCGACTAATCTAC
Episfum_0   TAGCAATTCTCTCCCTACTCAATTTATTTTTCTACATACGATTAACCTAC
Erinamu_1   TATTGATACTAGCCCTAATTAATTTGTTTTTCTATTTACGTCTAATCTAC
Erinamu_2   TATTGATACTAGCCCTAATTAATTTGTTTTTCTATTTACGTCTAATCTAC
Erineup_0   TATTAATGCTAGCTCTAATTAACCTGTTTTTCTATTTACGCCTAATTTAC
Hemiaur_0   TATTAATATTTGCACTAATTAGTCTATTTTTCTATATACGATTAATTTAT
Hemiaur_1   TATTAATATTTGCACTAATTAATCTATTTTTCTATATACGATTAATCTAT
Hylsui_0a   TAGCTATGACAGCCTTACTCAACTTAATATTTTATCTCCGCATCATTTAT
Hylsui_0b   TAGCTATCACAGCACTACTTAACCTACTATTTTACCTCCGTATTATCTAC
Hylsui_1a   TAGCTATAGCAGCCTTACTTAACTTAATATTTTATCTTCGCATTATTTAT
Hylsui_1b   TAGCTATAGCAGCCTTACTTAACTTAATATTTTATCTTCGCATTATTTAT
Mesdauu_4   TATTAATACTAGCACTAGTTAATCTATTTTTTTATATACGACTAATTTAC
Mesdauu_5   TATTAATACTAGCACTAGTTAATCTATTTTTTTATATACGACTAATTTAC
Mesdauu_3   TATTAATACTAGCACTAGTTAATCTATTTTTTTATATACGACTAATTTAC
Mesdauu_2   TACTAATACTAGCACTAATTAATCTATTTTTTTATATACGACTAATTTAC
Mesdauu_1   TACTAATACTAACACTAATTAATCTATTTTTTTATATACGACTAATTTAC
Meshugh_2   TATTAATACTAGCACTAATTAACCTATTTTTTTACATACGACTTATTTAT
Meshugh_1   TATTAATACTAGCACTAATTAACCTATTTTTTTATATACGACTTATTTAT
Neotetr_1   TAGCTATTATAGCTCTTCTTAATTTAATATTTTATATACGCATCATTTAT
Neotetr_2   TAGCTATTATAGCTCTTCTTAATTTAATGTTTTACATACGAATTATTTAT
Nhhaina_1   TAGCAATCATAGCTCTCCTCAACCTTATATTTTATCTTCGAATTATTTAT
Nhhaina_2   TAGCAATCATAGCTCTCCTCAACCTTATATTTTATCTTCGAATTATTTAT
Nhhaina_3   TAGCAATCATAGCTCTCCTCAACCTTATATTTTATCTTCGAATTATTTAT
Paraaet_3   TACTAATATTATCCTTAATTAATTTATTTTTCTATATACGATTAATTTAC
Paraaet_4   TACTAATATTATCCTTAATTAATTTATTTTTCTATATACGATTAATTTAC
Podotru_0   TAGCTATAATATCCCTAATTAACCTGATATTCTATACTCGACTGATTTAT
Solepar_0   TAGCCATCTCTGCACTATTGAGCCTATACTTCTATGTACGACTGACATAC
Soreung_0   TAGCAATTCTCTCACTACTAAACCTATTTTTCTACATACGACTAACATAC
Talpeur_0   TAGCCATCACAGCACTACTAAACCTCTACTTCTATATACGACTCACATAC

Crocrus_0   TCAACAACCCTTACAATATTTCCCACAATAAACAATATAAAACTCACATG
Echigym_0   TCATCATCAATAACATTATTTCCATCAACATCTTCATCAAAACTAAAATG
Episfum_0   TCAACCTCATTAACAATATTCCCTACAACAAACAACACCAAGCTTATATG
Erinamu_1   TCTACATCAATAACTATATTTCCATCAATAAATAATATAAAACTAAACTG
Erinamu_2   TCTACATCAATAACTATATTTCCATCAATAAATAATATAAAACTAAACTG
Erineup_0   TCTTCATCACTAACTATATTTCCATCAATAAACAATGTTAAATTAAACTG
Hemiaur_0   TCAACATCATTAACTATATTTCCATCAACAAATAATATAAAAATATACTG
Hemiaur_1   TCAACATCACTAACTATATTTCCATCTATAAATAACATAAAAATATACTG
Hylsui_0a   GCCTCATCAATAACACTTTTTCCTTCTACATCTCAAACCAAAATAAAATG
Hylsui_0b   AGCTCATCAATAACACTCTTTCCCTCTACATCCCAAACTAAAATAAAATG
Hylsui_1a   GCTTCCTCAATAACATTATTTCCTTCCATATCTCAAACCAAAACAAAATG
Hylsui_1b   GCTTCCTCAATAACATTATTCCCTTCCATATCTCAAACCAAAACAAAATG
Mesdauu_4   TCCACATCATTAACTATATTTCCATCAATAAATACCACAAAAATATACTG
Mesdauu_5   TCCACATCATTAACTATATTTCCATCAATAAATACCACAAAAATATACTG
Mesdauu_3   TCCACATCATTAACTATATTTCCATCAATAAACACCACAAAAATATACTG
Mesdauu_2   TCCACATCATTAACTATATTTCCATCAATAAATAACACAAAAATACACTG
Mesdauu_1   TCCACATCATTAACTATATTTCCATCAATAAATAACACAAAAATACACTG
Meshugh_2   TCCACATCATTAACTATATTCCCATCAATAAATAACACAAAAATATATTG
Meshugh_1   TCCACATCATTAACTATATTTCCATCAATAAATAACACAAAAATATATTG
Neotetr_1   GCCTCATCAATAACTCTATTTCCCTCAACATCCCAATCAAAAATAAAATG
Neotetr_2   GCCTCGTCAATAACTTTATTCCCCTCAACATCTCAATCGAAAATAAAATG
Nhhaina_1   GCCTCATCAATAACACTTTTTCCCTCAATATCAATATCTAAAATAAAATG
Nhhaina_2   GCCTCATCAATAACACTTTTTCCCTCAATATCAATATCTAAAATAAAATG
Nhhaina_3   GCCTCATCAATAACACTTTTTCCCTCAATATCAATATCTAAAATAAAATG
Paraaet_3   TCTACATCATTAACTATTTTTCCATCAATAAACAATATAAAAATATACTG
Paraaet_4   TCTACATCATTAACTATTTTTCCATCAATAAACAATATAAAAATATACTG
Podotru_0   TTATCATCTATAACTATGCTCCCAACTACAACCCCATCAAAACTAAAATG
Solepar_0   TCAACAGCCCTAACAACACTCCCATCAACAAATAACATAAAGATAAAATG
Soreung_0   TCCACCTCCCTTACCATATTTCCAACAACAAACAGCAACAAAATAAAATG
Talpeur_0   TCCACGTCACTTACAATATTTCCATCAACCAACAACATAAAAATGAAGTG

Crocrus_0   ACAATTTCAAAATACA---AATATCTTACCAATAATATTACCACTAATTA
Echigym_0   ACACTACAAAACTCCA---AAAATAAATATTATAACCCCTACTCTATCAA
Episfum_0   ACAACATGAATCCACA---AAAAAGATCCCAATAATGGCACCAATAATTA
Erinamu_1   ACAATATACAAAATCAAATAAATACCCTCTAATTATAATTATTCTATCCG
Erinamu_2   ACAATATACAAAATCAAATAAATATCCCCTAATTATAATTATTTTATCCG
Erineup_0   ACAATACACAAAATCAAATAAATATACCCTAATTATTATTATTTTATCCG
Hemiaur_0   ATTATATGCAAATTCAAATAATTATTCTTTTATCACAATTATTTTTTCTA
Hemiaur_1   ATTGTATGCAAATTCAAATAATTATTCTTTTATCATAATCATTTTTTCTA
Hylsui_0a   AATATACAAAAAACAA---AAAATCAATATTTTTACTTCCCCCTTAATTT
Hylsui_0b   ACTATTCAAAACTCAA---AAAATCAATATCTTTACTCCCCCCTTAATCT
Hylsui_1a   GCTATTCAAAAACCAA---AAAATCAATTTTCTTACCCCTTCCTTAATCT
Hylsui_1b   GCTATTCAAAAATCAA---AAAATCAATTTTCTTACCCCTTCCTTAATCT
Mesdauu_4   ATTATATACAAAATCAAACAATTATTCTTTCATTATAATCATTTTTTCTA
Mesdauu_5   ATTATATACAAAATCAAACAATTATTCTTTCATTATAATCATTTTTTCTA
Mesdauu_3   ATTATATACAAAATCAAACAATTATTCTTTCATTATAATCATTTTTTCTA
Mesdauu_2   ATTATATACAAAATCAAACAATTATTCTTTCATTATAATTATTTTTTCTA
Mesdauu_1   ATTATATACAAAATCAAACAATTATTCTTTCATTATAATTATTTTTTCTA
Meshugh_2   ATTATATACAAAATCAAACAATTATTCTTTCATTATAACTATTTTTTCTA
Meshugh_1   ATTGTATACAAAATCAAACAATTATCCTTTCATTATAACTATTTTTTCTA
Neotetr_1   AATGCACAAAAACCAA---AAACCATTAATATTTTTACCCCCCTTAATTT
Neotetr_2   AATGTACAAAAACCAA---AAACCATTAATACTCACACCCCCCTTAATTT
Nhhaina_1   ATTACTAAAATCTCAA---AAACCAAATATTATTACCCCATCACTTATTT
Nhhaina_2   ATTACTAAAATCTCAA---AAACCAAATATTATTACCCCATCACTTATTT
Nhhaina_3   ATTACTAAAATCTCAA---AAACCAAATATTATTACCCCATCACTTATTT
Paraaet_3   ACTATATTCAAAATCAATTAAATACTCATCACTCATAACCAGTTTTTCTA
Paraaet_4   ACTATATTCAAAATCAATTAAATACTCATCACTCATAACCAGTTTTTCTA
Podotru_0   ACACCATAAAACCCCA---AAAACAAATATCATAATACCCACCCTATCCA
Solepar_0   AAAATTTGAACACACA---AAAGCCATGATAATATTACCAACGCTATTCA
Soreung_0   GCAATTCGAGAATACA---AAACAAATTCCTCTTATAGCACCACTAATTA
Talpeur_0   ACAATTTGAAAATGTA---AAAAAGACACCAATACTATCACCACTAGTGA

Crocrus_0   CAACCTCAACCCTAACCTTACCCTTAACCCCTTTATTTATTTTACTAAAC
Echigym_0   CTTTATCAATCTTATTATTACCCCTATCACCCATATTTATTATTTTCACT
Episfum_0   CAATCTCTACCTTAACACTACCTCTAGCTCCCCTCTTTATTTCTCTACAT
Erinamu_1   TGATTTCTATTCTAATACTTCCACTCTCACCAATATTTATTAACTTTTAT
Erinamu_2   TGATTTCTATTCTAATACTCCCACTCTCACCAATATTTATTAACTTTTAT
Erineup_0   TAATTTCTATCCTTATACTACCCCTCTCACCAATATTTATTAACTTCTAT
Hemiaur_0   TTATATCCATTATAATATTCCCACTCATACCCATTCTAATAAATCTTTAT
Hemiaur_1   TTATTTCCATTATAGTACTTCCACTCATACCCATTCTAATAAATTTTTAT
Hylsui_0a   CTATATCTATTTTATTAATTCCCCTTACCCCAATGTATATTATTTTAACC
Hylsui_0b   CTTTATCAATTTTACTTATCCCCCTCACCCCAATATACATCATTATAATA
Hylsui_1a   CTATATCAATTCTCCTGATTCCCCTGACTCCAATATATATTATTTGACTT
Hylsui_1b   CTATATCAATTCTCCTAATTCCCCTGACTCCAATATATATTATTTGACTT
Mesdauu_4   TTGTTTCTATTATATCACTCCCACTCATACCTATATTAATAAGTTTTTAT
Mesdauu_5   TTGTTTCTATTATATCACTCCCACTCATACCTATATTAATAAGTTTTTAT
Mesdauu_3   TTGTTTCTATTATATCACTCCCACTCATACCTATATTAATAAGTTTTTAT
Mesdauu_2   TTGTTTCTATTATATCACTCCCACTCATACCTATACTAATAAATTTTTAT
Mesdauu_1   TTGTTTCTATTATATCACTCCCACTCATACCTATACTAATAAATTTTTAT
Meshugh_2   TTATTTCCATTATGTTACTTCCACTCATACCCATATCATTAAGCTTCTAT
Meshugh_1   TTATTTCTATTATATTACTCCCACTCATACCCATATCAATAAGCTTCTAT
Neotetr_1   CTTTATCTATTCTATTTTTACCACTTACACCTATATATATTATTTATCAT
Neotetr_2   CTTTATCTATTCTATTTCTACCACTTACACCTATATTTAATATTTATCAT
Nhhaina_1   CACTATCTATTCTTTTACTTCCCCTTACTCCTATATTCATTATTCTACCC
Nhhaina_2   CACTATCTATTCTTTTACTTCCCCTTACTCCTATATTCATTATTCTACCC
Nhhaina_3   CACTATCTATTCTTTTACTTCCCCTTACTCCTATATTCATTATTCTACCC
Paraaet_3   TTATATCTATTCTAATACTCCCACTTATACCTTTATTAACAAATTTTTAT
Paraaet_4   TTATATCCATTCTAATACTCCCACTTATACCTTTATTAACAAATTTTTAT
Podotru_0   CCCTATCAATCCTACTTATACCTCTAACACCAACATTCATCATCTTAACT
Solepar_0   TCATCTCATCAATAATGCTACCAATAACACCACTAATATCAACACTAATA
Soreung_0   CGATCTCAACACTAACACTACCACTAGCCCCACTTTTAATCACACTAAAC
Talpeur_0   TTCTATCAACTATACTTCTACCATTAACACCAATACTACTAATTCTAGAA

Crocrus_0   TAG
Echigym_0   TAG
Episfum_0   TAG
Erinamu_1   TAA
Erinamu_2   TAA
Erineup_0   TAA
Hemiaur_0   TAA
Hemiaur_1   TAA
Hylsui_0a   TNN
Hylsui_0b   NNN
Hylsui_1a   AGA
Hylsui_1b   AGA
Mesdauu_4   TAA
Mesdauu_5   TAA
Mesdauu_3   TAA
Mesdauu_2   TAA
Mesdauu_1   TAA
Meshugh_2   TAA
Meshugh_1   TAA
Neotetr_1   AGA
Neotetr_2   AGA
Nhhaina_1   CTA
Nhhaina_2   CTA
Nhhaina_3   CTA
Paraaet_3   TAA
Paraaet_4   TAA
Podotru_0   TAG
Solepar_0   TAG
Soreung_0   TAG
Talpeur_0   TAG
;
end;

begin mrbayes;
outgroup Solepar_0;

constraint shrew-hedge -1 = 1 2 3 4 5 6 7 8 9 10 11 12 13 14 15 16 17 18 19 20 21 22 23 24 25 26 27 29;
constraint core-insec -1 = 1 2 3 4 5 6 7 8 9 10 11 12 13 14 15 16 17 18 19 20 21 22 23 24 25 26 27 29 30;

        CHARSET  1st  =  1-1053\3;
	CHARSET  2nd  =  2-1053\3;
	CHARSET  3rd  =  3-1053\3;

partition 3codon = 3: 1st,2nd,3rd;
set partition = 3codon;

unlink statefreq=(all);
unlink shape=(all);
unlink revmat=(all);

prset applyto=(all) ratepr=variable;

lset  applyto=(1) code= vertmt nst=6 rates=gamma ;	[ND2 1st GTR+G]

lset  applyto=(2) code= vertmt nst=2 rates=gamma ;	[ND2 2nd HKY+G]

lset  applyto=(3) code= vertmt nst=2 rates=gamma ;	[ND2 3rd HKY+G]

prset topologypr= constraints (shrew-hedge, core-insec);

mcmcp temp=0.04; 
mcmcp ngen=10000000 samplefreq=1000 printfreq=1000 nchains=4 nrun=2 savebrlens=yes startingtree=random;

end;
