# Supplementary material for: An Estimation of Erinaceidae Phylogeny: A Combined Analysis Approach
Source: PLoS One. 2012 Jun 20;7(6):e39304. doi: 10.1371/journal.pone.0039304 (PMC3380021; doi:10.1371/journal.pone.0039304)
Supplement: ZIP S1 — NEXUS files used for morphological (PAUP), genetic (MrBayes) and morphology-genes combined (MrBayes) analyses. (ZIP) [file pone.0039304.s006.zip › M1-22taxa-equal-weight (PAUP).nex]

#NEXUS
[written Mon Mar 07 01:54:38 EST 2011 by Mesquite  version 2.74 (build 550) at new-host-2.home/192.168.1.9]

BEGIN TAXA;
	TITLE Taxa;
	DIMENSIONS NTAX=23;
	TAXLABELS
		Echinosorex_gymnura Podogymnura_aureospinula Podogymnura_truei Neotetracus_sinensis Neohylomys_hainanensis Hylomys_suillus Paraechinus_aethiopicus Hemiechinus_auritus Hemiechinus_collaris Paraechinus_hypomelas Paraechinus_micropus Mesechinus_dauuricus Atelerix_albiventris Atelerix_algirus Atelerix_frontalis Atelerix_sclateri Erinaceus_concolor Erinaceus_amurensis Erinaceus_europaeus soricoid Hylomys_megalotis Hylomys_parvus Mesechinus_hughi
	;

END;


BEGIN CHARACTERS;
	TITLE  Character_Matrix;
	DIMENSIONS  NCHAR=135;
	FORMAT DATATYPE = STANDARD GAP = - MISSING = ? SYMBOLS = "  0 1 2 3 4";
	MATRIX
	Echinosorex_gymnura      0000101002211010000100000100000000000000100010010010110000001{0 1}00200010{0 1}{1 2}10001{0 1 2}?1000{0 1}101011021200{0 1}{0 1}{0 1}120{1 2}211{0 1}0010100001?11111111000?00001
	Podogymnura_aureospinula  000010010021101000011100100000000010000?100010010010110000001?11?1???11110??????01001?1?11???20????????????0??0??0001?11??????000?00001
	Podogymnura_truei         0000100100211010000111001000000000100000110010010010110000101?11?1???11110??????01001?1?11???20??????????{1 2}10??0??0001?11??1111000?00001
	Neotetracus_sinensis         10010101112111010011100010000000001000001100100100101100001000{0 2}1{0 1}00{0 2}?111110112{0 1}101101110111012000210102011100?00001?????111111000?00000
	Neohylomys_hainanensis         0001010111211101001110000000000000100000110010010010110000100?11?0???01111??????01101?1?11???20????????????0??0??01???????1111000?00000
	Hylomys_suillus           0001010111211101001110000000000000100000110010010010110000100001?{0 1}{0 1}01{0 1}011{0 1}{0 1 2}1{0 1}21{0 1}0110101111001{1 2}0001111010???01?0?00001?01111111000?00000
	Paraechinus_aethiopicus   11120110221310101101210100110400111200010011111100101100010100201{1 2}20?1{0 1}112??????{0 1}1101{0 1}101100121{0 1}01{0 1}0101101{0 1}0110?011?????000000111231200
	Hemiechinus_auritus       11120110221110101101210100110200111200010000111100101100010100202120?11112??????00{0 1}01110111302100111001002100100011?????000000111231300
	Hemiechinus_collaris      1112011022111010110121110011020011120001000011110010110001010?20?1???11112??????00101?1?11???21????????????0??0??11?????000000111231300
	Paraechinus_hypomelas     11120110221210101101210100110300111200010011111100101100010100201{1 2}20?11{1 2}12??????00{0 1}0111111131{1 2}100111{0 1 2}0120010010?011?????000000111231200
	Paraechinus_micropus      1112011022121010110120110011040011120001001111110010110001010?20?1???11112??????01101?1?11???21????????????0??0??11?????000000111231200
	Mesechinus_dauuricus      1102011022010010110121110011011010120001100011110010110001010?20?1???11112??????00101?1?11???21????????????0??0??11?????000000011121310
	Atelerix_albiventris      1102011022111010110111111011110110120001000011110010110001010020?120?11102??????{0 1}110111{0 1}110{0 3}121{0 1}{0 2}111002{2 3}??100{0 1}0?111?????000000021011110
	Atelerix_algirus          11020110221110101101111110111101101200010000111100101100010100201120?11102??????001011101112{0 1}2100111201001100001011?????000000011011110
	Atelerix_frontalis        1102011022111010110121111011110110120001000011110010110001010?20?1???11102??????00101?1?11???21????????????0??0??11?????000000011011110
	Atelerix_sclateri         1102011022111010110121?11011110110120001000011110010110001010?20?1???11102??????01101?1?11???21????????????0??0??11?????000000011011110
	Erinaceus_concolor        1102011022111010110121110011010110120001000011110010110001010?20?1???11112??????00101?1?11???21????????????0??0??11?????000000001011110
	Erinaceus_amurensis       1102011022111010110121?100110101101200010000111100101100010100201{1 2}21?{0 1}1112??????00101110111302100111211302100001011?????000000001011110
	Erinaceus_europaeus       11020110221110101101111100110101101200010000111100101100010100201120?111{0 1}2??????{0 1}0101111111312100111202002100100{0 1}11?????000000001011110
	soricoid                  00000000303000100000100000000000000?0{0 1}{0 1}00000000{0 1}000?100000000?11{0 1 2}0{0 1}0010{1 2}10{0 1}11{0 2}110100110{0 1}00{0 1 2}??001{0 1 2}1{0 1}2{0 1 2}12?2?00000010111111000000000?00000
	Hylomys_megalotis         10001001?221100010110??01000000000??00001100100?0????????0100?0??00??00?10???????00???1?1?????0????????????0?1???0??????101111000?00000
	Hylomys_parvus            00010001?121101000110??01000000000??00001100100?0????????0100?0??00??00?10???????11???1?1?????0????????????0?1???0??????????????0?0????
	Mesechinus_hughi    	  1102011022010010110121010011011110120001100011110010110001010020?????11112??????0110111?110402?02210???????0010001?????????????????????

;

END;
Begin Paup;
pset collapse = minbrlen;
typeset mytypes = ord : 1 - 10 12 - 20 22 - 35 38 - 40 42 - 44 48-52 54 -60 64 70-71 73-74 76 77 79 -90 92-93 95-96 99 102 107 -128 132 134-135 ,
                unord : 11 21 36-37 41 45-47 53 61 -63 65 -69 72 75 78 91 94 97-98 100-101 103 -106 129-131 133;

assume typeset = mytypes;
outgroup soricoid;
set crit = p;
weight 1:1-61, 1:62-120, 1:121-135;

exclude 115-120 101-107 75-80 67-69 65;

hsearch nreps = 1000 addseq = random;
savetrees file = MP1.tre brlens = yes;

pscore all / CI = yes RI = yes RC = yes;

contree all / file = MP_strictcon1.tre;

pscore all / CI = yes RI = yes RC = yes;

bootstrap nreps = 1000 search = heuristic / addseq = random;
savetrees file = MP_BS1.tre root = yes brlens = yes maxdecimals = 0 savebootp = both from = 1 to = 1000;
pscore all / CI = yes RI = yes RC = yes;
END;
