# Supplementary material for: An Estimation of Erinaceidae Phylogeny: A Combined Analysis Approach
Source: PLoS One. 2012 Jun 20;7(6):e39304. doi: 10.1371/journal.pone.0039304 (PMC3380021; doi:10.1371/journal.pone.0039304)
Supplement: ZIP S1 — NEXUS files used for morphological (PAUP), genetic (MrBayes) and morphology-genes combined (MrBayes) analyses. (ZIP) [file pone.0039304.s006.zip › A1 Additional-hylomys_cytb(MrBayes).nex]

#NEXUS
BEGIN DATA;
dimensions ntax=23 nchar=1140;
format missing=?
interleave datatype=DNA gap= -;

matrix
Hylomys_parvus_strain_A      ??????????????????????????????????????????????????
Hylomys_parvus_strain_B      ??????????????????????????????????????????????????
Hylomys_S_dorsalis           ??????????????????????????????????????????????????
Hylomys_S_maxi_strainA       ??????????????????????????????????????????????????
Hylomys_S_maxi_strainB       ??????????????????????????????????????????????????
Hylomys_S_maxi_strainC       ??????????????????????????????????????????????????
Hylomys_S_maxi_strainD       ??????????????????????????????????????????????????
Hylomys_S_microtinus         ??????????????????????????????????????????????????
Hylomys_S_siamensis_strainA  ??????????????????????????????????????????????????
Hylomys_S_siamensis_strainB  ??????????????????????????????????????????????????
Hylomys_S_siamensis_strainC  ??????????????????????????????????????????????????
Hylomys_S_suillus_strainB    ??????????????????????????????????????????????????
Hylomys_S_suillus_strainA    ??????????????????????????????????????????????????
Hylomys_parvus_isolate1      ????????????CGAAAATCACACCCACTTCTGAAGATAGTTAATAGTTC
Hylomys_parvus_isolate2      ??????????????????????????????????????????????????
Hylomys_parvus_isolate3      ??????????TACGAAAATCACACCCACTTCTGAAGATAGTTAATAGTTC
Hylsui1a                     ATGACAAACTTACGTAAATCTCACCCACTTTTAAAATTAGTTAATAACAC
Hylsui1b                     ATGACAAACTTACGTAAATCTCACCCACTTTTAAAATTAGTTAATAACAC
Hylsui0b                     ATGACAAATCTACGGAAATCACATCCACTTCTGAAGATAGTTAACAGTAC
Hylsui0a                     ATGACAAATTTACGAAAATCACACCCACTTCTAAAAATAATTAATAATAC
Neotetr1                     ATGACAAATTTACGAAAATCCCACACTCTCCTAAAAATTGTAAACAATAC
Neotetr2                     ATGACAAATTTACGAAAATCCCACACTCTCCTAAAAATTGTAAACAATAC
Echigy0                      ATGACTAACATACGAAAAACCCACCCGTTAATTAAAATCATCAACAACAC

Hylomys_parvus_strain_A      ??????????????????????????????????????????????????
Hylomys_parvus_strain_B      ??????????????????????????????????????????????????
Hylomys_S_dorsalis           ??????????????????????????????????????????????????
Hylomys_S_maxi_strainA       ??????????????????????????????????????????????????
Hylomys_S_maxi_strainB       ??????????????????????????????????????????????????
Hylomys_S_maxi_strainC       ??????????????????????????????????????????????????
Hylomys_S_maxi_strainD       ??????????????????????????????????????????????????
Hylomys_S_microtinus         ??????????????????????????????????????????????????
Hylomys_S_siamensis_strainA  ??????????????????????????????????????????????????
Hylomys_S_siamensis_strainB  ??????????????????????????????????????????????????
Hylomys_S_siamensis_strainC  ??????????????????????????????????????????????????
Hylomys_S_suillus_strainB    ??????????????????????????????????????????????????
Hylomys_S_suillus_strainA    ??????????????????????????????????????????????????
Hylomys_parvus_isolate1      TTTTATTGATCTTCCAGCCCCATCAAACATCTCTTCATGGTGGAATTTTG
Hylomys_parvus_isolate2      ??????????????????????????????????????????????????
Hylomys_parvus_isolate3      TTTTATTGATCTTCCAGCCCCATCAAACATCTCTTCATGGTGGAATTTTG
Hylsui1a                     TTTCATTGACCTTCCAGCCCCATCAAACATCTCTTCATGGTGAAATTTTG
Hylsui1b                     TTTCATTGACCTTCCAGCTCCATCAAACATCTCTTCATGGTGAAATTTTG
Hylsui0b                     TTTTATTGATCTCCCAGCCCCATCAAACATCTCTTCATGGTGGAATTTCG
Hylsui0a                     TTTCATTGATCTCCCAACCCCATCAAACATCTCTTCATGGTGGAATTTTG
Neotetr1                     ATTTATTGACTTACCCGCCCCATCAAATATCTCATCATGATGGAACTTTG
Neotetr2                     CTTTATTGATCTACCTGCCCCATCAAATATCTCATCATGATGAAACTTCG
Echigy0                      TTTTATTGACCTACCAACCCCATCAAATATCTCATCATGATGAAATTTCG

Hylomys_parvus_strain_A      ?????????????????????????????????????????GGATTATTC
Hylomys_parvus_strain_B      ?????????????????????????????????????????GGATTATTC
Hylomys_S_dorsalis           ?????????????????????????????????????????GGACTATCT
Hylomys_S_maxi_strainA       ?????????????????????????????????????????GGACTATTT
Hylomys_S_maxi_strainB       ?????????????????????????????????????????GGACTATTC
Hylomys_S_maxi_strainC       ?????????????????????????????????????????GGACTATTC
Hylomys_S_maxi_strainD       ?????????????????????????????????????????GGACTATTC
Hylomys_S_microtinus         ?????????????????????????????????????????GGACTATTT
Hylomys_S_siamensis_strainA  ?????????????????????????????????????????GGACTATTT
Hylomys_S_siamensis_strainB  ?????????????????????????????????????????GGACTATTT
Hylomys_S_siamensis_strainC  ?????????????????????????????????????????GGACTATTC
Hylomys_S_suillus_strainB    ?????????????????????????????????????????GGACTATTT
Hylomys_S_suillus_strainA    ?????????????????????????????????????????GGACTATTT
Hylomys_parvus_isolate1      GATCTCTCCTAGGCTTATGCCTAATTATTCAAATTCTTACAGGATTATTC
Hylomys_parvus_isolate2      ??TCTCTCCTAGGCTTATGCCTAATTATTCAAATTCTTACAGGATTATTC
Hylomys_parvus_isolate3      GATCTCTCCTAGGCTTATGCCTAATTATTCAAATTCTTACAGGATTATTC
Hylsui1a                     GGTCTCTCCTAGGTCTATGCTTGATTATTCAAATCCTCACAGGACTATTT
Hylsui1b                     GGTCTCTCCTAGGTCTATGCTTGATTATTCAAATCCTCACAGGACTGTTT
Hylsui0b                     GATCTCTCCTAGGCTTATGCCTGATTATTCAAATTCTCACAGGACTATTT
Hylsui0a                     GATCCCTCTTAGGCTTATGCCTAATCATTCAAATTCTTACAGGACTATTC
Neotetr1                     GATCACTTCTAGCTCTATGCCTAACTATCCAAATCATCACAGGCCTTTTC
Neotetr2                     GGTCACTTCTAGCCCTATGCCTAACAATCCAAATCTTAACAGGCCTCTTC
Echigy0                      GCTCACTACTAGGCCTATGCCTTGTAATTCAAATCATTACAGGATTATTC

Hylomys_parvus_strain_A      TTAGCCATACGCTACACTTCAGACACAACTACAGCTTTCTCATCAGTTAC
Hylomys_parvus_strain_B      TTATCCATACACTACACTTCAGACACAACTACAGCTTTCTCATCAGTTAC
Hylomys_S_dorsalis           TTAGCCATGCACTACACCTCAGATACAACTACAGCCTTCTCATCAGTTAC
Hylomys_S_maxi_strainA       TTGGCCATACATTACACTCTAGACACAACCACAGCCCTGTCATCAGTGAC
Hylomys_S_maxi_strainB       TTGGCCATACATTACACTCTAGACACAACCACAGCCCTGTCATCAGTGAC
Hylomys_S_maxi_strainC       TTGGCCATACATTACACTTCAGATACAACCACAGCCTTTTCATCAGTAAC
Hylomys_S_maxi_strainD       TTGGCCATACATTACACTCTAGACACAACTACAGCCCTGTCATCAGTGAC
Hylomys_S_microtinus         CTAGCTATACATTACACTTCTGACACAACTACAGCCTTTTCATCAGTTAC
Hylomys_S_siamensis_strainA  CTAGCTATACATTATACTTCTGACACAACTACAGCCTTTTCATCAGTTAC
Hylomys_S_siamensis_strainB  CTAGCTATACATTATACTTCTGACACAATTACAGCCTTTTCATCAGTTAC
Hylomys_S_siamensis_strainC  GTAGCTATACATTATACTTCTGACACAACTACAGCCTTTTCATCAGTTAC
Hylomys_S_suillus_strainB    TTAGCCATACACTATACTTCAGACACAACTACAGCCTTTTCATCAGTAAC
Hylomys_S_suillus_strainA    TTAGCCATACACTATACTTCAGACACAACTACAGCCTTTTCATCAGTAAC
Hylomys_parvus_isolate1      TTAGCCATACACTACACTTCAGACACAACTACAGCTTTCTCATCAGTTAC
Hylomys_parvus_isolate2      TTAGCCATACACTACACTTCAGACACAACTACAGCTTTCTCATCAGTTAC
Hylomys_parvus_isolate3      TTAGCCATACACTACACTTCAGACACAACTACAGCTTTCTCATCAGTTAC
Hylsui1a                     CTAGCCATACACTATACTTCTGACACAACTACAGCCTTCTCATCAGTTAC
Hylsui1b                     CTAGCCATACACTATACTTCTGACACAACTACAGCCTTCTCATCAGTTAC
Hylsui0b                     TTAGCCATACACTATACTTCAGACACAACTACAGCCTTTTCATCAGTAAC
Hylsui0a                     TTGGCCATACATTACACTTCAGATACAACCACAGCCTTTTCATCAGTAAC
Neotetr1                     TTAGCAATACACTATACCTCCGATACTTTAACAGCTTTTTCATCAGTTAC
Neotetr2                     TTAGCAATACATTACACCTCTGATACCTTAACAGCTTTTTCATCAGTTAC
Echigy0                      CTAGCTATACACTATTCATCTGATACAATAATAGCATTTTCATCAGTAAC

Hylomys_parvus_strain_A      CCATATCTGTCGAGATGTTAACTATGGCTGACTAATCCGTTACCTTCATG
Hylomys_parvus_strain_B      CCATATCTGTCGAGATGTTAACTATGGCTGACTAATCCGTTACCTTCATG
Hylomys_S_dorsalis           ACATATTTGTCGAGACGTCAACTATGGTTGATTAATCCGTTATCTTCATG
Hylomys_S_maxi_strainA       GCATATGTGTCGAGATGTTAATTATGGCTGACTAATTCGTTATCTCCATG
Hylomys_S_maxi_strainB       GCATATGTGTCGAGATGTTAATTATGGCTGACTAATTCGTTATCTCCATG
Hylomys_S_maxi_strainC       ACATATTTGCCGAGATGTTAATTATGGCTGACTAATTCGTTATCTCCATG
Hylomys_S_maxi_strainD       GCATATGTGTCGAGACGTTAATTATGGCTGACTAATTCGTTATCTCCATG
Hylomys_S_microtinus         ACACATCTGCCGAGACGTAAATTACGGCTGACTTATCCGCTACCTCCACG
Hylomys_S_siamensis_strainA  ACACATCTGCCGAGACGTTAATTACGGCTGACTTATTCGCTATCTTCACG
Hylomys_S_siamensis_strainB  ACACATCTGCCGAGACGTTAATTACGGCTGACTTATTCGCTATCTTCACG
Hylomys_S_siamensis_strainC  ACACATCTGCCGAGACGTTAATTACGGCTGACTAATTCGCTATCTTCACG
Hylomys_S_suillus_strainB    CCATATCTGCCGAGATGTTAATTACGGCTGACTAATTCGTTATCTTCATG
Hylomys_S_suillus_strainA    CCATATCTGCCGAGATGTTAATTACGGCTGACTAATTCGTTATCTTCATG
Hylomys_parvus_isolate1      CCATATCTGTCGAGATGTTAACTATGGCTGACTAATCCGTTACCTTCATG
Hylomys_parvus_isolate2      CCATATCTGTCGAGATGTTAACTATGGCTGACTAATCCGTTACCTTCATG
Hylomys_parvus_isolate3      CCATATCTGTCGAGATGTTAACTATGGCTGACTAATCCGTTACCTTCATG
Hylsui1a                     ACACATCTGTCGAGACGTTAATTATGGCTGACTTATCCGCTACCTTCACG
Hylsui1b                     ACACATCTGTCGAGACGTTAATTACGGCTGACTTATCCGCTACCTTCACG
Hylsui0b                     CCATATCTGCCGAGATGTTAATTACGGCTGACTAATTCGTTATCTTCATG
Hylsui0a                     ACATATTTGCCGAGATGTTAATTATGGCTGACTAATTCGTTATCTCCATG
Neotetr1                     TCACATTTGCCGAGACGTAAATTATGGTTGACTAATTCGATATCTCCATG
Neotetr2                     TCACATTTGCCGAGATGTAAATTATGGCTGACTAATTCGATACCTTCATG
Echigy0                      ACATATTTGCCGAGACGTGAACTACGGCTGACTAATCCGTAGCTTACACG

Hylomys_parvus_strain_A      CAAATGGAGCATCAATATTTTTTATCTGCTTATTTATTCATGTAGGTCGA
Hylomys_parvus_strain_B      CAAATGGAGCATCAATATTTTTTATCTGCTTATTTATTCATGTAGGTCGA
Hylomys_S_dorsalis           CCAATGGCGCATCAATATTTTTTATTTGCTTGTTTATTCATATTGGCCGA
Hylomys_S_maxi_strainA       CCAACGGTGCATCAATATTTTTTATTTGCCTATTTATTCACATCGGTCGA
Hylomys_S_maxi_strainB       CCAACGGTGCATCAATATTTTTTATTTGTCTATTTATTCACATCGGTCGA
Hylomys_S_maxi_strainC       CCAACGGTGCATCAATATTTTTTATTTGTCTATTTATTCACATCGGTCGA
Hylomys_S_maxi_strainD       CCAACGGAGCATCAATATTTTTTATTTGCCTATTTATTCACATTGGTCGA
Hylomys_S_microtinus         CTAACGGAGCATCAATATTTTTCATTTGCTTATTCATTCATGTAGGTCGA
Hylomys_S_siamensis_strainA  CTAACGGAGCATCAATATTTTTCATTTGCCTATTTATCCATGTAGGCCGA
Hylomys_S_siamensis_strainB  CTAACGGAGCATCAATATTTTTCATTTGCCTGTTTATCCATGTAGGCCGA
Hylomys_S_siamensis_strainC  CTAACGGAGCATCAATATTTTTCATTTGCCTATTTATCCATGTAGGCCGA
Hylomys_S_suillus_strainB    CAAATGGAGCATCCATATTCTTTATCTGCTTATTCATTCATGTAGGTCGA
Hylomys_S_suillus_strainA    CAAATGGAGCATCCATATTCTTTATCTGCTTATTCATTCATGTAGGTCGA
Hylomys_parvus_isolate1      CAAATGGAGCATCAATATTTTTTATCTGCTTATTTATTCATGTAGGTCGA
Hylomys_parvus_isolate2      CAAATGGAGCATCAATATTTTTTATCTGCTTATTTATTCATGTAGGTCGA
Hylomys_parvus_isolate3      CAAATGGAGCATCAATATTTTTTATCTGCTTATTTATTCATGTAGGTCGA
Hylsui1a                     CCAACGGAGCATCAATATTTTTCATTTGCTTATTCATCCATGTAGGTCGA
Hylsui1b                     CCAACGGAGCATCAATATTTTTCATTTGCTTATTCATCCATGTAGGTCGA
Hylsui0b                     CAAACGGAGCATCCATATTCTTTATCTGCTTATTCATTCATGTAGGTCGA
Hylsui0a                     CCAACGGTGCATCAATATTTTTTATTTGTCTATTTATTCACATCGGTCGA
Neotetr1                     CCAATGGAGCATCAATATTCTTTATTTGTCTCTTCATTCATGTAGGCCGA
Neotetr2                     CCAATGGAGCATCAATATTCTTTATCTGTCTCTTTATTCATGTAGGCCGA
Echigy0                      CAAACGGAGCCTCCATATTCTTTATCTGTTTATTTATTCATGTAGGTCGA

Hylomys_parvus_strain_A      GGAATGTATTACGGATCATTCCTCATACTAGAAACATGAAACATTGGAGT
Hylomys_parvus_strain_B      GGAATGTATTACGGATCATTCCTCATACTAGAAACATGAAACATTGGAGT
Hylomys_S_dorsalis           GGGGTATATTATGGATCTTTTCTTATATTAGAAACATGAAACATTGGAGT
Hylomys_S_maxi_strainA       GGAATATACTATGGATCATTCCTCATACTAGAAACATGAAATATTGGTGT
Hylomys_S_maxi_strainB       GGAATATACTATGGATCATTCCTCATACTAGAAACATGAAATATTGGTGT
Hylomys_S_maxi_strainC       GGAATATACTATGGATCATTCCTCATACTAGAAACATGAAATATTGGTGT
Hylomys_S_maxi_strainD       GGAATATACTATGGATCTTTCCTCATACTAGAAACATGAAATATTGGTGT
Hylomys_S_microtinus         GGAATATACTATGGATCTTTTCTTATATTAGAAACATGAAATATTGGAGT
Hylomys_S_siamensis_strainA  GGAATATACTATGGATCTTTTCTTATATTAGAAACATGAAACATCGGAAT
Hylomys_S_siamensis_strainB  GGAATATACTATGGATCTTTTCTTATATTAGAAACATGAAACATCGGAAT
Hylomys_S_siamensis_strainC  GGAATATACTATGGATCTTTTCTTATATTAGAAACATGAAACATCGGAAT
Hylomys_S_suillus_strainB    GGAATATATTATGGATCTTTCCTCATACTCGAAACATGAAACATTGGGGT
Hylomys_S_suillus_strainA    GGAATATATTATGGATCTTTCCTCATACTCGAAACATGAAACATTGGGGT
Hylomys_parvus_isolate1      GGAATGTATTACGGATCATTCCTCATACTAGAAACATGAAACATTGGAGT
Hylomys_parvus_isolate2      GGAATGTATTACGGATCATTCCTCATACTAGAAACATGAAACATTGGAGT
Hylomys_parvus_isolate3      GGAATGTATTACGGATCATTCCTCATACTAGAAACATGAAACATTGGAGT
Hylsui1a                     GGGATATATTATGGATCTTTTCTTATACTAGAAACATGAAACATTGGAGT
Hylsui1b                     GGGATATATTATGGATCTTTTCTTATACTAGAAACATGAAACATTGGAGT
Hylsui0b                     GGAATATATTATGGATCTTTCCTCATACTCGAAACATGAAACATTGGGGT
Hylsui0a                     GGAATATACTATGGATCATTCCTCATACTAGAAACATGAAATATTGGTGT
Neotetr1                     GGAATTTATTATGGGTCTTATATGATGGTTGAAACATGGAATATCGGCGT
Neotetr2                     GGGATTTACTATGGGTCTTATATGATGGTTGAAACATGGAATATTGGCGT
Echigy0                      GGGCTATACTATGGATCTTATATGATGGTTGAAACATGAAACATTGGAAT

Hylomys_parvus_strain_A      AATTCTCTTATTTTTAGTCATAGCCACA??????????????????????
Hylomys_parvus_strain_B      AATTCTCTTATTTTTAGTCATAGCCACA??????????????????????
Hylomys_S_dorsalis           GATTCTTTTATTTTCAGTCATAGCTACA??????????????????????
Hylomys_S_maxi_strainA       AATTCTTCTACTTTCAGTTATAGCTACA??????????????????????
Hylomys_S_maxi_strainB       AATTCTTCTACTTTCAGTTATAGCTACA??????????????????????
Hylomys_S_maxi_strainC       AATTCTTCTACTTTCAGTTATAGCTACA??????????????????????
Hylomys_S_maxi_strainD       AATTCTTCTACTTTCAGTTATAGCTACA??????????????????????
Hylomys_S_microtinus         TATTCTTCTATTCTCAGTTATAGCTACA??????????????????????
Hylomys_S_siamensis_strainA  TATCCTTCTATTTTCAGTTATAGCTACA??????????????????????
Hylomys_S_siamensis_strainB  TATCCTTCTATTTTCAGTTATAGCTACA??????????????????????
Hylomys_S_siamensis_strainC  TATCCTTCTATTTTCAGTTATAGCTACA??????????????????????
Hylomys_S_suillus_strainB    AATTCTTCTACTCTCAGTCATAGCCACA??????????????????????
Hylomys_S_suillus_strainA    AATTCTTCTACTCTCAGTCATAGCCACA??????????????????????
Hylomys_parvus_isolate1      AATTCTCTTATTTTTAGTCATAGCCACAGCTTTTATAGGATACGTACTAC
Hylomys_parvus_isolate2      AATTCTCTTATTTTTAGTCATAGCCACAGCTTTTATAGGATACGTACTAC
Hylomys_parvus_isolate3      AATTCTCTTATTTTTAGTCATAGCCACAGCTTTTATAGGATACGTACTAC
Hylsui1a                     AATTCTTTTATTCTCAGTTATAGCCACAGCTTTCATAGGATATGTCCTCC
Hylsui1b                     AATTCTTTTATTCTCAGTTATAGCCACAGCTTTCATAGGATATGTCCTCC
Hylsui0b                     AATTCTTCTACTCTCAGTCATAGCCACAGCCTTCATAGGATATGTACTCC
Hylsui0a                     AATTCTTCTACTTTCAGTTATAGCTACAGCCTTTATAGGATATGTACTCC
Neotetr1                     AGTACTTCTATTCTCTGTTATAGCAACAGCCTTTATAGGGTATGTTCTTC
Neotetr2                     AGTACTTCTATTTTCTGTTATAGCAACAGCCTTTATAGGATATGTTCTTC
Echigy0                      CATCCTTCTATTTACAGTAATAGCGACAGCATTCATAGGTTATGTTCTTC

Hylomys_parvus_strain_A      ??????????????????????????????????????????????????
Hylomys_parvus_strain_B      ??????????????????????????????????????????????????
Hylomys_S_dorsalis           ??????????????????????????????????????????????????
Hylomys_S_maxi_strainA       ??????????????????????????????????????????????????
Hylomys_S_maxi_strainB       ??????????????????????????????????????????????????
Hylomys_S_maxi_strainC       ??????????????????????????????????????????????????
Hylomys_S_maxi_strainD       ??????????????????????????????????????????????????
Hylomys_S_microtinus         ??????????????????????????????????????????????????
Hylomys_S_siamensis_strainA  ??????????????????????????????????????????????????
Hylomys_S_siamensis_strainB  ??????????????????????????????????????????????????
Hylomys_S_siamensis_strainC  ??????????????????????????????????????????????????
Hylomys_S_suillus_strainB    ??????????????????????????????????????????????????
Hylomys_S_suillus_strainA    ??????????????????????????????????????????????????
Hylomys_parvus_isolate1      CCTGAGGGCAAATATCTTTCTGAGGAGCTACAGTAATTACAAATCTCTTA
Hylomys_parvus_isolate2      CCTGAGGGCAAATATCTTTCTGAGGAGCTACAGTAATTACAAATCTCTTA
Hylomys_parvus_isolate3      CCTGAGGGCAAATATCTTTCTGAGGAGCTACAGTAATTACAAATCTCTTA
Hylsui1a                     CCTGAGGACAAATATCATTTTGAGGGGCTACAGTCATTACTAATCTTCTA
Hylsui1b                     CCTGAGGACAAATATCATTTTGAGGGGCTACAGTCATTACTAATCTTCTA
Hylsui0b                     CCTGAGGACAAATATCTTTCTGAGGGGCTACAGTAATTACCAACCTTTTA
Hylsui0a                     CTTGAGGACAAATATCATTTTGAGGAGCAACAGTAATTACAAATCTTTTA
Neotetr1                     CATGAGGACAAATATCCTTCTGAGGCGCTACAGTCATCACCAACCTTCTA
Neotetr2                     CATGAGGACAAATATCCTTCTGGGGCGCTACAGTCATCACTAACCTTCTA
Echigy0                      CTTGAGGACAAATATCATTCTGAGGTGCCACAGTCATTACAAACCTTCTA

Hylomys_parvus_strain_A      ??????????????????????????????????????????????????
Hylomys_parvus_strain_B      ??????????????????????????????????????????????????
Hylomys_S_dorsalis           ??????????????????????????????????????????????????
Hylomys_S_maxi_strainA       ??????????????????????????????????????????????????
Hylomys_S_maxi_strainB       ??????????????????????????????????????????????????
Hylomys_S_maxi_strainC       ??????????????????????????????????????????????????
Hylomys_S_maxi_strainD       ??????????????????????????????????????????????????
Hylomys_S_microtinus         ??????????????????????????????????????????????????
Hylomys_S_siamensis_strainA  ??????????????????????????????????????????????????
Hylomys_S_siamensis_strainB  ??????????????????????????????????????????????????
Hylomys_S_siamensis_strainC  ??????????????????????????????????????????????????
Hylomys_S_suillus_strainB    ??????????????????????????????????????????????????
Hylomys_S_suillus_strainA    ??????????????????????????????????????????????????
Hylomys_parvus_isolate1      TCAGCTATCCCTTATATCGGCACTGACTTAGTACAATGAATTTGAGGCGG
Hylomys_parvus_isolate2      TCAGCTATCCCTTATATCGGCACTGACTTAGTACAATGAATTTGAGGCGG
Hylomys_parvus_isolate3      TCAGCTATCCCTTATATCGGCACTGACTTAGTACAATGAATTTGAGGCGG
Hylsui1a                     TCAGCTATCCCTTATATTGGTACTGATCTAGTACAATGAATTTGAGGTGG
Hylsui1b                     TCAGCTATCCCTTATATTGGTACTGATCTAGTACAATGAATTTGAGGTGG
Hylsui0b                     TCAGCTATTCCTTATATTGGTACAGATCTGGTACAATGAATTTGAGGGGG
Hylsui0a                     TCAGCTATCCCTTATGTGGGCACTGACCTTGTTCAATGAATTTGAGGAGG
Neotetr1                     TCAGCTATCCCTTATATTGGAACTGAATTAGTACAGTGAATTTGAGGGGG
Neotetr2                     TCAGCTATCCCTTATATCGGAACTGAATTAGTACAATGAATTTGAGGAGG
Echigy0                      TCAGCTATCCCCTATATCGGAACCGACCTAGTTCAATGAATCTGAGGGGG

Hylomys_parvus_strain_A      ??????????????????????????????????????????????????
Hylomys_parvus_strain_B      ??????????????????????????????????????????????????
Hylomys_S_dorsalis           ??????????????????????????????????????????????????
Hylomys_S_maxi_strainA       ??????????????????????????????????????????????????
Hylomys_S_maxi_strainB       ??????????????????????????????????????????????????
Hylomys_S_maxi_strainC       ??????????????????????????????????????????????????
Hylomys_S_maxi_strainD       ??????????????????????????????????????????????????
Hylomys_S_microtinus         ??????????????????????????????????????????????????
Hylomys_S_siamensis_strainA  ??????????????????????????????????????????????????
Hylomys_S_siamensis_strainB  ??????????????????????????????????????????????????
Hylomys_S_siamensis_strainC  ??????????????????????????????????????????????????
Hylomys_S_suillus_strainB    ??????????????????????????????????????????????????
Hylomys_S_suillus_strainA    ??????????????????????????????????????????????????
Hylomys_parvus_isolate1      TTTTTCAGTTGATAAAGCTACCTTAACACGTTTCTTTGCCTTCCACTTCA
Hylomys_parvus_isolate2      TTTTTCAGTTGATAAAGCTACCTTAACACGTTTCTTTGCCTTCCACTTCA
Hylomys_parvus_isolate3      TTTTTCAGTTGATAAAGCTACCTTAACACGTTTCTTTGCCTTCCACTTCA
Hylsui1a                     GTTTTCAGTTGATAAAGCTACATTGACACGTTTCTTTGCCTTCCATTTTA
Hylsui1b                     GTTTTCAGTTGATAAAGCTACATTGACACGTTTCTTTGCCTTCCATTTTA
Hylsui0b                     ATTTTCAGTGGACAAAGCCACTTTAACACGTTTCTTCGCTTTTCACTTTA
Hylsui0a                     CTTTTCAGTTGACAAAGCTACTCTAACACGCTTCTTCGCCTTCCATTTTA
Neotetr1                     CTTTTCAGTAGACAAAGCTACACTAACCCGATTCTTTGCTTTTCACTTTA
Neotetr2                     CTTCTCAGTAGACAAAGCTACACTAACCCGATTCTTTGCTTTTCACTTTA
Echigy0                      GTTTTCAGTAGACAAAGCTACACTTACCCGATTTTTTGCTTTCCATTTCA

Hylomys_parvus_strain_A      ??????????????????????????????????????????????????
Hylomys_parvus_strain_B      ??????????????????????????????????????????????????
Hylomys_S_dorsalis           ??????????????????????????????????????????????????
Hylomys_S_maxi_strainA       ??????????????????????????????????????????????????
Hylomys_S_maxi_strainB       ??????????????????????????????????????????????????
Hylomys_S_maxi_strainC       ??????????????????????????????????????????????????
Hylomys_S_maxi_strainD       ??????????????????????????????????????????????????
Hylomys_S_microtinus         ??????????????????????????????????????????????????
Hylomys_S_siamensis_strainA  ??????????????????????????????????????????????????
Hylomys_S_siamensis_strainB  ??????????????????????????????????????????????????
Hylomys_S_siamensis_strainC  ??????????????????????????????????????????????????
Hylomys_S_suillus_strainB    ??????????????????????????????????????????????????
Hylomys_S_suillus_strainA    ??????????????????????????????????????????????????
Hylomys_parvus_isolate1      TCTTACCATTTATCATCACAGCACTAGCTGCAATTCACCTTCTCTTTCTC
Hylomys_parvus_isolate2      TCTTACCATTTATCATCACAGCACTAGCTGCAATTCACCTTCTCTTTCTC
Hylomys_parvus_isolate3      TCTTACCATTTATCATCACAGCACTAGCTGCAATTCACCTTCTCTTTCTC
Hylsui1a                     TTCTACCATTCATCATCATAGCCTTAGCTGCTATTCACCTTCTATTTCTT
Hylsui1b                     TTCTACCATTCATCATCATAGCCTTAGCTGCTATTCACCTTCTATTTCTT
Hylsui0b                     TCTTACCCTTTATCATTTCAGCATTAGCTGCAATTCACCTTCTCTTTCTT
Hylsui0a                     TCTTACCATTTATTGTCTCAGCTCTAGCCGCAATCCACCTTCTCTTTTTA
Neotetr1                     TTCTTCCATTCATCGTTACCGCATTAGCTGGAATTCACATTCTCTTTCTT
Neotetr2                     TTCTTCCATTTATTGTCACAGCATTAGCTGGGATCCACATCCTATTCCTT
Echigy0                      TCCTACCATTTATTATCACAGCATTAGCAGGAGTTCACTTACTATTTCTT

Hylomys_parvus_strain_A      ??????????????????????????????????????????????????
Hylomys_parvus_strain_B      ??????????????????????????????????????????????????
Hylomys_S_dorsalis           ??????????????????????????????????????????????????
Hylomys_S_maxi_strainA       ??????????????????????????????????????????????????
Hylomys_S_maxi_strainB       ??????????????????????????????????????????????????
Hylomys_S_maxi_strainC       ??????????????????????????????????????????????????
Hylomys_S_maxi_strainD       ??????????????????????????????????????????????????
Hylomys_S_microtinus         ??????????????????????????????????????????????????
Hylomys_S_siamensis_strainA  ??????????????????????????????????????????????????
Hylomys_S_siamensis_strainB  ??????????????????????????????????????????????????
Hylomys_S_siamensis_strainC  ??????????????????????????????????????????????????
Hylomys_S_suillus_strainB    ??????????????????????????????????????????????????
Hylomys_S_suillus_strainA    ??????????????????????????????????????????????????
Hylomys_parvus_isolate1      CACGAAACAGGATCCAACAACCCATCTGGACTTAATTCAGATTGTGACAA
Hylomys_parvus_isolate2      CACGAAACAGGATCCAACAACCCATCTGGACTTAATTCAGATTGTGACAA
Hylomys_parvus_isolate3      CACGAAACAGGATCCAACAACCCATCTGGACTTAATTCAGATTGTGACAA
Hylsui1a                     CACGAAACAGGATCAAATAACCCATCTGGATTAAACTCAGACAACGACAA
Hylsui1b                     CACGAAACAGGATCAAATAACCCATCTGGATTAAACTCAGACAACGACAA
Hylsui0b                     CACGAAACAGGATCTAACAATCCATCAGGACTAAACTCAGACACTGATAA
Hylsui0a                     CATGAGACAGGATCAAATAACCCATCAGGACTTAATTCAGATAGCGATAA
Neotetr1                     CACGAAACAGGATCAAACAATCCCTCAGGAATAAACTCTGATAGTGATAA
Neotetr2                     CACGAAACAGGGTCAAATAACCCCTCAGGACTGGACTCTGATAGTGATAA
Echigy0                      CACGAATCAGGATCCAATAACCCATCAGGACTAAACTCAGATAGTGACAA

Hylomys_parvus_strain_A      ??????????????????????????????????????????????????
Hylomys_parvus_strain_B      ??????????????????????????????????????????????????
Hylomys_S_dorsalis           ??????????????????????????????????????????????????
Hylomys_S_maxi_strainA       ??????????????????????????????????????????????????
Hylomys_S_maxi_strainB       ??????????????????????????????????????????????????
Hylomys_S_maxi_strainC       ??????????????????????????????????????????????????
Hylomys_S_maxi_strainD       ??????????????????????????????????????????????????
Hylomys_S_microtinus         ??????????????????????????????????????????????????
Hylomys_S_siamensis_strainA  ??????????????????????????????????????????????????
Hylomys_S_siamensis_strainB  ??????????????????????????????????????????????????
Hylomys_S_siamensis_strainC  ??????????????????????????????????????????????????
Hylomys_S_suillus_strainB    ??????????????????????????????????????????????????
Hylomys_S_suillus_strainA    ??????????????????????????????????????????????????
Hylomys_parvus_isolate1      AATTCCATTTCATCCTTATTTCACATATAAAGATATTCTTGGAGGTATGT
Hylomys_parvus_isolate2      AATTCCATTTCATCCTTATTTCACATATAAAGATATTCTTGGAGGTATGT
Hylomys_parvus_isolate3      AATTCCATTTCATCCTTATTTCACATATAAAGATATTCTTGGAGGTATGT
Hylsui1a                     AATTCCATTTCACCCTTATTACACCTACAAAGATATTCTTGGAGGTGTGC
Hylsui1b                     AATTCCATTTCACCCTTATTACACCTACAAAGATATTCTTGGAGGTGTGC
Hylsui0b                     AATTCCATTCCACCCCTATTACACATATAAAGACATTCTTGGAGGTTTAT
Hylsui0a                     AATTCCATTTCATCCTTACTACTCATATAAAGACATTCTTGGAGGTGCGT
Neotetr1                     AATTCCATTTCACCCTTACTACTTACTTAAAGATATTCTAGGAATCATAT
Neotetr2                     AATTCCATTTCACCCTTACTACATTTTTAAAGACATTCTAGGGGTCATAT
Echigy0                      AATTCCTTTCCACCCTTATTATACAATTAAAGATATCTTTGGTGTTTTAT

Hylomys_parvus_strain_A      ??????????????????????????????????????????????????
Hylomys_parvus_strain_B      ??????????????????????????????????????????????????
Hylomys_S_dorsalis           ??????????????????????????????????????????????????
Hylomys_S_maxi_strainA       ??????????????????????????????????????????????????
Hylomys_S_maxi_strainB       ??????????????????????????????????????????????????
Hylomys_S_maxi_strainC       ??????????????????????????????????????????????????
Hylomys_S_maxi_strainD       ??????????????????????????????????????????????????
Hylomys_S_microtinus         ??????????????????????????????????????????????????
Hylomys_S_siamensis_strainA  ??????????????????????????????????????????????????
Hylomys_S_siamensis_strainB  ??????????????????????????????????????????????????
Hylomys_S_siamensis_strainC  ??????????????????????????????????????????????????
Hylomys_S_suillus_strainB    ??????????????????????????????????????????????????
Hylomys_S_suillus_strainA    ??????????????????????????????????????????????????
Hylomys_parvus_isolate1      TCCTTATATTCTTATTTTTAATTTTAGTCTTATTTTCCCCAGACCTACTA
Hylomys_parvus_isolate2      TCCTTATATTCTTATTTTTAATTTTAGTCTTATTTTCCCCAGACCTACTA
Hylomys_parvus_isolate3      TCCTTATATTCTTATTTTTAATTTTAGTCTTATTTTCCCCAGACCTACTA
Hylsui1a                     TCTTAACCCTTCTATTTTTAACCTTAGTTCTCTTTTCCCCGGACTTGCTA
Hylsui1b                     TCCTAACCCTTCTGTTTTTAACCTTAGTTCTCTTTTCCCCGGACTTGCTA
Hylsui0b                     TCCTAGTTTTATTATTTTTAACTTTAGTCCTCTTCTCTCCAGATTTACTA
Hylsui0a                     TCCTCATCCTCTTATTTTTAACCTTAGTTCTCTTCTTCCCAGATTTACTA
Neotetr1                     TTTTTCTTCTTATATTCCTTACCCTAGTTCTTTTCTCCCCAGATCTTTTA
Neotetr2                     TTTTTCTTCTTATATTTCTTACCTTAGTTCTTTTCTCCCCAGACCTCTTA
Echigy0                      TCTTACTATTAATTCTTTTAACCCTAACCCTATTTTACCCAGATCTTCTA

Hylomys_parvus_strain_A      ??????????????????????????????????????????????????
Hylomys_parvus_strain_B      ??????????????????????????????????????????????????
Hylomys_S_dorsalis           ??????????????????????????????????????????????????
Hylomys_S_maxi_strainA       ??????????????????????????????????????????????????
Hylomys_S_maxi_strainB       ??????????????????????????????????????????????????
Hylomys_S_maxi_strainC       ??????????????????????????????????????????????????
Hylomys_S_maxi_strainD       ??????????????????????????????????????????????????
Hylomys_S_microtinus         ??????????????????????????????????????????????????
Hylomys_S_siamensis_strainA  ??????????????????????????????????????????????????
Hylomys_S_siamensis_strainB  ??????????????????????????????????????????????????
Hylomys_S_siamensis_strainC  ??????????????????????????????????????????????????
Hylomys_S_suillus_strainB    ??????????????????????????????????????????????????
Hylomys_S_suillus_strainA    ??????????????????????????????????????????????????
Hylomys_parvus_isolate1      GGTGACCCCGACAATTATACACCCGCTAATCCTCTTAATACCCCTCCCCA
Hylomys_parvus_isolate2      GGTGACCCCGACAATTATACACCCGCTAATCCTCTTAATACCCCTCCCCA
Hylomys_parvus_isolate3      GGTGACCCCGACAATTATACACCCGCTAATCCTCTTAATACCCCTCCCCA
Hylsui1a                     GGTGACCCTGACAACTACACACCTGCTAATCCCCTTAATACCCCTCCCCA
Hylsui1b                     GGTGACCCTGACAACTACACACCTGCTAATCCCCTTAATACTCCTCCCCA
Hylsui0b                     GGAGACCCCGACAACTATACACCTGCCAACCCTCTTAATACTCCTCCTCA
Hylsui0a                     GGCGACCCCGACAATTACTCCCCTGCTAACCCCCTCAATACCCCTCCTCA
Neotetr1                     GGAGACCCAGATAACTATACACCAGCAAATCCTCTTAATACACCACCTCA
Neotetr2                     GGAGACCCAGACAACTACATACCAGCAAATCCCCTTAACACCCCACCCCA
Echigy0                      GGAGACCCCGATAATTTTACACCAGCTAACCCTTTAAATACCCCACCACA

Hylomys_parvus_strain_A      ????????????????????????????????????????CTCCGCTCCA
Hylomys_parvus_strain_B      ????????????????????????????????????????CTCCGCTCCA
Hylomys_S_dorsalis           ????????????????????????????????????????CTCCGCTCCA
Hylomys_S_maxi_strainA       ????????????????????????????????????????CCTCGTTCTA
Hylomys_S_maxi_strainB       ????????????????????????????????????????CCTCGTTCTA
Hylomys_S_maxi_strainC       ????????????????????????????????????????CCTCGTTCTA
Hylomys_S_maxi_strainD       ????????????????????????????????????????CCTTGTTCTA
Hylomys_S_microtinus         ????????????????????????????????????????CCTCGCTCTA
Hylomys_S_siamensis_strainA  ????????????????????????????????????????CCTCGCTCTA
Hylomys_S_siamensis_strainB  ????????????????????????????????????????CCTCGCTCTA
Hylomys_S_siamensis_strainC  ????????????????????????????????????????CTTCGCTCTA
Hylomys_S_suillus_strainB    ????????????????????????????????????????CTCCGCTCTA
Hylomys_S_suillus_strainA    ????????????????????????????????????????CTCCGCTCTA
Hylomys_parvus_isolate1      TATTAAACCAGAATGATATTTCCTCTTTGCCTACGCTATCCTCCGCTCCA
Hylomys_parvus_isolate2      TATTAAACCAGAATGATATTTCCTCTTTGCATACGCTATCCTCCGCTCCA
Hylomys_parvus_isolate3      TATTAAACCAGAATGATATTTCCTCTTTGCCTACGCTATCCTCCGCTCCA
Hylsui1a                     TATCAAACCAGAATGATATTTCCTCTTTGCTTATGCTATTCTTCGCTCTA
Hylsui1b                     TATCAAACCAGAATGATATTTCCTCTTTGCTTATGCTATTCTTCGCTCTA
Hylsui0b                     CATTAAACCAGAATGATACTTTCTCTTCGCCTACGCTATTCTCCGCTCTA
Hylsui0a                     TATTAAACCAGAATGATATTTTCTTTTTGCCTATGCTATCCTTCGTTCTA
Neotetr1                     TATTAAACCTGAATGATACTTCCTATTTGCTTACGCTATTCTTCGCTCAA
Neotetr2                     TATTAAACCTGAATGGTACTTCCTATTTGCTTACGCTATTCTCCGCTCAA
Echigy0                      TATTAAACCTGAATGATACTTCCTATTTGCATACGCAATTTTACGCTCAA

Hylomys_parvus_strain_A      TTCCTAACAAATTAGGAGGAGTAGTAGCACTAATTCTATCAATCCTAATT
Hylomys_parvus_strain_B      TTCCTAACAAATTAGGAGGAGTAGTAGCACTAATTCTATCAATCCTAATT
Hylomys_S_dorsalis           TTCCTAACAAATTAGGAGGAGTAGTAGCACTAATTCTATCAATCCTAATT
Hylomys_S_maxi_strainA       TTCCCAATAAACTAGGAGGGGTAATAGCATTAATCTTATCTATTTTAATC
Hylomys_S_maxi_strainB       TTCCCAACAAACTAGGAGGGGTAATAGCATTAATCTTATCTATTTTAATC
Hylomys_S_maxi_strainC       TTCCCAACAAACTAGGAGGGGTAATAGCATTAATCTTATCTATTTTAATC
Hylomys_S_maxi_strainD       TTCCTAATAAACTAGGAGGGGTGATAGCACTAATCTTATCTATTTTAATT
Hylomys_S_microtinus         TTCCCAACAAATTAGGAGGAGTAGTAGCATTAATTTTATCAATTCTCATT
Hylomys_S_siamensis_strainA  TTCCCAACAAGTTAGGAGGAGTAGTAGCATTAATTTTATCAATTCTAATT
Hylomys_S_siamensis_strainB  TTCCCAACAAGTTAGGAGGAGTAGTAGCATTAATTTTATCAATTCTAATT
Hylomys_S_siamensis_strainC  TTCCTAACAAATTAGGAGGAGTAGTAGCATTAATTTTATCAATCCTTATT
Hylomys_S_suillus_strainB    TTCCCAACAAACTAGGAGGGGTGATAGCACTAATTCTATCCATTCTAATT
Hylomys_S_suillus_strainA    TTCCCAACAAACTAGGAGGGGTGATAGCACTAATTCTATCCATTCTAATT
Hylomys_parvus_isolate1      TTCCTAACAAATTAGGAGGAGTAGTAGCACTAATTCTATCAATCCTAATT
Hylomys_parvus_isolate2      TTCCTAACAAATTAGGAGGAGTAGTAGCACTAATTCTATCAATCCTAATT
Hylomys_parvus_isolate3      TTCCTAACAAATTAGGAGGAGTAGTAGCACTAATTCTATCAATCCTAATT
Hylsui1a                     TTCCCAACAAACTAGGAGGAGTAGTAGCATTAATTTTATCAATCCTAATT
Hylsui1b                     TTCCCAACAAACTAGGAGGAGTAGTAGCATTAATTTTATCAATCCTAATT
Hylsui0b                     TTCCCAACAAACTAGGAGGGGTAGTAGCACTAATTCTATCCATTCTAATT
Hylsui0a                     TTCCCAACAAACTAGGAGGGGTAATAGCATTAATCTTATCTATTTTAATC
Neotetr1                     TTCCAAACAAATTAGGTGGGGTAGTAGCATTAATTTTATCTATTCTCATC
Neotetr2                     TTCCAAACAAATTAGGTGGGGTGGTAGCATTAATTTTATCTATTCTTATC
Echigy0                      TCCCAAACAAATTAGGAGGAGTAGTAGCCCTAGTTTTATCAATCCTTATC

Hylomys_parvus_strain_A      TTAATGCTAATTCCACTACTACATACAGCCAAACAACGAAGCATAATCTT
Hylomys_parvus_strain_B      TTAATGCTAATTCCACTACTACATACAGCCAAACAACGAAGCATAATCTT
Hylomys_S_dorsalis           TTAATGCTAATTCCACTACTACATACAGCCAAACAACGAAGCATAATCTT
Hylomys_S_maxi_strainA       CTTATACTTATTCCACTTTTACATACAGCTAAACAACGAAGCATAATATT
Hylomys_S_maxi_strainB       CTTATACTTTTTCCACTTTTACATACAGCTAAACAACGAAGCATAATATT
Hylomys_S_maxi_strainC       CTTATACTTTTTCCACTTTTACATACAGCTAAACAACGAAGCATAATATT
Hylomys_S_maxi_strainD       CTCATACTTATCCCACTTTTACATACAGCTAAACAACGAAGCATAATATT
Hylomys_S_microtinus         TTAATATTTATCCCTTTTCTTCACACAGCCAAGCAACGCAGTATAGTGTT
Hylomys_S_siamensis_strainA  TTAATATTTATCCCTATTCTTCACACAGCCAAACAGCGTAGTATAATGTT
Hylomys_S_siamensis_strainB  TTAATATTTATCCCTTTTCTTCACACAGCCAAACAACGTAGTATAATGTT
Hylomys_S_siamensis_strainC  TTAATATTTATCCCTTTACTCCACACAGCCAAACAACGTAGTATAATGTT
Hylomys_S_suillus_strainB    TTAATACTTATTCCACTCTTACATACAGCCAAACAACGAAGCATAATATT
Hylomys_S_suillus_strainA    TTAATACTTATTCCACTCTTACATACAGCCAAACAACGAAGCATAATATT
Hylomys_parvus_isolate1      TTAATGCTAATTCCACTACTACATACAGCCAAACAACGAAGCATAATCTT
Hylomys_parvus_isolate2      TTAATGCTAATTCCACTACTACATACAGCCAAACAACGAAGCATAATCTT
Hylomys_parvus_isolate3      TTAATGCTAATTCCACTACTACATACAGCCAAACAACGAAGCATAATCTT
Hylsui1a                     TTAATGCTTATCCCTATACTTCACACAGCCAAACAGCGCAGTATAATTTT
Hylsui1b                     TTAATGCTTATCCCTATACTTCACACAGCCAAACAGCGCAGTATAATTTT
Hylsui0b                     TTAATAGTTATTCCACTTTTACATACAGCCAAACAACGAAGCATAATATT
Hylsui0a                     CTTATACTTTTTCCACTTTTACATACAGCTAAACAACGAAGCATAATATT
Neotetr1                     CTAATTTTATTTCCTATTCTACACACAGCCAAACAACGAAGCATAACATT
Neotetr2                     CTAATTTTATTTCCTATTCTACACACAGCCAAACAACGAAGCATAATATT
Echigy0                      CTAATTTTAATACCTCTTCTACATACAGCAAAACAACGAAGTATAATATT

Hylomys_parvus_strain_A      CCGACCCATTAGCCAATGCTTATTTTGATTACTAGTAGCAGATTTATTTA
Hylomys_parvus_strain_B      CCGACCCATTAGCCAATGCTTATTTTGATTACTAGTAGCAGATTTATTTA
Hylomys_S_dorsalis           CCGACCCATTAGCCAATGCTTATTTTGATTACTAGTAGCAGATTTATTTA
Hylomys_S_maxi_strainA       CCGACCCATTAGCCAATGCTTATTTTGATTACTAGTAGCAGACTTATTAA
Hylomys_S_maxi_strainB       CCGACCCATTAGCCAATGCTTATTTTGATTACTAGTAGCAGACTTATTAA
Hylomys_S_maxi_strainC       CCGACCCATTAGCCAATGCTTATTTTGATTACTAGTAGCAGACTTATTAA
Hylomys_S_maxi_strainD       CCGACCTATTAGCCAATGCTTATTTTGATTACTAGTAGCAGACTTATTAA
Hylomys_S_microtinus         CCGACCCATCAGCCAATGCTTATTTTGAGTATTAGTAGCAGACTTATTCA
Hylomys_S_siamensis_strainA  CCGACCCATCAGCCAATGCTTGTTTTGAGTATTAGTAGCAGACTTATTCA
Hylomys_S_siamensis_strainB  CCGACCTATTAGCCAATGCTTGTTTTGAGTATTAGTAGCAGACTTATTTA
Hylomys_S_siamensis_strainC  CCGACCTATTAGCCAATGCTTGTTCTGAGTATTAGTAGCAGACTTATTTA
Hylomys_S_suillus_strainB    TCGACCTATCAGCCAATGTTTATTCTGATTATTAGTAGCAGACTTACTCA
Hylomys_S_suillus_strainA    TCGACCTATCAGCCAATGTTTATTCTGATTATTAGTAGCAGACTTACTCA
Hylomys_parvus_isolate1      CCGACCCATTAGCCAATGCTTATTTTGATTACTAGTAGCAGATTTATTTA
Hylomys_parvus_isolate2      CCGACCCATTAGCCAATGCTTATTTTGATTACTAGTAGCAGATTTATTTA
Hylomys_parvus_isolate3      CCGACCCATTAGCCAATGCTTATTTTGATTACTAGTAGCAGATTTATTTA
Hylsui1a                     CCGACCCATCAGCCAATGCTTATTTTGAGTATTAGTAGCAGACTTATTTA
Hylsui1b                     CCGACCCATCAGCCAATGCTTATTTTGAGTATTAGTAGCAGACTTATTTA
Hylsui0b                     TCGACCTATCAGCCAATGTTTATTCTGATTATTAGTAGCAGACTTACTCA
Hylsui0a                     CCGACCCATTAGCCAATGCTTATTTTGATTACTAGTAGCAGACTTATTAA
Neotetr1                     TCGACCTATTAGTCAATGTTTATTTTGACTTCTGACAGCTGATCTCCTAA
Neotetr2                     CCGACCTATTAGTCAATGTTTATTCTGACTTCTCACGGCCGATCTCCTGA
Echigy0                      TCGACCCATTAGTCAATGTATATTCTGACTCCTAACAGCAGACCTTTTAA

Hylomys_parvus_strain_A      CTCTTACATGAATCGGCGGACAACCAGTTGAATATCCATTTATCCTAATT
Hylomys_parvus_strain_B      CTCTTACATGAATCGGCGGACAACCAGTTGAATATCCATTTATCCTAATT
Hylomys_S_dorsalis           CTCTTACATGAATCGGCGGACAACCAGTTGAATATCCATTTATCCTAATT
Hylomys_S_maxi_strainA       CCCTCACATGAATTGGAGGACAACCAGTTGAGTACCCATTTATCTTAATT
Hylomys_S_maxi_strainB       CCCTCACATGAATTGGAGGACAACCAGTTGAGTACCCATTTATCTTAATT
Hylomys_S_maxi_strainC       CCCTCACATGAATTGGAGGACAACCAGTTGAGTACCCATTTATCTTAATT
Hylomys_S_maxi_strainD       CCCTCACATGAATTGGAGGACAACCAGTTGAATACCCATTTATCTTAATT
Hylomys_S_microtinus         CCCTTACATGAATCGGAGGGCAGCCAGTTGAACATCCATTTGTCTTAATT
Hylomys_S_siamensis_strainA  CCCTTACATGAATCGGAGGGCAGCCAGTTGAACATCCATTTATCTTAATT
Hylomys_S_siamensis_strainB  CCCTTACATGAATCGGTGGACAGCCAGTTGAACATCCATTTATCTTAATT
Hylomys_S_siamensis_strainC  CCCTTACATGAATCGGTGGGCAGCCAGTTGAACATCCATTTATCTTAATT
Hylomys_S_suillus_strainB    CCCTTACATGAATCGGCGGACAACCAGTTGAATACCCATTTATTATAATT
Hylomys_S_suillus_strainA    CCCTTACATGAATCGGCGGACAACCAGTTGAATACCCATTTATTATAATT
Hylomys_parvus_isolate1      CTCTTACATGAATCGGCGGACAACCAGTTGAATATCCATTTATCCTAATT
Hylomys_parvus_isolate2      CTCTTACATGAATCGGCGGACAACCAGTTGAATATCCA????????????
Hylomys_parvus_isolate3      CTCTTACATGAATCGGCGGACAACCAGTTGAATATCCATTTATCCTAATT
Hylsui1a                     CCCTCACATGAATCGGTGGACAACCAGTTGAACATCCATTCATCTTAATT
Hylsui1b                     CCCTCACATGAATCGGTGGACAACCAGTTGAACATCCATTCATCTTAATT
Hylsui0b                     CCCTTACATGAATCGGCGGCCAACCAGTTGAATACCCATTTATTATAATT
Hylsui0a                     CCCTCACATGAATTGGAGGACAACCAGTTGAGTACCCATTTATCTTAATT
Neotetr1                     CTTTAACATGAATTGGAGGCCAACCAGTTGAACACCCATACATTATCATT
Neotetr2                     CTTTAACATGAATCGGAGGACAACCAGTTGAACACCCATTCATTATTATT
Echigy0                      CACTTACATGAATCGGAGGCCAACCAGTTGAACACCCCTATATTATTATT

Hylomys_parvus_strain_A      GGCCAACTAGCTTCTATCATTTACTTCTTAACTATCCTTATCCTTATTCC
Hylomys_parvus_strain_B      GGCCAACTAGCTTCTATCATTTACTTCTTAACTATCCTTATCCTTATTCC
Hylomys_S_dorsalis           GGCCAACTAGCTTCTATCATTTACTTCTTAACTATCCTTATCCTTATTCC
Hylomys_S_maxi_strainA       GGCCAACTAGCCTCTATCATTTATTTTTTAATTATTCTCATTTTTATCCC
Hylomys_S_maxi_strainB       GGCCAACTAGCCTCTATCATTTATTTTTTAATTATTCTCATTTTTATCCC
Hylomys_S_maxi_strainC       GGCCAACTAGCCTCTATCATTTATTTTTTAATTATTCTCATTTTTATCCC
Hylomys_S_maxi_strainD       GGCCAACTAGCCTCTATCATTTATTTTCTAATTATTCTCATTTTTATCCC
Hylomys_S_microtinus         GGCCAACTAGCTTCAATTATCTATTTTTTAATTATTCTTGTCCTCATTCC
Hylomys_S_siamensis_strainA  GGCCAACTAGCTTCAATTATCTATTTTCTAATTATTCTTGTCCTCATTCC
Hylomys_S_siamensis_strainB  GGCCAACTAGCTTCAATTATCTATTTTTTAATTATTCTTGTCCTCATTCC
Hylomys_S_siamensis_strainC  GGCCAACTAGCTTCAATTATCTATTTTTTAATTATTCTTGTCCTCATTCC
Hylomys_S_suillus_strainB    GGACAACTAGCTTCAATCATTTACTTCTTAACGATCCTTATCCTAATCCC
Hylomys_S_suillus_strainA    GGACAACTAGCTTCAATCATTTACTTCTTAACGATCCTTATCCTAATTCC
Hylomys_parvus_isolate1      GGCCAACTAGCTTCTATCATTTACTTCTTAACTATCCTTATCCTTATTCC
Hylomys_parvus_isolate2      ??????????????????????????????????????????????????
Hylomys_parvus_isolate3      GGCCAACTAGCTTCTATCATTTACTTCTTAACTATCCTTATCCTTATTCC
Hylsui1a                     GGCCAACTGGCTTCAATCATTTATTTTTTAACTATTCTTGTCCTCATTCC
Hylsui1b                     GGCCAACTGGCTTCAATCATTTATTTTTTAACTATTCTTGTCCTCATTCC
Hylsui0b                     GGACAACTAGCTTCAATTATTTACTTCTTAACGATCCTTGTCCTAATCCC
Hylsui0a                     GGCCAACTAGCCTCTATCATTTATTTTTTAATTATTCTCATTTTTATCCC
Neotetr1                     GGTCAATTAGCCTCAATTACCTACTTCTCTATTATTTTAATTCTTCTTCC
Neotetr2                     GGTCAAACAGCCTCAATTATTTATTTCTCTATCATTCTAATTTTTCTTCC
Echigy0                      GGACAACTAGCATCTATTCTATACTTTACAATTATCCTATGCCTTCTACC

Hylomys_parvus_strain_A      CGTTGCAGGACTGATTGAAAATCATTTCCTTAATTGAAAC
Hylomys_parvus_strain_B      CGTTGCAGGACTGATTGAAAATCATTTCCTTAATTGAAAC
Hylomys_S_dorsalis           CGTTGCAGGACTGATTGAAAATCATTTCCTTAATTGAAAC
Hylomys_S_maxi_strainA       TGTAGCAGGGTTAATTGAAAATTATTTCCTTAATTGAAAC
Hylomys_S_maxi_strainB       TGTAGCAGGGTTAATTGAAAATTATTTCCTTAATTGAAAC
Hylomys_S_maxi_strainC       TGTAGCAGGGTTAATTGAAAATTATTTCCTTAATTGAAAC
Hylomys_S_maxi_strainD       TGTAGCAGGATTAATTGAAAATAATTTCCTTAATTGAAAC
Hylomys_S_microtinus         TATAGCAGGACTTATTGAAAATCATTTACTTAATTGAAAT
Hylomys_S_siamensis_strainA  TATAGCAGGACTAATTGAAAACCATTTACTTAATTGAAAA
Hylomys_S_siamensis_strainB  TATAGCAGGACTTATTGAAAATCATTTACTTAATTGAAAA
Hylomys_S_siamensis_strainC  TATAGCAGGACTTATTGAAAATCATTTACTTAATTGAAAA
Hylomys_S_suillus_strainB    TATAGCAGGACTAATTGAAAACCACTTCCTTAATTGAAAC
Hylomys_S_suillus_strainA    TATAGCAGGACTAATTGAAAACCACTTCCTTAATTGAAAC
Hylomys_parvus_isolate1      CGTTGCAGGACTGATTGAAAATCATTTC????????????
Hylomys_parvus_isolate2      ????????????????????????????????????????
Hylomys_parvus_isolate3      CGTTGCAGGACTGATTGAAAATCATTTCCTTAA???????
Hylsui1a                     CATAGCAGGACTAATTGAAAATCACTTACTTAATGAAAAT
Hylsui1b                     CATAGCAGGACTAATTGAAAATCACTTACTTAATGAAAAT
Hylsui0b                     TATAGCAGGACTAATTGAAAACCACTTCCTTAATTGAAAC
Hylsui0a                     TGTAGCAGGGTTAATTGAAAATTATTTCCTTACTTGAAAC
Neotetr1                     AATTGCAGGGCTAATAGAAAATTATTTCTTAAAGTGAGAC
Neotetr2                     AATTGCAGGGTTAATAGAAAATTACTTCTTAAAGTGAGAC
Echigy0                      AATTGCAGGATTACTAGAAAATTATATAATAAATTGAAAA
;
end;

begin mrbayes;
outgroup Echigy0;

        CHARSET  1st  =  1-1140\3;
	CHARSET  2nd  =  2-1140\3;
	CHARSET  3rd  =  3-1140\3;

partition 3codon = 3: 1st,2nd,3rd;
set partition = 3codon;

unlink statefreq=(all);
unlink shape=(all);
unlink revmat=(all);

prset applyto=(all) ratepr=variable;

lset  applyto=(1) code= vertmt nst=6 rates=gamma ;	
prset applyto=(1) statefreqpr=fixed(equal);		[cytb 1st SYM+G]

lset  applyto=(2) code= vertmt nst=2 rates=gamma ;	[cytb 2nd HKY+G]

lset  applyto=(3) code= vertmt nst=2 rates=equal ;	[cytb 3rd HKY]

mcmcp temp=0.05; 
mcmcp ngen=10000000 samplefreq=1000 printfreq=1000 nchains=4 nrun=2 savebrlens=yes startingtree=random;


end;
